# Supplementary material for: Different Inhibition of Nrf2 by Two Keap1 Isoforms α and β to Shape Malignant Behaviour of Human Hepatocellular Carcinoma
Source: Int J Mol Sci. 2022 Sep 7;23(18):10342. doi: 10.3390/ijms231810342 (PMC9499251; doi:10.3390/ijms231810342)
Supplement: Supplementary file 1 [file ijms-23-10342-s001.zip]

Archive with 8 entries (7 files):
- Figures S1-S12.pdf
- Table S1-S6/
- Table S1-S6/Table S1 Transcriptome analysis of keap1 knockout up-regulated or down-regulated differential genes.xlsx
- Table S1-S6/Table S2 Transcriptome analysis of keap1-Restored up-regulated or down-regulated differential genes).xlsx
- Table S1-S6/Table S3 Transcriptome analysis of keap1_-Restored up-regulated or down-regulated differential genes).xlsx
- Table S1-S6/Table S4 Transcriptome analysis of keap1_ up-regulated or down-regulated differential genes).xlsx
- Table S1-S6/Table S5 Differential genes shared by the four cell linesú¿137ú¬.xlsx
- Table S1-S6/Table S6 Functional annotation of specific or common DEGs in Keap1knockout, Keap1-restored, Keap1_-restored and Keap1_ cells(Group A-R).xlsx
