# Supplementary material for: Different Inhibition of Nrf2 by Two Keap1 Isoforms α and β to Shape Malignant Behaviour of Human Hepatocellular Carcinoma
Source: Int J Mol Sci. 2022 Sep 7;23(18):10342. doi: 10.3390/ijms231810342 (PMC9499251; doi:10.3390/ijms231810342)
Supplement: Supplementary file 1 [file ijms-23-10342-s001.zip › Table S1-S6/Table S1 Transcriptome analysis of keap1 knockout up-regulated or down-regulated differential genes.xlsx]

## Sheet: Sheet1
Gene ID	Gene Symbol	Type	log2 (Keap1-/- /Keap1+/+)	Qvalue (Keap1-/- /Keap1+/+)
2331	'FMOD'	mRNA	5.72112	0.000179	UP(167)
5698	'PSMB9'	mRNA	5.31962	0.001
338382	'RAB7B'	mRNA	4.95297	0.00383694
54578	'UGT1A6'	mRNA	4.78615	0.00917372
51700	'CYB5R2'	mRNA	4.66094	0.00327831
9246	'UBE2L6'	mRNA	4.56815	0.0141172
105377622	'LOC105377622'	mRNA	4.46033	0.0215986
60468	'BACH2'	mRNA	4.4518	0.0236188
768239	'PSAPL1'	mRNA	4.444	0.0224106
116159	'CYYR1'	mRNA	4.3638	0.00725678
541465	'CT45A6'	mRNA	4.33383	0.0293883
6508	'SLC4A3'	mRNA	4.22175	0.0113021
27294	'DHDH'	mRNA	3.9988	0.0224319
4607	'MYBPC3'	mRNA	3.9894	0.0215072
55287	'TMEM40'	mRNA	3.92051	0.00504617
774	'CACNA1B'	mRNA	3.89865	0.0311056
89795	'NAV3'	mRNA	3.89569	0.0297227
8842	'PROM1'	mRNA	3.80852	0.0361355
594855	'CPLX3'	mRNA	3.7096	0.0446469
6373	'CXCL11'	mRNA	3.7096	0.0447102
54456	'MOV10L1'	mRNA	3.70793	0.043422
56606	'SLC2A9'	mRNA	3.70735	0.044832
3078	'CFHR1'	mRNA	3.25721	0.0375388
7098	'TLR3'	mRNA	3.04824	0.00516422
6585	'SLIT1'	mRNA	3.01973	0.0286984
57159	'TRIM54'	mRNA	3.01242	0.0200447
9245	'GCNT3'	mRNA	2.90879	0.015766
137392	'CIBAR1'	mRNA	2.82116	0.0437182
102723971	'LOC102723971'	mRNA	2.80639	0.0430973
27151	'CPAMD8'	mRNA	2.76555	0.0178211
6854	'SYN2'	mRNA	2.74388	0.0462505
200958	'MUC20'	mRNA	2.70127	0.023746
10461	'MERTK'	mRNA	2.59433	0.0342913
728047	'GOLGA8O'	mRNA	2.59269	0.0176945
114800	'CCDC85A'	mRNA	2.55438	0.00793233
4753	'NELL2'	mRNA	2.54484	0.0218075
29958	'DMGDH'	mRNA	2.43425	0.0306769
9734	'HDAC9'	mRNA	2.41	0.0100627
4107	'MAGEA8'	mRNA	2.31219	0.000994
685	'BTC'	mRNA	2.28933	0.0097068
266727	'MDGA1'	mRNA	2.25546	0.0108264
1482	'NKX2-5'	mRNA	2.18802	0.0484837
25780	'RASGRP3'	mRNA	2.15569	0.0275591
55	'ACP3'	mRNA	2.11439	3.59e-05
137872	'ADHFE1'	mRNA	2.11339	2.08e-06
124989	'EFCAB13'	mRNA	2.00866	0.0298435
9938	'ARHGAP25'	mRNA	2.00543	0.0442625
123591	'TMEM266'	mRNA	2.00484	0.00237579
114907	'FBXO32'	mRNA	1.88024	0.00649791
2277	'VEGFD'	mRNA	1.85858	0.0113761
102724560	'CBSL'	mRNA	1.82364	0.000136
27443	'CECR2'	mRNA	1.74526	0.0406753
441108	'IRF1-AS1'	lncRNA	1.65924	0.0345971
347273	'CAVIN4'	mRNA	1.62106	0.0220918
87769	'GGACT'	mRNA	1.60816	0.00166415
6817	'SULT1A1'	mRNA	1.59299	9.23e-83
10058	'ABCB6'	mRNA	1.53841	1.4e-135
25987	'TSKU'	mRNA	1.48674	2.91e-148
2936	'GSR'	mRNA	1.47495	2.73e-104
653720	'GOLGA8M'	mRNA	1.46669	0.0259407
51567	'TDP2'	mRNA	1.43146	8.45e-84
84064	'HDHD2'	mRNA	1.42495	6.61e-59
84561	'SLC12A8'	mRNA	1.42472	8.52e-11
5226	'PGD'	mRNA	1.41799	2.37e-259
128229	'TSACC'	mRNA	1.41654	0.021249
26040	'SETBP1'	mRNA	1.40099	1.04e-36
83876	'MRO'	mRNA	1.40086	1.89e-07
55283	'MCOLN3'	mRNA	1.39818	0.00019
2539	'G6PD'	mRNA	1.39065	2.31e-177
54413	'NLGN3'	mRNA	1.38884	0.0366934
7475	'WNT6'	mRNA	1.37436	1.43e-05
51124	'IER3IP1'	mRNA	1.36474	8.09e-98
642799	'NPIPA2'	mRNA	1.35847	0.0101443
7099	'TLR4'	mRNA	1.35815	6.39e-12
8927	'BSN'	mRNA	1.34472	0.0403279
6888	'TALDO1'	mRNA	1.34311	3.49e-155
9976	'CLEC2B'	mRNA	1.33832	1.1e-16
51363	'CHST15'	mRNA	1.3174	1.12e-26
284339	'TMEM145'	mRNA	1.30971	0.0209389
55824	'PAG1'	mRNA	1.29782	8.59e-10
91526	'ANKRD44'	mRNA	1.29481	1.12e-17
79739	'TTLL7'	mRNA	1.28912	6.7e-10
444	'ASPH'	mRNA	1.2832	9.79e-186
22949	'PTGR1'	mRNA	1.27418	1.54e-79
3431	'SP110'	mRNA	1.25408	0.0261269
1435	'CSF1'	mRNA	1.24814	2.09e-11
149345	'SHISA4'	mRNA	1.239	0.0060351
8780	'RIOK3'	mRNA	1.22861	4.13e-75
25809	'TTLL1'	mRNA	1.22336	4.89e-08
9770	'RASSF2'	mRNA	1.20902	3.71e-13
26118	'WSB1'	mRNA	1.20717	1.08e-66
1244	'ABCC2'	mRNA	1.20692	1.34e-84
4585	'MUC4'	mRNA	1.20379	0.0436231
10636	'RGS14'	mRNA	1.203	0.00306609
4110	'MAGEA11'	mRNA	1.20002	0.000229
57057	'TBX20'	mRNA	1.19066	0.000551
55856	'ACOT13'	mRNA	1.19061	8.86e-51
3141	'HLCS'	mRNA	1.19048	6.78e-56
3570	'IL6R'	mRNA	1.18967	1.39e-19
5289	'PIK3C3'	mRNA	1.18666	1.77e-27
1846	'DUSP4'	mRNA	1.18419	1.5e-40
55244	'SLC47A1'	mRNA	1.17891	5.13e-15
54941	'RNF125'	mRNA	1.17266	3.59e-16
2745	'GLRX'	mRNA	1.17169	3e-30
5866	'RAB3IL1'	mRNA	1.16903	3.09e-23
25842	'ASF1A'	mRNA	1.16437	6.34e-43
4205	'MEF2A'	mRNA	1.15669	4.86e-60
7041	'TGFB1I1'	mRNA	1.15584	2.65e-05
23424	'TDRD7'	mRNA	1.14786	5.58e-09
7474	'WNT5A'	mRNA	1.14513	3.82e-60
9778	'KIAA0232'	mRNA	1.14239	2.96e-23
84288	'EFCAB2'	mRNA	1.14237	3.07e-11
9764	'KIAA0513'	mRNA	1.14076	1.12e-10
9252	'RPS6KA5'	mRNA	1.13883	4.47e-12
54997	'TESC'	mRNA	1.13787	1.42e-36
8605	'PLA2G4C'	mRNA	1.13735	7.95e-07
63874	'ABHD4'	mRNA	1.12961	1.04e-84
145788	'C15orf65'	mRNA	1.11811	1.48e-09
51302	'CYP39A1'	mRNA	1.11458	3.33e-07
55213	'RCBTB1'	mRNA	1.11233	5.96e-14
8820	'HESX1'	mRNA	1.10544	0.0249133
9181	'ARHGEF2'	mRNA	1.09957	1.64e-89
147339	'C18orf25'	mRNA	1.09563	4.98e-45
130612	'TMEM198'	mRNA	1.09261	0.000285
1675	'CFD'	mRNA	1.08985	1.43e-18
7086	'TKT'	mRNA	1.08681	6.77e-125
9456	'HOMER1'	mRNA	1.08674	2.11e-12
84680	'ACCS'	mRNA	1.08473	0.00279352
23412	'COMMD3'	mRNA	1.08463	4.42e-34
1410	'CRYAB'	mRNA	1.08403	0.00573713
4241	'MELTF'	mRNA	1.08193	9.08e-17
114134	'SLC2A13'	mRNA	1.08134	2.92e-13
64582	'GPR135'	mRNA	1.07479	9.25e-06
145389	'SLC38A6'	mRNA	1.07236	7.04e-11
6016	'RIT1'	mRNA	1.0722	2.88e-23
8517	'IKBKG'	mRNA	1.07204	7.04e-45
5052	'PRDX1'	mRNA	1.07151	1.1e-112
139818	'DOCK11'	mRNA	1.07067	0.0234374
11080	'DNAJB4'	mRNA	1.07065	1.19e-27
868	'CBLB'	mRNA	1.0601	5.47e-15
389524	'GTF2IRD2B'	mRNA	1.05325	4.47e-14
10456	'HAX1'	mRNA	1.05187	3.26e-97
100310812	'SPDYE2B'	mRNA	1.05183	0.00544426
389337	'ARHGEF37'	mRNA	1.0518	6.28e-10
4677	'NARS1'	mRNA	1.05072	4.4e-75
64222	'TOR3A'	mRNA	1.04777	1.76e-38
57535	'ELAPOR1'	mRNA	1.04541	0.000204
7832	'BTG2'	mRNA	1.04294	6.53e-11
8303	'SNN'	mRNA	1.04157	2.12e-06
57415	'C3orf14'	mRNA	1.04015	5.82e-09
22926	'ATF6'	mRNA	1.03589	9.09e-66
112574	'SNX18'	mRNA	1.03343	1e-14
55186	'SLC25A36'	mRNA	1.03126	3.63e-38
2180	'ACSL1'	mRNA	1.02868	5.86e-17
23287	'AGTPBP1'	mRNA	1.02747	1.93e-08
23780	'APOL2'	mRNA	1.0274	1.23e-17
51226	'COPZ2'	mRNA	1.02487	0.00334978
57835	'SLC4A5'	mRNA	1.02429	8.63e-11
29799	'YPEL1'	mRNA	1.02191	0.0473486
1466	'CSRP2'	mRNA	1.01929	9e-26
84883	'AIFM2'	mRNA	1.01432	4.77e-49
115330	'GPR146'	mRNA	1.0096	1.59e-08
51131	'PHF11'	mRNA	1.00913	0.00781881
26137	'ZBTB20'	mRNA	1.00905	0.000469
6310	'ATXN1'	mRNA	1.00452	3.8e-18
51762	'RAB8B'	mRNA	1.00376	1.97e-17
90701	'SEC11C'	mRNA	1.00278	3.02e-25
10908	'PNPLA6'	mRNA	-1.00124	1.68e-53	DOWN(130)
57619	'SHROOM3'	mRNA	-1.00193	6.03e-29
84905	'ZNF341'	mRNA	-1.00269	2.64e-05
57630	'SH3RF1'	mRNA	-1.00302	2.6e-11
421	'ARVCF'	mRNA	-1.0069	1.07e-05
883	'KYAT1'	mRNA	-1.01149	9.62e-33
4882	'NPR2'	mRNA	-1.0133	0.00136405
389136	'VGLL3'	mRNA	-1.01747	7.87e-37
107986211	'LOC107986211'	mRNA	-1.01766	0.0113692
4501	'MT1X'	mRNA	-1.0194	1.44e-11
10622	'POLR3G'	mRNA	-1.02275	8.44e-10
9645	'MICAL2'	mRNA	-1.02327	8.01e-13
5331	'PLCB3'	mRNA	-1.03291	3.01e-38
84959	'UBASH3B'	mRNA	-1.03762	1.07e-25
2068	'ERCC2'	mRNA	-1.04812	1.59e-28
5792	'PTPRF'	mRNA	-1.04985	1.31e-52
57519	'STARD9'	mRNA	-1.05208	4.19e-06
60436	'TGIF2'	mRNA	-1.05215	1.49e-24
9619	'ABCG1'	mRNA	-1.06239	8.59e-12
23753	'SDF2L1'	mRNA	-1.06512	3.34e-15
10381	'TUBB3'	mRNA	-1.06713	8.84e-06
7456	'WIPF1'	mRNA	-1.06797	1.54e-42
3490	'IGFBP7'	mRNA	-1.07452	2.42e-66
254531	'LPCAT4'	mRNA	-1.07636	4.76e-27
23576	'DDAH1'	mRNA	-1.07922	1.44e-48
1952	'CELSR2'	mRNA	-1.0796	4.48e-35
860	'RUNX2'	mRNA	-1.08235	0.0014584
6405	'SEMA3F'	mRNA	-1.08545	8.69e-44
51557	'LGSN'	mRNA	-1.08568	0.003106
6273	'S100A2'	mRNA	-1.0921	0.021928
6793	'STK10'	mRNA	-1.09675	6.17e-52
54020	'SLC37A1'	mRNA	-1.09684	0.000704
55636	'CHD7'	mRNA	-1.09923	5.79e-42
9610	'RIN1'	mRNA	-1.10013	4.34e-18
91683	'SYT12'	mRNA	-1.10056	4.11e-49
9306	'SOCS6'	mRNA	-1.10064	2.23e-23
81569	'ACTL8'	mRNA	-1.10715	1.43e-44
133308	'SLC9B2'	mRNA	-1.11164	2.07e-14
254065	'BRWD3'	mRNA	-1.12294	8.1e-16
220323	'OAF'	mRNA	-1.1242	4.77e-25
105	'ADARB2'	mRNA	-1.1318	2.91e-55
4598	'MVK'	mRNA	-1.13452	4.45e-37
23246	'BOP1'	mRNA	-1.13698	5.43e-59
140680	'C20orf96'	mRNA	-1.14193	0.000684
3993	'LLGL2'	mRNA	-1.14657	3.92e-49
960	'CD44'	mRNA	-1.14912	4.09e-139
25974	'MMACHC'	mRNA	-1.15615	9.52e-25
4609	'MYC'	mRNA	-1.16058	5.62e-155
399726	'MIR1915HG'	lncRNA	-1.16111	5.29e-08
57210	'SLC45A4'	mRNA	-1.1612	3.89e-25
92312	'MEX3A'	mRNA	-1.16776	1.4e-09
6713	'SQLE'	mRNA	-1.17595	7.66e-64
2624	'GATA2'	mRNA	-1.18244	1.33e-61
51177	'PLEKHO1'	mRNA	-1.18367	0.0395963
3566	'IL4R'	mRNA	-1.18455	1e-21
4207	'BORCS8-MEF2B'	mRNA	-1.19237	0.00471415
91107	'TRIM47'	mRNA	-1.1932	5.84e-32
57190	'SELENON'	mRNA	-1.19958	1.56e-44
23218	'NBEAL2'	mRNA	-1.20315	9.1e-27
65987	'KCTD14'	mRNA	-1.20348	9.53e-05
4597	'MVD'	mRNA	-1.20536	2.63e-30
5739	'PTGIR'	mRNA	-1.20637	0.0472937
2149	'F2R'	mRNA	-1.21165	1.62e-07
81788	'NUAK2'	mRNA	-1.22976	5.66e-15
642475	'MROH6'	mRNA	-1.23539	8.11e-15
339761	'CYP27C1'	mRNA	-1.23753	2.21e-15
6446	'SGK1'	mRNA	-1.24751	4.01e-103
58499	'ZNF462'	mRNA	-1.25536	1.01e-07
2261	'FGFR3'	mRNA	-1.25991	6.88e-06
129293	'TRABD2A'	mRNA	-1.26269	7.23e-70
8877	'SPHK1'	mRNA	-1.26784	8.49e-29
4286	'MITF'	mRNA	-1.26941	6.42e-47
2264	'FGFR4'	mRNA	-1.2697	3.52e-36
158135	'TTLL11'	mRNA	-1.26988	2.37e-13
387640	'SKIDA1'	mRNA	-1.2797	0.00205776
65108	'MARCKSL1'	mRNA	-1.28013	2.33e-44
1295	'COL8A1'	mRNA	-1.28063	1.03e-05
7480	'WNT10B'	mRNA	-1.28629	7.65e-22
9536	'PTGES'	mRNA	-1.29008	4.95e-55
100526737	'RBM14-RBM4'	mRNA	-1.30527	0.0048799
115572	'TENT5B'	mRNA	-1.32703	3.4e-13
64850	'ETNPPL'	mRNA	-1.33594	1.09e-07
3315	'HSPB1'	mRNA	-1.34537	3.87e-107
10297	'APC2'	mRNA	-1.34548	0.0106889
9601	'PDIA4'	mRNA	-1.35677	1.86e-117
55529	'PIP4P2'	mRNA	-1.37762	7.35e-08
100131755	'ARMCX4'	mRNA	-1.37882	4.61e-05
2030	'SLC29A1'	mRNA	-1.38527	1.09e-71
23491	'CES3'	mRNA	-1.40624	1.1e-07
5329	'PLAUR'	mRNA	-1.40639	2.74e-54
57165	'GJC2'	mRNA	-1.40935	1.6e-10
21	'ABCA3'	mRNA	-1.42379	6.31e-161
2004	'ELK3'	mRNA	-1.43296	4.96e-27
84002	'B3GNT5'	mRNA	-1.46758	0.000398
2020	'EN2'	mRNA	-1.47761	0.00178371
3491	'CCN1'	mRNA	-1.48335	4.05e-129
118738	'ZNF488'	mRNA	-1.57353	0.00944322
80714	'PBX4'	mRNA	-1.57928	0.0382576
202	'CRYBG1'	mRNA	-1.63056	0.0181053
23109	'DDN'	mRNA	-1.63098	1.56e-08
54507	'ADAMTSL4'	mRNA	-1.6952	1.59e-39
1291	'COL6A1'	mRNA	-1.70473	0.000832
5138	'PDE2A'	mRNA	-1.72029	0.0240689
56256	'SERTAD4'	mRNA	-1.79677	1.48e-91
144453	'BEST3'	mRNA	-2.02903	0.0118329
388610	'TRNP1'	mRNA	-2.04228	6.54e-06
56521	'DNAJC12'	mRNA	-2.06517	2.38e-08
7476	'WNT7A'	mRNA	-2.09154	0.0333001
114805	'GALNT13'	mRNA	-2.10542	2.9e-05
23362	'PSD3'	mRNA	-2.15025	2.81e-09
112755	'STX1B'	mRNA	-2.18834	0.0245447
27063	'ANKRD1'	mRNA	-2.18868	1.47e-15
338761	'C1QL4'	mRNA	-2.24635	0.00706487
51704	'GPRC5B'	mRNA	-2.30995	0.0180395
11148	'HHLA2'	mRNA	-2.36641	0.000767
113835	'ZNF257'	mRNA	-2.73031	0.0466752
57214	'CEMIP'	mRNA	-2.88132	0.00450848
3772	'KCNJ15'	mRNA	-2.9379	0.0317432
9966	'TNFSF15'	mRNA	-2.98543	4.71e-24
554	'AVPR2'	mRNA	-3.79521	0.0361388
6274	'S100A3'	mRNA	-3.84945	0.00589002
9256	'TSPOAP1'	mRNA	-4.16868	0.043004
22989	'MYH15'	mRNA	-4.17069	0.0421301
169834	'ZNF883'	mRNA	-4.17115	0.0409528
1292	'COL6A2'	mRNA	-4.27479	0.00131753
161357	'MDGA2'	mRNA	-4.30559	0.0311884
4103	'MAGEA4'	mRNA	-4.3084	0.0337829
85366	'MYLK2'	mRNA	-4.42582	0.0287593
2645	'GCK'	mRNA	-4.75326	0.00834292
9796	'PHYHIP'	mRNA	-5.31372	0.0010985
