# Supplementary material for: Different Inhibition of Nrf2 by Two Keap1 Isoforms α and β to Shape Malignant Behaviour of Human Hepatocellular Carcinoma
Source: Int J Mol Sci. 2022 Sep 7;23(18):10342. doi: 10.3390/ijms231810342 (PMC9499251; doi:10.3390/ijms231810342)
Supplement: Supplementary file 1 [file ijms-23-10342-s001.zip › Table S1-S6/Table S2 Transcriptome analysis of keap1-Restored up-regulated or down-regulated differential genes).xlsx]

## Sheet: Sheet1
	Gene ID	Gene Symbol	Type	log2 (Keap1-Restored/Keap1+/+)	Qvalue (Keap1-Restored/Keap1+/+)
	101060351	'TBC1D3K'	mRNA	5.42201	0.00377208	UP(55)
	8437	'RASAL1'	mRNA	5.23351	0.00269374
	100293534	'C4B_2'	mRNA	5.16181	0.00470329
	5793	'PTPRG'	mRNA	4.65218	0.0228808
	84824	'FCRLA'	mRNA	4.64809	0.0285993
	8843	'HCAR3'	mRNA	4.42453	0.0363048
	78997	'GDAP1L1'	mRNA	4.3368	0.0167614
	440435	'GPR179'	mRNA	4.19907	0.0234532
	6948	'TCN2'	mRNA	4.05239	0.0437975
	7432	'VIP'	mRNA	3.97112	0.0460094
	56971	'CEACAM19'	mRNA	3.50689	0.0354954
	83988	'NCALD'	mRNA	3.30549	0.0105808
	721	'C4B'	mRNA	3.19238	0.022084
	55304	'SPTLC3'	mRNA	3.05433	0.00322799
	26034	'IPCEF1'	mRNA	2.89284	0.020062
	7318	'UBA7'	mRNA	2.75196	0.0186666
	150372	'NFAM1'	mRNA	2.73437	0.0386511
	478	'ATP1A3'	mRNA	2.56733	0.025984
	5737	'PTGFR'	mRNA	2.49729	0.0114259
	107985115	'LOC107985115'	mRNA	2.13901	0.0155527
	6690	'SPINK1'	mRNA	2.12176	0.00355495
	3889	'KRT83'	mRNA	2.11223	0.0329464
	55691	'FRMD4A'	mRNA	1.93339	0.00926887
	105374811	'LOC105374811'	mRNA	1.76147	0.026741
	1735	'DIO3'	mRNA	1.71974	0.0262155
	160428	'ALDH1L2'	mRNA	1.70992	0.0446792
	6288	'SAA1'	mRNA	1.69844	0.0168276
	629	'CFB'	mRNA	1.66557	0.0106427
	7185	'TRAF1'	mRNA	1.51768	0.0395161
	3039	'HBA1'	mRNA	1.51535	0.0127692
	251	'ALPG'	mRNA	1.51477	1.37e-05
	25981	'DNAH1'	mRNA	1.47428	0.0103736
	255809	'C19orf38'	mRNA	1.45504	0.0313647
	205860	'TRIML2'	mRNA	1.4187	0.00170493
	55561	'CDC42BPG'	mRNA	1.36795	0.0389146
	3892	'KRT86'	mRNA	1.35174	2.5e-06
	745	'MYRF'	mRNA	1.26161	0.0249319
	22885	'ABLIM3'	mRNA	1.21583	0.0215273
	64761	'PARP12'	mRNA	1.19151	1.48e-07
	638	'BIK'	mRNA	1.17929	0.0441318
	3887	'KRT81'	mRNA	1.16058	0.0142446
	7732	'RNF112'	mRNA	1.13694	0.0411777
	114897	'C1QTNF1'	mRNA	1.10812	1.97e-09
	80336	'PABPC1L'	mRNA	1.10239	0.00504181
	6334	'SCN8A'	mRNA	1.06582	4.02e-11
	8839	'CCN5'	mRNA	1.04783	4.78e-30
	306	'ANXA3'	mRNA	1.03135	2.4e-18
	3219	'HOXB9'	mRNA	1.02325	6e-13
	283229	'CRACR2B'	mRNA	1.02263	0.00984685
	80853	'KDM7A'	mRNA	1.01947	0.000434
	50617	'ATP6V0A4'	mRNA	1.01397	0.0106817
	4973	'OLR1'	mRNA	1.01262	5.42e-05
	55063	'ZCWPW1'	mRNA	1.00689	0.00357767
	54899	'PXK'	mRNA	1.00547	6.45e-10
	1054	'CEBPG'	mRNA	1.00303	1.56e-31
	8869	'ST3GAL5'	mRNA	-1.0109	0.000183	DOWN(13)
	2353	'FOS'	mRNA	-1.01242	1.51e-12
	7368	'UGT8'	mRNA	-1.01389	8.63e-05
	115811	'IQCD'	mRNA	-1.01672	0.025676
	201255	'LRRC45'	mRNA	-1.02745	2.53e-08
	283927	'NUDT7'	mRNA	-1.04774	4.6e-06
	57447	'NDRG2'	mRNA	-1.093	2.36e-06
	9911	'TMCC2'	mRNA	-1.11847	0.000288
	26257	'NKX2-8'	mRNA	-1.18238	0.0180946
	79007	'DBNDD1'	mRNA	-1.2227	6.34e-08
	23555	'TSPAN15'	mRNA	-1.33037	1.2e-09
	56924	'PAK6'	mRNA	-1.55701	0.0408646
	149428	'BNIPL'	mRNA	-3.47917	0.0361401
