# Supplementary material for: Different Inhibition of Nrf2 by Two Keap1 Isoforms α and β to Shape Malignant Behaviour of Human Hepatocellular Carcinoma
Source: Int J Mol Sci. 2022 Sep 7;23(18):10342. doi: 10.3390/ijms231810342 (PMC9499251; doi:10.3390/ijms231810342)
Supplement: Supplementary file 1 [file ijms-23-10342-s001.zip › Table S1-S6/Table S3 Transcriptome analysis of keap1_-Restored up-regulated or down-regulated differential genes).xlsx]

## Sheet: Sheet1
	Gene ID	Gene Symbol	Type	log2 (Keap1α-Restored / Keap1+/+)	Qvalue (Keap1α-Restored / Keap1+/+)
	79839	'CCDC102B'	mRNA	4.61379	0.0273556	UP(79)
	162966	'ZNF600'	mRNA	4.30416	0.0160691
	3575	'IL7R'	mRNA	3.92753	0.0448483
	56892	'TCIM'	mRNA	3.22152	0.0215359
	127343	'DMBX1'	mRNA	2.70285	0.0468294
	1003	'CDH5'	mRNA	2.63022	0.0298116
	3013	'H2AC7'	mRNA	2.32678	0.00116416
	115677	'NOSTRIN'	mRNA	1.62092	0.0262437
	330	'BIRC3'	mRNA	1.5607	5.40765e-19
	7294	'TXK'	mRNA	1.43541	0.0300977
	1062	'CENPE'	mRNA	1.41719	0.000501012
	23150	'FRMD4B'	mRNA	1.34685	0.00138218
	259266	'ASPM'	mRNA	1.30737	8.969e-07
	56243	'KIAA1217'	mRNA	1.27812	3.97017e-06
	55728	'N4BP2'	mRNA	1.27615	0.000448458
	255488	'RNF144B'	mRNA	1.27484	8.34063e-28
	339500	'ZNF678'	mRNA	1.27234	0.00233503
	54843	'SYTL2'	mRNA	1.26998	0.0233629
	23086	'EXPH5'	mRNA	1.25438	0.00332277
	10205	'MPZL2'	mRNA	1.24391	2.31778e-14
	6646	'SOAT1'	mRNA	1.23992	2.19061e-76
	123036	'TC2N'	mRNA	1.23774	6.73418e-07
	9928	'KIF14'	mRNA	1.23319	3.47057e-08
	8347	'H2BC4'	mRNA	1.20641	0.00968912
	8204	'NRIP1'	mRNA	1.19923	8.22071e-09
	26298	'EHF'	mRNA	1.19808	0.0248781
	65268	'WNK2'	mRNA	1.19769	0.000564402
	29994	'BAZ2B'	mRNA	1.189	7.26305e-05
	5980	'REV3L'	mRNA	1.18441	5.60639e-07
	150468	'CKAP2L'	mRNA	1.1844	4.06069e-13
	5218	'CDK14'	mRNA	1.17968	2.12154e-17
	1063	'CENPF'	mRNA	1.17208	0.000181411
	3768	'KCNJ12'	mRNA	1.15932	1.14607e-07
	121512	'FGD4'	mRNA	1.15858	0.00140926
	80896	'NPL'	mRNA	1.14924	9.50738e-05
	1962	'EHHADH'	mRNA	1.14732	2.46705e-05
	54619	'CCNJ'	mRNA	1.14185	3.24044e-05
	79465	'ULBP3'	mRNA	1.13399	0.000272673
	144811	'LACC1'	mRNA	1.12351	0.0342959
	9857	'CEP350'	mRNA	1.12175	1.0587e-07
	80323	'CCDC68'	mRNA	1.11723	0.000372189
	1829	'DSG2'	mRNA	1.11181	1.14226e-34
	648	'BMI1'	mRNA	1.10427	9.91671e-27
	112268238	'LOC112268238'	mRNA	1.10152	6.58561e-24
	8970	'H2BC11'	mRNA	1.09828	0.000503453
	160418	'TMTC3'	mRNA	1.0975	2.21857e-07
	55814	'BDP1'	mRNA	1.09401	4.25391e-06
	9585	'KIF20B'	mRNA	1.08881	4.61134e-05
	29091	'STXBP6'	mRNA	1.08837	1.8334e-07
	8349	'H2BC21'	mRNA	1.07965	6.35566e-21
	23527	'ACAP2'	mRNA	1.07759	1.6603e-15
	51430	'SUCO'	mRNA	1.07552	1.16199e-09
	23271	'CAMSAP2'	mRNA	1.06412	1.357e-19
	472	'ATM'	mRNA	1.06358	4.70283e-07
	8548	'BLZF1'	mRNA	1.06044	1.88571e-09
	100533467	'BIVM-ERCC5'	mRNA	1.05828	5.34501e-06
	7402	'UTRN'	mRNA	1.05826	1.93105e-11
	641339	'ZNF674'	mRNA	1.05644	0.00173525
	10111	'RAD50'	mRNA	1.05598	9.87692e-08
	25909	'AHCTF1'	mRNA	1.05586	0.000263753
	360023	'ZBTB41'	mRNA	1.04223	0.000684218
	2804	'GOLGB1'	mRNA	1.04163	1.50878e-05
	55183	'RIF1'	mRNA	1.04088	2.61863e-07
	4734	'NEDD4'	mRNA	1.03257	4.52963e-05
	51575	'ESF1'	mRNA	1.02923	0.000102345
	27152	'INTU'	mRNA	1.02877	0.0204265
	9575	'CLOCK'	mRNA	1.02731	7.45433e-08
	90102	'PHLDB2'	mRNA	1.02377	2.65001e-21
	55704	'CCDC88A'	mRNA	1.01762	3.51078e-06
	8492	'PRSS12'	mRNA	1.01576	1.47291e-10
	158747	'MOSPD2'	mRNA	1.01543	9.16837e-07
	554313	'H4C15'	mRNA	1.00943	0.000125811
	8370	'H4C14'	mRNA	1.00943	0.000125811
	55605	'KIF21A'	mRNA	1.00871	1.3086e-08
	84188	'FAR1'	mRNA	1.00802	3.37899e-13
	348654	'GEN1'	mRNA	1.00554	5.24753e-06
	57082	'KNL1'	mRNA	1.00503	6.94024e-06
	135112	'NCOA7'	mRNA	1.00334	3.09085e-35
	27340	'UTP20'	mRNA	1.00054	1.52505e-12
	5990	'RFX2'	mRNA	-1.00657	7.29592e-08	DOWN(64)
	114822	'RHPN1'	mRNA	-1.00955	0.00940597
	4017	'LOXL2'	mRNA	-1.01379	1.12546e-43
	4070	'TACSTD2'	mRNA	-1.02344	9.25098e-11
	150726	'FBXO41'	mRNA	-1.02511	8.10492e-15
	22981	'NINL'	mRNA	-1.02809	3.03852e-05
	864	'RUNX3'	mRNA	-1.03076	1.13311e-10
	387509	'GPR153'	mRNA	-1.0321	1.04708e-09
	84929	'FIBCD1'	mRNA	-1.03272	4.90099e-11
	10653	'SPINT2'	mRNA	-1.03609	0.00492863
	150483	'TEKT4'	mRNA	-1.03722	0.0462772
	22983	'MAST1'	mRNA	-1.06337	2.0845e-05
	84058	'WDR54'	mRNA	-1.06567	2.37101e-21
	51545	'ZNF581'	mRNA	-1.07408	8.49059e-24
	51308	'REEP2'	mRNA	-1.07431	0.0180558
	6535	'SLC6A8'	mRNA	-1.09412	9.97086e-67
	25837	'RAB26'	mRNA	-1.09463	1.23783e-17
	376497	'SLC27A1'	mRNA	-1.10518	1.1206e-05
	4108	'MAGEA9'	mRNA	-1.11632	5.20449e-16
	3689	'ITGB2'	mRNA	-1.13971	0.00445374
	51760	'SYT17'	mRNA	-1.14177	3.0987e-15
	10231	'RCAN2'	mRNA	-1.14263	2.80528e-05
	221416	'C6orf223'	lncRNA	-1.15872	1.26474e-56
	782	'CACNB1'	mRNA	-1.17474	2.76637e-06
	2273	'FHL1'	mRNA	-1.17768	2.02488e-48
	9066	'SYT7'	mRNA	-1.19514	2.04645e-05
	90990	'KIFC2'	mRNA	-1.20036	3.49425e-08
	25946	'ZNF385A'	mRNA	-1.21058	1.01808e-12
	2026	'ENO2'	mRNA	-1.22098	8.52955e-47
	117581	'TWIST2'	mRNA	-1.22851	1.39554e-16
	283248	'RCOR2'	mRNA	-1.23731	1.18094e-06
	3486	'IGFBP3'	mRNA	-1.24411	1.77448e-81
	4151	'MB'	mRNA	-1.24811	1.36349e-05
	112399	'EGLN3'	mRNA	-1.26356	8.89916e-74
	1907	'EDN2'	mRNA	-1.26555	2.04264e-07
	79729	'SH3D21'	mRNA	-1.27209	4.04825e-06
	100132074	'FOXO6'	mRNA	-1.28826	0.0462044
	768	'CA9'	mRNA	-1.28939	8.32072e-68
	222962	'SLC29A4'	mRNA	-1.30009	4.74756e-05
	5794	'PTPRH'	mRNA	-1.32977	0.0248392
	7846	'TUBA1A'	mRNA	-1.32983	6.72319e-18
	10882	'C1QL1'	mRNA	-1.35302	5.04835e-28
	29970	'SCHIP1'	mRNA	-1.40679	0.00136237
	726	'CAPN5'	mRNA	-1.41614	0.0328598
	3623	'INHA'	mRNA	-1.46959	0.00888915
	644634	'LOC644634'	lncRNA	-1.50188	0.0143562
	10397	'NDRG1'	mRNA	-1.54963	8.38605e-231
	102724488	'LOC102724488'	mRNA	-1.56724	8.52854e-09
	56901	'NDUFA4L2'	mRNA	-1.61419	1.81535e-85
	770	'CA11'	mRNA	-1.63243	6.21536e-08
	153768	'PRELID2'	mRNA	-1.76293	1.57984e-21
	9241	'NOG'	mRNA	-1.79476	1.81464e-25
	117166	'WFIKKN1'	mRNA	-1.87382	2.672e-07
	25907	'TMEM158'	mRNA	-1.91013	1.8877e-11
	6676	'SPAG4'	mRNA	-2.13464	8.08798e-34
	2323	'FLT3LG'	mRNA	-2.1763	0.00313635
	4648	'MYO7B'	mRNA	-2.20336	2.92256e-18
	5143	'PDE4C'	mRNA	-2.27779	1.81249e-05
	954	'ENTPD2'	mRNA	-2.29648	0.0246946
	189	'AGXT'	mRNA	-2.82772	0.00469263
	93145	'OLFM2'	mRNA	-3.22277	0.00662044
	814	'CAMK4'	mRNA	-3.44175	0.0429053
	222487	'ADGRG3'	mRNA	-3.46426	0.0105071
	4016	'LOXL1'	mRNA	-4.90846	0.0114763
