# Supplementary material for: Different Inhibition of Nrf2 by Two Keap1 Isoforms α and β to Shape Malignant Behaviour of Human Hepatocellular Carcinoma
Source: Int J Mol Sci. 2022 Sep 7;23(18):10342. doi: 10.3390/ijms231810342 (PMC9499251; doi:10.3390/ijms231810342)
Supplement: Supplementary file 1 [file ijms-23-10342-s001.zip › Table S1-S6/Table S4 Transcriptome analysis of keap1_ up-regulated or down-regulated differential genes).xlsx]

## Sheet: Sheet1
	Gene ID	Gene Symbol	Type	log2 (Keap1β(Keap1△1-31) / Keap1+/+)	Qvalue (Keap1β(Keap1△1-31) / Keap1+/+)
	441519	'CT45A3'	mRNA	7.01662	7.02036e-07	UP(100)
	100008586	'GAGE12F'	mRNA	6.93046	1.39484e-06
	541466	'CT45A1'	mRNA	6.5598	7.75138e-06
	220965	'FAM13C'	mRNA	6.17417	1.55606e-05
	137970	'UNC5D'	mRNA	5.58813	0.000765258
	54360	'CYTL1'	mRNA	5.20862	0.0033197
	417	'ART1'	mRNA	5.13555	0.00434668
	54221	'SNTG2'	mRNA	4.38589	0.0136227
	148103	'ZNF599'	mRNA	4.34575	0.0475457
	8647	'ABCB11'	mRNA	4.31912	0.0162677
	11067	'DEPP1'	mRNA	4.24569	0.0193992
	2053	'EPHX2'	mRNA	4.21495	9.35292e-07
	9955	'HS3ST3A1'	mRNA	4.12768	7.18397e-10
	249	'ALPL'	mRNA	4.12288	2.2359e-15
	89780	'WNT3A'	mRNA	3.78508	0.0142225
	7031	'TFF1'	mRNA	3.49191	0.0359319
	152	'ADRA2C'	mRNA	3.4549	0.0020728
	84528	'RHOXF2'	mRNA	3.23276	0.00235159
	1016	'CDH18'	mRNA	3.22608	7.3343e-11
	8908	'GYG2'	mRNA	3.17687	0.000157768
	158809	'MAGEB6'	mRNA	3.03005	0.00676921
	79679	'VTCN1'	mRNA	2.96457	0.0471574
	10991	'SLC38A3'	mRNA	2.96166	1.78683e-05
	90625	'ERVH48-1'	mRNA	2.95588	0.00548665
	54102	'CLIC6'	mRNA	2.75168	0.0188502
	9248	'GPR50'	mRNA	2.72012	0.000151866
	22917	'ZP1'	mRNA	2.63843	0.00208433
	340990	'OTOG'	mRNA	2.61554	0.0477143
	4052	'LTBP1'	mRNA	2.57401	0.0158735
	7107	'GPR137B'	mRNA	2.53188	0.00259874
	771	'CA12'	mRNA	2.50539	2.84348e-05
	9122	'SLC16A4'	mRNA	2.48963	0.02779
	375061	'FAM89A'	mRNA	2.44165	0.0303596
	9899	'SV2B'	mRNA	2.31553	0.015428
	26270	'FBXO6'	mRNA	2.28261	0.001807
	653082	'ZDHHC11B'	mRNA	2.27293	0.000682442
	1902	'LPAR1'	mRNA	2.22206	0.0344077
	1308	'COL17A1'	mRNA	2.20071	0.0282274
	256714	'MAP7D2'	mRNA	2.17556	0.0410008
	1050	'CEBPA'	mRNA	2.15819	6.13544e-68
	94122	'SYTL5'	mRNA	2.04857	2.89975e-06
	133688	'UGT3A1'	mRNA	2.00247	0.0168419
	3641	'INSL4'	mRNA	1.97872	1.3093e-27
	150368	'PHETA2'	mRNA	1.9779	0.0104171
	727936	'GXYLT2'	mRNA	1.91094	2.15672e-14
	57480	'PLEKHG1'	mRNA	1.90546	0.000491252
	80781	'COL18A1'	mRNA	1.87585	1.3337e-06
	126969	'SLC44A3'	mRNA	1.84551	0.00172609
	780776	'TVP23A'	mRNA	1.82472	3.28618e-08
	10723	'SLC12A7'	mRNA	1.80019	0.0114239
	5652	'PRSS8'	mRNA	1.69845	3.24711e-12
	119391	'GSTO2'	mRNA	1.69792	5.04771e-20
	4326	'MMP17'	mRNA	1.69713	0.0199253
	2242	'FES'	mRNA	1.69072	0.00012123
	9509	'ADAMTS2'	mRNA	1.68088	0.00268129
	646643	'SBK2'	mRNA	1.67032	0.00541585
	5105	'PCK1'	mRNA	1.6617	0.00383943
	23263	'MCF2L'	mRNA	1.58609	0.0400643
	3098	'HK1'	mRNA	1.58189	5.82714e-109
	10420	'TESK2'	mRNA	1.5686	0.000184025
	50506	'DUOX2'	mRNA	1.52881	0.00263762
	83716	'CRISPLD2'	mRNA	1.51219	2.19525e-06
	10404	'CPQ'	mRNA	1.50194	2.41596e-07
	54101	'RIPK4'	mRNA	1.49128	0.00251039
	1917	'EEF1A2'	mRNA	1.46821	6.75187e-11
	10257	'ABCC4'	mRNA	1.41987	1.30919e-69
	645864	'MAGEB17'	mRNA	1.41844	0.00561649
	7280	'TUBB2A'	mRNA	1.40993	1.26964e-20
	112609	'MRAP2'	mRNA	1.39351	0.00538919
	3200	'HOXA3'	mRNA	1.37548	0.012156
	114804	'RNF157'	mRNA	1.36488	1.3738e-10
	3236	'HOXD10'	mRNA	1.36321	2.35197e-10
	489	'ATP2A3'	mRNA	1.35319	0.0488281
	3383	'ICAM1'	mRNA	1.30852	0.0110873
	8676	'STX11'	mRNA	1.26567	0.000756799
	1188	'CLCNKB'	mRNA	1.25837	0.031302
	27076	'LYPD3'	mRNA	1.22555	6.82309e-14
	10924	'SMPDL3A'	mRNA	1.21894	1.1687e-24
	10178	'TENM1'	mRNA	1.20677	1.9986e-06
	3312	'HSPA8'	mRNA	1.20274	2.56072e-186
	654364	'NME1-NME2'	mRNA	1.19787	2.65912e-07
	26153	'KIF26A'	mRNA	1.19088	4.47825e-50
	123283	'TARS3'	mRNA	1.1853	2.73053e-09
	107985728	'LOC107985728'	mRNA	1.17714	0.0146662
	59344	'ALOXE3'	mRNA	1.17496	0.0421021
	101928841	'LOC101928841'	mRNA	1.16393	0.00672951
	79844	'ZDHHC11'	mRNA	1.14401	8.97315e-05
	1289	'COL5A1'	mRNA	1.14151	2.96106e-71
	25791	'NGEF'	mRNA	1.13756	8.07923e-09
	222584	'FAM83B'	mRNA	1.13563	0.0312283
	4093	'SMAD9'	mRNA	1.1078	1.0567e-13
	91624	'NEXN'	mRNA	1.10718	0.00109612
	6383	'SDC2'	mRNA	1.07989	1.17173e-56
	1258	'CNGB1'	mRNA	1.06961	0.00730755
	26268	'FBXO9'	mRNA	1.04717	1.1633e-32
	6480	'ST6GAL1'	mRNA	1.03811	0.00450748
	5742	'PTGS1'	mRNA	1.02652	3.76172e-45
	595	'CCND1'	mRNA	1.01231	2.84942e-40
	6695	'SPOCK1'	mRNA	1.00694	1.29051e-26
	57007	'ACKR3'	mRNA	1.0011	7.25154e-25
	7291	'TWIST1'	mRNA	-1.00126	5.5687e-07	DOWN(66)
	1281	'COL3A1'	mRNA	-1.00147	1.44776e-05
	728	'C5AR1'	mRNA	-1.01213	0.0143566
	283870	'BRICD5'	mRNA	-1.01582	0.0208996
	195814	'SDR16C5'	mRNA	-1.02023	4.23512e-06
	3691	'ITGB4'	mRNA	-1.02071	2.07799e-13
	29964	'PRICKLE4'	mRNA	-1.02268	0.00272869
	23507	'LRRC8B'	mRNA	-1.0379	0.000122738
	284086	'NEK8'	mRNA	-1.04536	3.02802e-08
	5157	'PDGFRL'	mRNA	-1.04979	0.00801169
	344558	'SH3RF3'	mRNA	-1.07445	2.51175e-14
	1906	'EDN1'	mRNA	-1.08809	6.32242e-09
	8835	'SOCS2'	mRNA	-1.09666	0.0075164
	7424	'VEGFC'	mRNA	-1.09713	0.000125719
	301	'ANXA1'	mRNA	-1.10075	1.40922e-52
	1365	'CLDN3'	mRNA	-1.1024	0.00855773
	5366	'PMAIP1'	mRNA	-1.1088	4.17409e-22
	10628	'TXNIP'	mRNA	-1.11374	3.87665e-141
	7461	'CLIP2'	mRNA	-1.12389	2.16583e-22
	162993	'ZNF846'	mRNA	-1.13199	0.0103807
	6927	'HNF1A'	mRNA	-1.13781	0.0431557
	7035	'TFPI'	mRNA	-1.14974	3.77645e-23
	3084	'NRG1'	mRNA	-1.16092	0.000275955
	6414	'SELENOP'	mRNA	-1.16124	0.000343567
	7103	'TSPAN8'	mRNA	-1.16511	4.38133e-16
	9020	'MAP3K14'	mRNA	-1.17963	2.49385e-23
	79642	'ARSJ'	mRNA	-1.20702	0.000218555
	282890	'ZNF311'	mRNA	-1.20956	0.00312769
	10253	'SPRY2'	mRNA	-1.21281	1.16464e-21
	168455	'CCDC71L'	mRNA	-1.23828	3.80809e-08
	53637	'S1PR5'	mRNA	-1.24182	4.14018e-05
	10794	'ZNF460'	mRNA	-1.25541	0.0152519
	389289	'ANXA2R'	mRNA	-1.30678	1.41927e-09
	6769	'STAC'	mRNA	-1.31713	0.000278948
	3600	'IL15'	mRNA	-1.31885	0.000160974
	144193	'AMDHD1'	mRNA	-1.32188	0.00122952
	379	'ARL4D'	mRNA	-1.32979	2.08095e-33
	467	'ATF3'	mRNA	-1.39758	1.91207e-42
	10650	'PRELID3A'	mRNA	-1.44542	1.19447e-05
	83667	'SESN2'	mRNA	-1.46245	3.94075e-80
	84969	'TOX2'	mRNA	-1.49029	7.77689e-09
	55876	'GSDMB'	mRNA	-1.50386	0.0429154
	10411	'RAPGEF3'	mRNA	-1.53872	2.36867e-09
	81848	'SPRY4'	mRNA	-1.55776	4.5688e-28
	79094	'CHAC1'	mRNA	-1.57675	3.70693e-64
	114880	'OSBPL6'	mRNA	-1.64367	1.4682e-16
	100885850	'PTGES3L-AARSD1'	mRNA	-1.67424	0.0104765
	55117	'SLC6A15'	mRNA	-1.69357	5.74533e-25
	161176	'SYNE3'	mRNA	-1.69423	2.26514e-07
	3759	'KCNJ2'	mRNA	-1.72643	0.000154534
	83983	'TSSK6'	mRNA	-1.79087	0.000297202
	83699	'SH3BGRL2'	mRNA	-1.80081	0.00756343
	22822	'PHLDA1'	mRNA	-1.8416	1.20003e-62
	64866	'CDCP1'	mRNA	-1.92104	0.000195358
	3667	'IRS1'	mRNA	-1.98125	8.55604e-20
	8214	'DGCR6'	mRNA	-2.08207	0.00560983
	6335	'SCN9A'	mRNA	-2.2334	0.00889405
	10157	'AASS'	mRNA	-2.4938	0.000512078
	105373314	'LOC105373314'	mRNA	-3.08718	0.0257852
	1519	'CTSO'	mRNA	-3.67345	0.021388
	1000	'CDH2'	mRNA	-3.71315	1.46342e-56
	284656	'EPHA10'	mRNA	-4.32444	0.0148778
	115560	'ZNF501'	mRNA	-4.45108	0.0107578
	81327	'OR4A16'	mRNA	-4.62089	0.0058715
	55534	'MAML3'	mRNA	-5.1959	1.12239e-11
	1910	'EDNRB'	mRNA	-5.86629	5.18019e-05
