# Supplementary material for: Different Inhibition of Nrf2 by Two Keap1 Isoforms α and β to Shape Malignant Behaviour of Human Hepatocellular Carcinoma
Source: Int J Mol Sci. 2022 Sep 7;23(18):10342. doi: 10.3390/ijms231810342 (PMC9499251; doi:10.3390/ijms231810342)
Supplement: Supplementary file 1 [file ijms-23-10342-s001.zip › Table S1-S6/Table S5 Differential genes shared by the four cell linesú¿137ú¬.xlsx]

## Sheet: Sheet1
Gene ID	Gene Symbol	Type	log2 (Keap1-/- /Keap1+/+)	Qvalue (Keap1-/- /Keap1+/+)	log2 (Keap1-Restored/Keap1+/+)	Qvalue (Keap1-Restored/Keap1+/+)	log2 (Keap1α-Restored / Keap1+/+)	Qvalue (Keap1α-Restored / Keap1+/+)	log2 (Keap1β(Keap1△1-31) / Keap1+/+)	Qvalue (Keap1β(Keap1△1-31) / Keap1+/+)
248	'ALPI'	mRNA	1.19799	5.91963e-89	1.26586	1.57537e-50	1.29794	6.03481e-152	1.48701	0
341	'APOC1'	mRNA	-7.10883	4.24371e-08	-4.65091	2.02003e-10	-4.94878	6.01676e-10	-4.01943	2.64591e-10
460	'ASTN1'	mRNA	-7.59233	7.16909e-09	-5.75762	2.02799e-06	-5.79466	1.83324e-06	-1.71218	0.000898238
652	'BMP4'	mRNA	2.34963	0.000198354	2.53404	8.3713e-05	1.78486	0.0317219	1.807	0.0274596
658	'BMPR1B'	mRNA	1.65692	8.29487e-06	1.54861	0.000168381	1.543	0.000646865	1.12683	0.0177435
783	'CACNB2'	mRNA	1.71859	0.000183781	2.01517	7.01467e-05	2.53945	3.28149e-09	2.09405	3.15299e-06
817	'CAMK2D'	mRNA	5.10518	1.06268e-35	4.30045	7.57073e-21	3.52453	8.00738e-12	-3.86794	0.0467785
1081	'CGA'	mRNA	1.69414	6.37379e-08	1.0859	0.00590453	1.9118	1.38075e-08	3.15951	6.54858e-37
1102	'RCBTB2'	mRNA	1.77795	4.23138e-10	1.41983	1.86862e-05	1.3912	8.74079e-05	1.09343	0.00339354
1286	'COL4A4'	mRNA	5.53356	1.42697e-114	5.19703	5.40732e-68	4.42081	5.53742e-54	1.09537	0.0415485
1645	'AKR1C1'	mRNA	7.92519	0	7.30991	0	6.22036	0	-3.42231	2.90856e-11
1646	'AKR1C2'	mRNA	11.0059	8.92041e-101	10.3791	1.00632e-86	9.4296	3.65891e-96	-2.51428	0.00210328
1728	'NQO1'	mRNA	3.12339	0	2.33912	2.94697e-287	1.76619	9.12093e-265	-1.04554	5.26241e-94
1809	'DPYSL3'	mRNA	4.73692	2.79068e-62	4.51183	2.13967e-47	4.2342	4.66841e-42	1.73352	0.000363291
1893	'ECM1'	mRNA	2.06766	1.33496e-20	1.93745	3.1218e-15	1.81865	2.1442e-13	1.03444	0.000373149
2009	'EML1'	mRNA	1.45471	0.00102041	2.1661	5.49203e-08	2.15955	1.8268e-07	1.98467	1.3127e-06
2058	'EPRS1'	mRNA	1.17877	1.0537e-44	1.31928	1.03737e-18	1.38968	8.4969e-09	1.10346	3.09424e-10
2069	'EREG'	mRNA	2.72082	6.03085e-15	3.41846	8.16903e-26	3.92408	4.97949e-36	1.84701	4.20555e-05
2262	'GPC5'	mRNA	-1.74671	0.00016609	-1.52216	0.00159669	-2.63635	7.10525e-06	-1.81839	0.000401204
2348	'FOLR1'	mRNA	1.30271	0.0111373	1.72806	0.000393563	2.07713	6.72227e-06	1.84178	8.94669e-05
2543	'GAGE1'	mRNA	-4.64345	7.03163e-16	-4.83584	5.95878e-15	-2.78495	4.57029e-12	-1.52372	5.3639e-06
2567	'GABRG3'	mRNA	1.14146	1.07109e-06	1.0493	0.000121814	1.35128	1.28614e-07	1.4599	9.34884e-10
2686	'GGT7'	mRNA	-1.74398	0.00188722	-2.05505	0.00106317	-1.67477	0.013624	-1.7211	0.00584295
2687	'GGT5'	mRNA	-6.27161	8.74129e-12	-3.70973	2.90979e-15	-4.21632	2.43287e-15	-3.02834	1.53809e-12
3162	'HMOX1'	mRNA	-1.02695	5.2623e-71	-1.30572	6.95964e-67	-1.63151	1.13186e-79	-1.74358	1.11526e-117
3298	'HSF2'	mRNA	1.05755	1.38187e-15	1.12843	3.54941e-13	1.3025	2.59643e-20	1.1612	1.58622e-17
3371	'TNC'	mRNA	2.71011	7.50972e-07	3.78603	6.72582e-14	3.3225	7.01583e-10	1.91259	0.00761616
3488	'IGFBP5'	mRNA	7.47676	2.69616e-17	7.08181	7.45182e-15	5.15667	4.46956e-07	3.73064	0.00223559
3707	'ITPKB'	mRNA	1.08836	1.86007e-07	1.45153	2.60603e-12	1.5504	3.58179e-13	1.40974	8.54464e-12
3872	'KRT17'	mRNA	1.8032	7.74951e-97	2.20036	3.18667e-126	1.31507	2.02958e-40	1.43717	7.90287e-68
3964	'LGALS8'	mRNA	1.50234	9.5607e-28	1.29804	8.1724e-16	1.23029	1.0987e-11	1.35254	1.59591e-17
4023	'LPL'	mRNA	5.81111	6.05567e-07	5.84018	1.18096e-06	5.19485	4.57073e-05	6.12683	2.35165e-07
4046	'LSP1'	mRNA	-2.61609	3.83906e-35	-3.0106	2.66567e-36	-2.43773	8.73485e-28	-1.93788	7.54869e-23
4101	'MAGEA2'	mRNA	-2.06271	8.72141e-42	-2.04621	1.00615e-35	-2.03347	3.27101e-35	-1.52737	4.01907e-25
4240	'MFGE8'	mRNA	1.67062	7.09873e-12	1.38555	1.08168e-06	1.06456	0.000905974	1.15812	0.000100991
4330	'MN1'	mRNA	2.04273	2.22502e-31	1.65456	2.83959e-15	1.39662	1.10705e-09	1.81799	4.13176e-21
4628	'MYH10'	mRNA	2.67318	2.21652e-72	2.8514	1.46673e-79	2.78437	6.33586e-60	4.11657	4.64402e-223
4883	'NPR3'	mRNA	1.92974	3.0775e-06	1.61784	0.000710358	1.44019	0.00584287	1.30506	0.0128933
5016	'OVGP1'	mRNA	1.66139	0.000289152	2.22176	1.18133e-06	1.99915	4.22585e-05	1.29198	0.0238011
5099	'PCDH7'	mRNA	-1.67778	1.10514e-49	-2.29274	3.97937e-59	-2.39581	4.29131e-59	-2.65282	8.72998e-86
5101	'PCDH9'	mRNA	2.17528	4.35942e-11	1.92703	8.35033e-07	1.87051	4.1324e-06	-3.14233	0.000937419
5243	'ABCB1'	mRNA	2.22199	2.46381e-06	2.36121	1.314e-06	2.93982	9.20008e-10	2.15352	2.88759e-05
5587	'PRKD1'	mRNA	-3.79099	3.83524e-11	-3.95335	2.6851e-10	-5.72545	7.27735e-09	-4.05958	3.44952e-10
5798	'PTPRN'	mRNA	1.41326	0.000212722	1.60327	2.72501e-05	-1.90068	0.0240762	1.32995	0.00177038
6578	'SLCO2A1'	mRNA	3.33831	1.73562e-09	3.33903	4.44168e-09	2.00308	0.0122159	2.03052	0.0088488
6653	'SORL1'	mRNA	1.67454	5.04071e-29	1.70922	2.97347e-15	1.21676	1.30069e-11	1.43821	7.08145e-18
6751	'SSTR1'	mRNA	3.9022	2.08285e-11	3.8291	8.62098e-09	3.63652	2.46667e-08	2.2609	0.00821469
6759	'SSX4'	mRNA	-4.18028	1.84132e-18	-3.06601	8.44571e-14	-3.28629	8.03602e-15	-4.15647	4.82081e-17
7037	'TFRC'	mRNA	1.88526	1.00278e-212	1.90922	1.23614e-99	1.72655	1.86741e-103	1.29026	5.59132e-113
7056	'THBD'	mRNA	2.43785	1.00597e-17	2.19124	1.80808e-11	2.59444	3.56296e-17	1.8134	2.64755e-07
8365	'H4C8'	mRNA	2.25823	1.34896e-41	1.97034	4.10409e-26	1.22186	3.84557e-08	2.18772	2.42206e-34
8644	'AKR1C3'	mRNA	4.45779	0	3.75939	0	2.83545	0	-1.99051	9.0168e-123
8712	'PAGE1'	mRNA	1.75468	4.66692e-95	1.86338	2.74547e-80	1.93513	3.39884e-101	-2.43628	2.79049e-67
8714	'ABCC3'	mRNA	2.32575	4.2541e-276	1.82797	1.32434e-36	1.16841	4.93325e-58	-1.46069	8.16447e-54
8942	'KYNU'	mRNA	7.10574	6.08367e-284	6.63585	1.83681e-226	6.50568	2.08163e-215	-5.77435	7.9304e-05
9034	'CCRL2'	mRNA	-6.17239	1.68355e-25	-4.09576	4.25762e-33	-3.71726	3.25195e-31	-2.00278	1.37938e-18
9235	'IL32'	mRNA	2.01408	3.77603e-11	3.16818	1.1783e-31	2.58389	4.80994e-18	1.66567	2.14709e-06
9518	'GDF15'	mRNA	3.02496	0	2.60703	1.42912e-13	1.01578	6.12346e-18	-1.325	7.53017e-29
9817	'KEAP1'	mRNA	-3.36364	3.03018e-264	1.06465	5.20638e-14	2.02004	4.77766e-224	3.65309	0
10083	'USH1C'	mRNA	2.36066	3.5365e-10	2.12565	1.44376e-06	2.50583	4.18255e-10	3.41413	4.86296e-26
10202	'DHRS2'	mRNA	3.57062	1.10248e-49	4.9189	3.57637e-13	2.85755	2.60758e-19	1.67408	1.74903e-06
10505	'SEMA4F'	mRNA	1.35519	0.010381	1.70321	0.000840835	1.79016	0.000942311	2.1202	5.89321e-06
10580	'SORBS1'	mRNA	3.29788	1.20089e-10	2.96895	3.89608e-07	2.71265	1.35536e-05	2.36716	0.00185769
10626	'TRIM16'	mRNA	3.00787	0	2.28387	1.87107e-200	1.60493	2.52252e-124	-1.20918	2.11043e-45
22982	'DIP2C'	mRNA	6.10984	2.70863e-05	6.12825	8.42719e-05	6.23248	4.46368e-05	5.2802	0.00257244
23037	'PDZD2'	mRNA	2.9166	0.00112659	3.58929	1.91463e-05	3.31699	0.00024624	2.39849	0.032778
23657	'SLC7A11'	mRNA	3.73714	3.63537e-128	3.41385	2.41036e-80	3.24744	2.95093e-49	-1.22517	3.11272e-10
25927	'CNRIP1'	mRNA	2.79809	1.6023e-06	2.82171	6.99529e-06	2.79991	1.32953e-05	2.28979	0.00116514
26032	'SUSD5'	mRNA	1.71329	2.00949e-19	1.35836	3.15962e-09	1.27655	7.04953e-08	1.54578	6.42691e-14
27129	'HSPB7'	mRNA	-1.77202	1.42504e-49	-1.47534	7.11553e-23	-2.03813	7.6966e-55	1.55968	1.45911e-93
27254	'CSDC2'	mRNA	-4.09801	5.31956e-07	-2.85717	1.95757e-05	-3.47897	1.06405e-05	1.04655	0.0036881
27445	'PCLO'	mRNA	1.97018	8.53155e-12	1.47946	3.32437e-05	1.9793	2.1771e-09	2.09282	3.14624e-10
29948	'OSGIN1'	mRNA	4.90751	2.91593e-274	4.1413	1.61446e-75	3.26053	1.54176e-75	-1.35672	0.000788955
51196	'PLCE1'	mRNA	1.48505	1.42513e-05	1.41009	0.000136543	1.46308	0.000143645	1.80414	1.08151e-07
53353	'LRP1B'	mRNA	2.50989	1.22361e-11	1.82269	4.19632e-05	1.32565	0.0123794	-3.29243	0.0035527
53833	'IL20RB'	mRNA	-1.65353	1.64749e-125	-1.28158	2.48906e-37	-1.50907	1.64785e-64	-3.81522	0
54937	'SOHLH2'	mRNA	-5.85185	3.19039e-16	-3.94715	7.81972e-19	-5.64681	2.32346e-16	3.64377	2.0287e-215
55313	'CPPED1'	mRNA	2.23703	2.52987e-27	2.24299	1.96278e-24	2.22659	5.46818e-22	-4.66102	9.04673e-09
55356	'SLC22A15'	mRNA	2.21153	7.49501e-48	2.14689	1.40858e-26	1.31477	4.98465e-10	-1.17171	9.61226e-05
55511	'SAGE1'	mRNA	5.4041	1.46098e-18	5.37597	3.08095e-17	5.35548	9.36124e-17	5.89843	5.17429e-22
55964	'SEPTIN3'	mRNA	1.59104	3.16109e-09	1.48869	1.16566e-06	1.10005	0.00187961	1.17041	0.000211455
56062	'KLHL4'	mRNA	-5.16382	3.93427e-14	-3.6027	1.71841e-12	-3.10658	5.53104e-12	-7.62227	7.55695e-09
56667	'MUC13'	mRNA	3.90434	0.0269058	4.33469	0.0186666	5.39887	0.000379725	4.62412	0.00656106
57333	'RCN3'	mRNA	2.1299	5.48443e-16	2.11958	2.423e-11	2.10336	3.08333e-13	1.36874	2.84818e-05
57685	'CACHD1'	mRNA	1.09841	0.000939051	1.24806	0.000211867	1.69463	1.45552e-07	1.0202	0.00533006
58480	'RHOU'	mRNA	1.90825	1.52442e-30	1.90007	7.86285e-27	1.58416	6.65348e-15	1.22243	1.3319e-09
58528	'RRAGD'	mRNA	2.52938	4.93144e-29	2.29642	7.44772e-17	1.49696	2.78188e-06	1.75102	3.55207e-10
63901	'FAM111A'	mRNA	7.13468	9.2894e-11	6.70398	5.5513e-09	6.63358	8.4969e-09	4.6743	0.000561834
64789	'EXO5'	mRNA	1.60512	0.000181766	1.66029	0.000258844	1.80517	7.79738e-05	1.40637	0.00530996
65251	'ZNF649'	mRNA	-5.17481	0.0017541	-5.19867	0.00347262	-5.2335	0.0038995	-5.15181	0.00398401
79092	'CARD14'	mRNA	2.09029	8.47465e-32	2.42788	3.18671e-38	2.78108	2.64522e-52	-1.00304	0.00459149
79582	'SPAG16'	mRNA	4.82619	6.49015e-29	4.62743	1.05092e-24	4.31329	3.33907e-19	-4.73433	0.0152668
79689	'STEAP4'	mRNA	1.0276	2.42233e-06	1.78745	1.09338e-18	1.30396	1.65234e-08	-1.83739	1.62938e-06
80303	'EFHD1'	mRNA	2.38134	7.04986e-12	2.13365	2.32049e-07	1.53379	0.00106066	1.04591	0.0492763
80852	'GRIP2'	mRNA	4.99413	9.28302e-05	5.11321	6.08451e-05	3.70011	0.0188386	3.67297	0.0187193
83439	'TCF7L1'	mRNA	2.34102	7.57144e-06	2.34606	2.8331e-05	1.94732	0.00356004	1.61464	0.0200457
84808	'PERM1'	mRNA	-1.8743	2.33183e-05	-1.40683	0.00144786	-2.23263	3.02173e-05	1.18519	5.2957e-05
84951	'TNS4'	mRNA	1.4531	2.43138e-13	2.22623	2.10654e-21	1.87709	2.35856e-20	1.97599	1.19341e-25
92270	'ATP6AP1L'	mRNA	2.40786	0.000123508	2.6829	0.000551723	1.92595	0.015274	1.67906	0.0454638
92737	'DNER'	mRNA	2.06545	5.02639e-08	1.89247	9.96432e-06	2.3716	2.1544e-09	1.24366	0.0229178
117156	'SCGB3A2'	mRNA	2.53449	5.59792e-10	2.19534	2.13002e-06	1.79494	0.000817055	1.53227	0.00662392
127018	'LYPLAL1'	mRNA	2.11769	6.61369e-12	1.91373	2.91049e-08	2.11109	5.47766e-10	1.384	0.000472586
130888	'FBXO36'	mRNA	-1.73616	4.10712e-07	-1.30888	0.000127468	-1.3813	0.000146578	-1.48124	3.85729e-05
145957	'NRG4'	mRNA	2.08206	1.22378e-156	1.48453	9.96694e-52	1.0928	3.79675e-27	1.07319	8.59167e-31
147166	'TRIM16L'	mRNA	3.22563	0	2.42651	1.31494e-247	1.64333	4.98886e-141	-1.87513	2.5315e-121
160335	'TMTC2'	mRNA	-2.2029	6.53023e-13	-3.13615	1.06317e-17	-2.60279	1.98849e-13	-2.32812	2.55593e-13
168002	'DACT2'	mRNA	-10.2364	1.05763e-16	-10.2599	3.12844e-16	-10.2954	2.28882e-16	1.67583	3.61662e-52
168667	'BMPER'	mRNA	-1.10691	0.000203963	-1.03077	0.00113115	-1.3671	7.87255e-05	1.25652	1.02989e-09
199777	'ZNF626'	mRNA	-4.93669	0.00415239	-4.96068	0.00777659	-4.99806	0.00865247	-4.91615	0.0088488
200316	'APOBEC3F'	mRNA	-3.98099	0.024669	-4.96609	0.0100734	-4.99785	0.010113	-3.95484	0.0420476
203859	'ANO5'	mRNA	-5.23895	0.00150634	-5.26304	0.00318889	-5.30224	0.00333246	-5.22017	0.00339477
219699	'UNC5B'	mRNA	3.05084	1.26354e-66	3.27065	1.37219e-09	1.6082	4.42646e-07	-1.0387	0.0111909
220108	'FAM124A'	mRNA	1.84486	1.72593e-23	2.14031	4.25405e-28	1.83064	1.09963e-18	1.57293	2.23808e-14
221687	'RNF182'	mRNA	-3.13259	6.21704e-37	-2.87469	6.25955e-32	-2.36856	3.384e-24	1.56605	1.36501e-41
255231	'MCOLN2'	mRNA	-7.1685	1.5065e-07	-6.23095	1.75981e-05	-7.23233	4.17303e-07	1.72923	1.806e-06
266740	'MAGEA2B'	mRNA	-2.0057	5.34043e-37	-1.98912	7.33381e-31	-2.02983	9.11696e-33	-1.46997	8.34293e-22
284021	'MILR1'	mRNA	-6.0387	9.7348e-06	-3.84367	1.66904e-05	-2.50249	0.000421256	-1.47592	0.0206326
286133	'SCARA5'	mRNA	-1.85908	3.10919e-16	-1.43602	1.86524e-08	-2.43791	2.58042e-17	1.97756	6.91791e-54
286499	'FAM133A'	mRNA	-4.3141	4.01515e-05	-4.33651	9.07896e-05	-4.37391	0.000130486	-6.73526	2.89269e-06
342897	'NCCRP1'	mRNA	-2.4448	4.64854e-05	-2.28533	0.000685959	-1.65284	0.0103738	1.99854	1.25028e-12
345557	'PLCXD3'	mRNA	-2.74774	3.14895e-07	-2.27866	0.000290004	-1.6113	0.00225353	-1.00975	0.0462974
353088	'ZNF429'	mRNA	-4.30969	0.00108578	-4.33909	0.0017085	-3.78786	0.00218894	-4.29216	0.00237581
377677	'CA13'	mRNA	-2.59355	2.64289e-06	-3.29362	1.11796e-06	-2.74243	4.91407e-05	-2.11126	0.000157436
389903	'CSAG3'	mRNA	-1.78837	1.84312e-16	-1.73787	3.68476e-13	-2.15715	1.12966e-14	-1.61263	1.14953e-12
445347	'TARP'	mRNA	1.19291	0.000515878	1.68711	3.98958e-05	2.16	1.65463e-12	1.33175	0.000219672
548313	'SSX4B'	mRNA	-7.83568	2.75792e-09	-7.85984	1.03148e-08	-7.89904	7.23017e-09	-7.81693	1.04585e-08
643988	'FNDC10'	mRNA	2.34287	3.42312e-11	2.18044	1.29031e-08	2.28434	8.83294e-09	2.17204	2.97942e-08
645073	'GAGE12G'	mRNA	-5.86168	2.16527e-114	-5.80965	0.0376021	-5.34572	9.44021e-33	1.14602	4.1748e-41
653067	'XAGE1B'	mRNA	-9.00179	3.12489e-17	-10.883	2.56369e-18	-7.73896	1.669e-29	-9.87512	3.66638e-15
653220	'XAGE1A'	mRNA	-9.00179	3.12489e-17	-10.883	2.56369e-18	-7.73896	1.669e-29	-9.87512	3.66638e-15
729396	'GAGE12J'	mRNA	-7.19572	5.42251e-26	-7.21883	3.08467e-25	-4.57576	5.37719e-47	3.51253	0
729422	'GAGE12C'	mRNA	-9.29354	1.36373e-44	-10.054	5.73353e-31	-9.67449	3.68425e-38	-5.28858	5.84899e-19
729431	'GAGE12E'	mRNA	-9.29354	1.36373e-44	-10.054	5.73353e-31	-9.67449	3.68425e-38	-5.28858	5.84899e-19
729447	'GAGE2A'	mRNA	-3.75743	2.59139e-175	-3.38343	2.66524e-144	-2.98102	8.5157e-139	1.85475	3.0561e-214
102723631	'CT45A10'	mRNA	7.23616	2.81225e-21	7.29781	8.15726e-21	7.11305	1.20536e-19	7.31238	4.41352e-21
102723680	'CT45A9'	mRNA	5.25222	0.000389595	5.23629	0.000637186	5.36634	0.000433335	5.80686	7.67958e-05
105378220	'MARCOL'	mRNA	-4.31455	0.00102601	-2.53037	0.00863718	-3.05245	0.00509732	-2.70733	0.00730952
