# Supplementary material for: Different Inhibition of Nrf2 by Two Keap1 Isoforms α and β to Shape Malignant Behaviour of Human Hepatocellular Carcinoma
Source: Int J Mol Sci. 2022 Sep 7;23(18):10342. doi: 10.3390/ijms231810342 (PMC9499251; doi:10.3390/ijms231810342)
Supplement: Supplementary file 1 [file ijms-23-10342-s001.zip › Table S1-S6/Table S6 Functional annotation of specific or common DEGs in Keap1knockout, Keap1-restored, Keap1_-restored and Keap1_ cells(Group A-R).xlsx]

## Sheet: Group A-C
Gene ID	Gene Symbol	Type	log2 (Keap1-/- / Keap1+/+)	Qvalue (Keap1-/- / Keap1+/+)	Group		Gene ID	Gene Symbol	Type	log2 (Keap1-Restored / Keap1+/+)	Qvalue (Keap1-Restored / Keap1+/+)	log2 (Keap1-/- / Keap1+/+)	Qvalue(Keap1-/- / Keap1+/+)				Gene ID	Gene Symbol	Type	log2 (Keap1-Restored / Keap1+/+)	Qvalue (Keap1-Restored / Keap1+/+)	Group
100131755	'ARMCX4'	mRNA	-1.37882	4.60994e-05	Group A(382)		100131244	'ANKRD63'	mRNA	-3.24145	0.0160411	-2.80744	0.0155568	Group B (765)			100293534	'C4B_2'	mRNA	5.16181	0.00470329	Group C (122)
100310812	'SPDYE2B'	mRNA	1.05183	0.00544426			100131390	'SP9'	mRNA	4.7475	0.0145356	4.44336	0.0215604				100505385	'IQCJ-SCHIP1'	mRNA	-1.20098	3.42679e-08
100526737	'RBM14-RBM4'	mRNA	-1.30527	0.0048799			100132399	'GAGE12D'	mRNA	-8.33244	2.96922e-10	-8.30928	9.62088e-11				101060351	'TBC1D3K'	mRNA	5.42201	0.00377208
100529261	'CHURC1-FNTB'	mRNA	-1.27093	3.17595e-06			100507003	'GFY'	mRNA	3.2498	0.0031662	2.54234	0.0258314				1012	'CDH13'	mRNA	1.1412	2.99275e-14
10058	'ABCB6'	mRNA	1.53841	1.39747e-135			100507421	'TMEM178B'	mRNA	1.45944	2.0158e-12	1.23742	2.02794e-10				105374811	'LOC105374811'	mRNA	1.76147	0.026741
101059915	'LOC101059915'	mRNA	-4.3148	0.0345128			100526694	'MSANTD3-TMEFF1'	mRNA	1.01346	0.000756698	1.18809	6.18164e-06				1054	'CEBPG'	mRNA	1.00303	1.56272e-31
10156	'RASA4'	mRNA	-1.28635	2.75965e-05			100526842	'RPL17-C18orf32'	mRNA	1.2411	0.0042871	1.34189	0.000433508				10581	'IFITM2'	mRNA	1.19111	6.95329e-43
102723971	'LOC102723971'	mRNA	2.80639	0.0430973			100653049	'LOC100653049'	mRNA	5.65061	0.00059454	5.18967	0.0016136				107984203	'LOC107984203'	mRNA	1.61617	0.0119276
102724560	'CBSL'	mRNA	1.82364	0.000136398			10076	'PTPRU'	mRNA	1.41276	1.74323e-07	1.85381	1.20109e-15				107985115	'LOC107985115'	mRNA	2.13901	0.0155527
10297	'APC2'	mRNA	-1.34548	0.0106889			10083	'USH1C'	mRNA	2.12565	1.44376e-06	2.36066	3.5365e-10				107986113	'LOC107986113'	mRNA	1.90482	0.00310343
10381	'TUBB3'	mRNA	-1.06713	8.83775e-06			10085	'EDIL3'	mRNA	1.13105	0.00221736	1.44863	3.07228e-06				110384692	'LOC110384692'	mRNA	6.05178	9.46694e-05
10456	'HAX1'	mRNA	1.05187	3.26434e-97			100996758	'NPY4R2'	mRNA	1.48911	6.86979e-24	1.89311	2.86367e-50				1130	'LYST'	mRNA	1.01756	0.0135819
10461	'MERTK'	mRNA	2.59433	0.0342913			101059938	'NPIPA7'	mRNA	1.31624	9.77571e-12	1.15858	3.39851e-12				11343	'MGLL'	mRNA	1.10396	1.02165e-10
105	'ADARB2'	mRNA	-1.1318	2.91345e-55			10123	'ARL4C'	mRNA	4.80729	4.06585e-06	4.77932	2.08052e-06				114881	'OSBPL7'	mRNA	-1.25106	2.57529e-05
105377622	'LOC105377622'	mRNA	4.46033	0.0215986			10129	'FRY'	mRNA	1.55391	1.1919e-08	1.3342	1.49974e-08				114897	'C1QTNF1'	mRNA	1.10812	1.96533e-09
10622	'POLR3G'	mRNA	-1.02275	8.44082e-10			10133	'OPTN'	mRNA	1.33236	7.18321e-19	1.46267	2.02374e-46				115811	'IQCD'	mRNA	-1.01672	0.025676
10636	'RGS14'	mRNA	1.203	0.00306609			10149	'ADGRG2'	mRNA	2.55992	1.48677e-08	1.92412	8.02427e-05				116844	'LRG1'	mRNA	1.54975	0.0134027
10687	'PNMA2'	mRNA	-1.14858	0.00624797			10202	'DHRS2'	mRNA	4.9189	3.57637e-13	3.57062	1.10248e-49				1183	'CLCN4'	mRNA	1.18774	4.31316e-06
10715	'CERS1'	mRNA	-1.48531	1.26605e-07			10220	'GDF11'	mRNA	-1.14065	1.31922e-10	-1.53316	1.92561e-21				1282	'COL4A1'	mRNA	1.38229	3.23415e-09
107986035	'LOC107986035'	mRNA	-1.50825	0.00381196			10221	'TRIB1'	mRNA	-1.09539	6.63145e-17	-1.56632	1.04002e-39				149428	'BNIPL'	mRNA	-3.47917	0.0361401
107986211	'LOC107986211'	mRNA	-1.01766	0.0113692			10241	'CALCOCO2'	mRNA	1.02041	1.50966e-28	1.14058	7.91597e-61				150372	'NFAM1'	mRNA	2.73437	0.0386511
10908	'PNPLA6'	mRNA	-1.00124	1.68466e-53			102723631	'CT45A10'	mRNA	7.29781	8.15726e-21	7.23616	2.81225e-21				153020	'RASGEF1B'	mRNA	1.6171	0.00285383
11080	'DNAJB4'	mRNA	1.07065	1.19452e-27			102723680	'CT45A9'	mRNA	5.23629	0.000637186	5.25222	0.000389595				1586	'CYP17A1'	mRNA	-2.50384	0.0376853
11142	'PKIG'	mRNA	-1.16021	7.12145e-14			102724473	'GAGE10'	mRNA	-3.07149	0.0328503	-4.53066	0.00477306				160428	'ALDH1L2'	mRNA	1.70992	0.0446792
11148	'HHLA2'	mRNA	-2.36641	0.000767421			102724770	'LOC102724770'	mRNA	1.04458	5.29025e-06	1.36767	3.47072e-17				163486	'DENND1B'	mRNA	1.10951	0.00032718
112574	'SNX18'	mRNA	1.03343	1.0008e-14			102724788	'LOC102724788'	mRNA	2.9202	0.00218432	2.3177	0.0306948				1735	'DIO3'	mRNA	1.71974	0.0262155
112755	'STX1B'	mRNA	-2.18834	0.0245447			10365	'KLF2'	mRNA	1.31106	0.00306627	1.52022	2.76129e-05				1755	'DMBT1'	mRNA	1.02739	0.0219889
113835	'ZNF257'	mRNA	-2.73031	0.0466752			10379	'IRF9'	mRNA	1.75415	2.88859e-05	1.71292	3.12203e-51				2	'A2M'	mRNA	2.11523	0.00372959
114134	'SLC2A13'	mRNA	1.08134	2.91596e-13			10384	'BTN3A3'	mRNA	2.56808	0.00969431	2.20191	0.0234507				201255	'LRRC45'	mRNA	-1.02745	2.52625e-08
114800	'CCDC85A'	mRNA	2.55438	0.00793233			1040	'CDS1'	mRNA	2.53416	6.68888e-05	2.51768	4.27363e-05				205860	'TRIML2'	mRNA	1.4187	0.00170493
114805	'GALNT13'	mRNA	-2.10542	2.89606e-05			10446	'LRRN2'	mRNA	1.68044	1.48492e-21	2.32781	7.27526e-58				2170	'FABP3'	mRNA	1.31735	1.95335e-08
114907	'FBXO32'	mRNA	1.88024	0.00649791			10457	'GPNMB'	mRNA	2.35806	2.49106e-19	2.60835	2.97164e-33				2201	'FBN2'	mRNA	1.42726	2.75915e-08
115106	'HAUS1'	mRNA	1.40392	1.81222e-43			1047	'CLGN'	mRNA	2.61977	4.46801e-18	2.56035	6.09757e-22				2263	'FGFR2'	mRNA	1.65584	0.00290092
115330	'GPR146'	mRNA	1.0096	1.58991e-08			10505	'SEMA4F'	mRNA	1.70321	0.000840835	1.35519	0.010381				22885	'ABLIM3'	mRNA	1.21583	0.0215273
115572	'TENT5B'	mRNA	-1.32703	3.39913e-13			10517	'FBXW10'	mRNA	4.96653	0.0017199	5.42223	0.000162762				23467	'NPTXR'	mRNA	1.3402	0.000104175
116159	'CYYR1'	mRNA	4.3638	0.00725678			10529	'NEBL'	mRNA	1.92716	7.79033e-06	2.4065	3.02052e-11				2353	'FOS'	mRNA	-1.01242	1.51021e-12
116447	'TOP1MT'	mRNA	-1.26883	9.69397e-37			105378220	'MARCOL'	mRNA	-2.53037	0.00863718	-4.31455	0.00102601				23555	'TSPAN15'	mRNA	-1.33037	1.1994e-09
116969	'ART5'	mRNA	3.8039	0.0355212			10544	'PROCR'	mRNA	-1.87519	2.05697e-22	-2.04767	2.17618e-39				251	'ALPG'	mRNA	1.51477	1.37364e-05
118738	'ZNF488'	mRNA	-1.57353	0.00944322			10561	'IFI44'	mRNA	5.91518	2.65149e-12	5.91332	1.68252e-13				255809	'C19orf38'	mRNA	1.45504	0.0313647
123591	'TMEM266'	mRNA	2.00484	0.00237579			10570	'DPYSL4'	mRNA	3.60803	0.00306429	4.65151	4.71242e-06				25981	'DNAH1'	mRNA	1.47428	0.0103736
124093	'CCDC78'	mRNA	-1.02	0.0183646			10579	'TACC2'	mRNA	-1.21905	4.33547e-22	-1.43956	1.73855e-124				26034	'IPCEF1'	mRNA	2.89284	0.020062
1244	'ABCC2'	mRNA	1.20692	1.33589e-84			10580	'SORBS1'	mRNA	2.96895	3.89608e-07	3.29788	1.20089e-10				26257	'NKX2-8'	mRNA	-1.18238	0.0180946
124989	'EFCAB13'	mRNA	2.00866	0.0298435			10626	'TRIM16'	mRNA	2.28387	1.87107e-200	3.00787	0				2786	'GNG4'	mRNA	-1.00585	0.0169766
126917	'IFFO2'	mRNA	-1.13775	7.40238e-08			1066	'CES1'	mRNA	8.73103	1.98016e-11	8.8521	2.1209e-12				283229	'CRACR2B'	mRNA	1.02263	0.00984685
128229	'TSACC'	mRNA	1.41654	0.021249			106707243	'PRH1-TAS2R14'	mRNA	1.3241	0.0316895	1.29659	0.0181691				283927	'NUDT7'	mRNA	-1.04774	4.59694e-06
1284	'COL4A2'	mRNA	-1.05449	1.4782e-21			106821730	'BUB1B-PAK6'	mRNA	-2.72384	0.000390248	-2.49516	5.20891e-05				285971	'ZNF775'	mRNA	-1.34108	0.000164731
1291	'COL6A1'	mRNA	-1.70473	0.00083181			10763	'NES'	mRNA	1.95166	1.68975e-05	2.00645	8.13134e-07				3039	'HBA1'	mRNA	1.51535	0.0127692
1292	'COL6A2'	mRNA	-4.27479	0.00131753			107984862	'LOC107984862'	mRNA	5.16657	0.00466621	4.17539	0.0472595				306	'ANXA3'	mRNA	1.03135	2.39546e-18
129293	'TRABD2A'	mRNA	-1.26269	7.23479e-70			107986163	'LOC107986163'	lncRNA	2.54062	0.00154764	1.92865	0.0259698				3219	'HOXB9'	mRNA	1.02325	5.99573e-13
1295	'COL8A1'	mRNA	-1.28063	1.03323e-05			107987423	'LOC107987423'	mRNA	4.23262	1.38007e-10	5.36671	1.4024e-20				3569	'IL6'	mRNA	2.40627	0.00223915
130612	'TMEM198'	mRNA	1.09261	0.000284841			1081	'CGA'	mRNA	1.0859	0.00590453	1.69414	6.37379e-08				3672	'ITGA1'	mRNA	1.03527	1.28205e-08
133308	'SLC9B2'	mRNA	-1.11164	2.06653e-14			10874	'NMU'	mRNA	2.69453	0.000706811	3.10312	6.85307e-06				3750	'KCND1'	mRNA	-1.50772	3.74911e-14
137392	'CIBAR1'	mRNA	2.82116	0.0437182			10940	'POP1'	mRNA	-1.08811	1.59309e-19	-1.30971	1.57926e-33				3887	'KRT81'	mRNA	1.16058	0.0142446
137872	'ADHFE1'	mRNA	2.11339	2.08189e-06			10964	'IFI44L'	mRNA	5.65133	0.00105831	5.76975	0.000147456				3889	'KRT83'	mRNA	2.11223	0.0329464
1397	'CRIP2'	mRNA	-1.08926	1.94963e-06			11000	'SLC27A3'	mRNA	-1.47548	0.028846	-1.22773	0.0368014				3892	'KRT86'	mRNA	1.35174	2.50148e-06
139818	'DOCK11'	mRNA	1.07067	0.0234374			1102	'RCBTB2'	mRNA	1.41983	1.86862e-05	1.77795	4.23138e-10				440435	'GPR179'	mRNA	4.19907	0.0234532
140680	'C20orf96'	mRNA	-1.14193	0.000683632			11045	'UPK1A'	mRNA	1.14738	0.00992058	1.39304	0.000289042				4638	'MYLK'	mRNA	1.04866	0.000229098
140738	'TMEM37'	mRNA	1.28894	4.29061e-27			11182	'SLC2A6'	mRNA	-1.89491	2.99843e-12	-2.36428	5.63436e-39				478	'ATP1A3'	mRNA	2.56733	0.025984
1410	'CRYAB'	mRNA	1.08403	0.00573713			11211	'FZD10'	mRNA	-5.39696	0.00154714	-5.37365	0.000769391				4973	'OLR1'	mRNA	1.01262	5.42351e-05
1435	'CSF1'	mRNA	1.24814	2.0871e-11			1122	'CHML'	mRNA	1.18669	1.26773e-05	1.34359	1.87409e-19				50617	'ATP6V0A4'	mRNA	1.01397	0.0106817
1436	'CSF1R'	mRNA	-3.10845	0.0151827			112268384	'LOC112268384'	mRNA	2.36478	0.00737069	2.3842	0.00447337				51703	'ACSL5'	mRNA	1.25765	4.58078e-08
144453	'BEST3'	mRNA	-2.02903	0.0118329			11260	'XPOT'	mRNA	1.01024	8.77709e-40	1.17895	4.20828e-118				5176	'SERPINF1'	mRNA	2.19779	0.00569831
145389	'SLC38A6'	mRNA	1.07236	7.04185e-11			1128	'CHRM1'	mRNA	2.57094	0.048281	2.65322	0.0248366				5212	'VIT'	mRNA	-1.17491	8.27415e-07
145788	'C15orf65'	mRNA	1.11811	1.48311e-09			11320	'MGAT4A'	mRNA	2.95679	1.79244e-08	2.96925	1.8657e-10				5228	'PGF'	mRNA	1.3051	0.0386582
1466	'CSRP2'	mRNA	1.01929	8.99704e-26			113452	'TMEM54'	mRNA	1.14243	2.96794e-09	1.38596	5.23857e-16				5332	'PLCB4'	mRNA	1.21805	2.62924e-05
147339	'C18orf25'	mRNA	1.09563	4.97733e-45			113675	'SDSL'	mRNA	1.21555	0.0258999	1.66814	0.000154829				5362	'PLXNA2'	mRNA	1.09869	8.27159e-08
1482	'NKX2-5'	mRNA	2.18802	0.0484837			113730	'KLHDC7B'	mRNA	6.83699	2.1516e-11	6.55125	7.9869e-13				54899	'PXK'	mRNA	1.00547	6.44949e-10
148398	'SAMD11'	mRNA	-1.06858	5.28242e-14			114798	'SLITRK1'	mRNA	-3.82043	0.0496714	-4.75891	0.00750454				54933	'RHBDL2'	mRNA	-4.78461	0.0145627
149345	'SHISA4'	mRNA	1.239	0.0060351			114824	'PNMA5'	mRNA	5.41466	5.22311e-17	4.11757	1.83215e-09				55063	'ZCWPW1'	mRNA	1.00689	0.00357767
1508	'CTSB'	mRNA	-1.11088	1.3153e-78			114898	'C1QTNF2'	mRNA	1.52642	0.0142817	2.1533	2.17013e-05				55084	'SOBP'	mRNA	-1.79381	0.000441924
152007	'GLIPR2'	mRNA	-1.15612	4.96719e-06			1154	'CISH'	mRNA	-1.17476	0.0298641	-1.43751	0.00427305				55222	'LRRC20'	mRNA	-1.12543	1.96337e-05
152485	'ZNF827'	mRNA	1.44402	1.81844e-06			116211	'TM4SF19'	mRNA	1.82471	2.36784e-06	1.92212	7.01928e-08				55304	'SPTLC3'	mRNA	3.05433	0.00322799
158135	'TTLL11'	mRNA	-1.26988	2.37232e-13			116461	'TSEN15'	mRNA	1.08487	8.73305e-32	1.19105	3.16851e-57				55561	'CDC42BPG'	mRNA	1.36795	0.0389146
161357	'MDGA2'	mRNA	-4.30559	0.0311884			116496	'NIBAN1'	mRNA	2.81847	1.54426e-12	3.2154	0				5569	'PKIA'	mRNA	-1.33257	7.5064e-06
163259	'DENND2C'	mRNA	1.13943	0.00542416			117156	'SCGB3A2'	mRNA	2.19534	2.13002e-06	2.53449	5.59792e-10				55691	'FRMD4A'	mRNA	1.93339	0.00926887
165186	'TOGARAM2'	mRNA	-1.52496	0.00438739			117583	'PARD3B'	mRNA	2.40313	5.74112e-20	2.35751	2.70714e-27				5627	'PROS1'	mRNA	-1.19976	3.22198e-26
1675	'CFD'	mRNA	1.08985	1.43455e-18			1191	'CLU'	mRNA	1.25479	1.20185e-64	1.85416	1.36032e-287				5672	'PSG4'	mRNA	2.26669	0.0178738
169834	'ZNF883'	mRNA	-4.17115	0.0409528			1193	'CLIC2'	mRNA	1.59509	0.0453566	2.09723	0.00122695				56924	'PAK6'	mRNA	-1.55701	0.0408646
171484	'FAM9C'	mRNA	4.19437	0.0408529			119395	'CALHM3'	mRNA	-1.67093	0.016349	-2.33809	0.000502065				56971	'CEACAM19'	mRNA	3.50689	0.0354954
1734	'DIO2'	mRNA	1.28807	0.047323			120224	'TMEM45B'	mRNA	2.56811	1.36465e-06	2.07837	2.15733e-05				57101	'ANO2'	mRNA	1.12934	0.00012411
1846	'DUSP4'	mRNA	1.18419	1.50257e-40			121355	'GTSF1'	mRNA	-2.35163	3.90446e-94	-2.69065	5.61972e-229				5737	'PTGFR'	mRNA	2.49729	0.0114259
1952	'CELSR2'	mRNA	-1.0796	4.4795e-35			121643	'FOXN4'	mRNA	4.92431	0.0145199	5.26543	0.00136923				57447	'NDRG2'	mRNA	-1.093	2.35769e-06
196513	'DCP1B'	mRNA	-1.3569	0.000213091			124930	'ANKRD13B'	mRNA	-1.32181	2.08805e-16	-1.64367	3.40953e-40				5793	'PTPRG'	mRNA	4.65218	0.0228808
2004	'ELK3'	mRNA	-1.43296	4.96258e-27			124935	'SLC43A2'	mRNA	-1.46307	4.76745e-32	-2.02754	1.58501e-82				6288	'SAA1'	mRNA	1.69844	0.0168276
200958	'MUC20'	mRNA	2.70127	0.023746			126374	'WTIP'	mRNA	1.49456	4.75061e-07	1.16138	1.77014e-05				629	'CFB'	mRNA	1.66557	0.0106427
202	'CRYBG1'	mRNA	-1.63056	0.0181053			126731	'CCSAP'	mRNA	1.03831	7.33657e-19	1.22033	2.00038e-36				6324	'SCN1B'	mRNA	-2.01645	0.0476366
2020	'EN2'	mRNA	-1.47761	0.00178371			127018	'LYPLAL1'	mRNA	1.91373	2.91049e-08	2.11769	6.61369e-12				6334	'SCN8A'	mRNA	1.06582	4.02489e-11
2030	'SLC29A1'	mRNA	-1.38527	1.09167e-71			1285	'COL4A3'	mRNA	4.85845	1.03652e-24	5.48344	2.11961e-37				6337	'SCNN1A'	mRNA	-1.44011	6.24669e-09
2068	'ERCC2'	mRNA	-1.04812	1.59274e-28			1286	'COL4A4'	mRNA	5.19703	5.40732e-68	5.53356	1.42697e-114				638	'BIK'	mRNA	1.17929	0.0441318
21	'ABCA3'	mRNA	-1.42379	6.30704e-161			128611	'ZNF831'	mRNA	-1.23172	2.94211e-36	-2.05631	1.93244e-111				63827	'BCAN'	mRNA	-1.10172	0.0105615
2149	'F2R'	mRNA	-1.21165	1.62233e-07			1288	'COL4A6'	mRNA	-1.69766	1.44131e-11	-1.90999	1.16995e-16				64761	'PARP12'	mRNA	1.19151	1.48013e-07
2180	'ACSL1'	mRNA	1.02868	5.86395e-17			1299	'COL9A3'	mRNA	-1.2812	4.90178e-05	-1.37505	5.51473e-06				653149	'NBPF6'	mRNA	-1.07373	3.15027e-06
220323	'OAF'	mRNA	-1.1242	4.76608e-25			130271	'PLEKHH2'	mRNA	1.85007	0.0158142	1.72094	0.0200248				6690	'SPINK1'	mRNA	2.12176	0.00355495
2256	'FGF11'	mRNA	-1.34464	0.00378609			1306	'COL15A1'	mRNA	1.33777	0.0120833	1.32511	4.05933e-77				6948	'TCN2'	mRNA	4.05239	0.0437975
2261	'FGFR3'	mRNA	-1.25991	6.87915e-06			1307	'COL16A1'	mRNA	1.64629	0.000412341	1.57442	0.000666104				718	'C3'	mRNA	1.76947	1.54954e-38
2264	'FGFR4'	mRNA	-1.2697	3.5218e-36			130888	'FBXO36'	mRNA	-1.30888	0.000127468	-1.73616	4.10712e-07				7185	'TRAF1'	mRNA	1.51768	0.0395161
2277	'VEGFD'	mRNA	1.85858	0.0113761			131583	'FAM43A'	mRNA	1.66881	4.42348e-12	1.68744	4.48251e-14				721	'C4B'	mRNA	3.19238	0.022084
22926	'ATF6'	mRNA	1.03589	9.08517e-66			1317	'SLC31A1'	mRNA	1.03752	3.08184e-33	1.06402	2.4574e-80				729442	'GAGE12H'	mRNA	1.41853	1.08833e-10
22949	'PTGR1'	mRNA	1.27418	1.54139e-79			132299	'OCIAD2'	mRNA	1.11428	9.42447e-07	1.21029	1.30216e-11				7318	'UBA7'	mRNA	2.75196	0.0186666
22989	'MYH15'	mRNA	-4.17069	0.0421301			134	'ADORA1'	mRNA	-4.96541	4.52663e-31	-5.13552	1.107e-31				7368	'UGT8'	mRNA	-1.01389	8.63332e-05
23109	'DDN'	mRNA	-1.63098	1.56423e-08			138162	'C9orf116'	mRNA	-1.00019	0.0136141	-1.08735	0.000586553				7432	'VIP'	mRNA	3.97112	0.0460094
23218	'NBEAL2'	mRNA	-1.20315	9.1025e-27			1382	'CRABP2'	mRNA	1.86424	1.15292e-20	1.79676	2.22695e-28				745	'MYRF'	mRNA	1.26161	0.0249319
23246	'BOP1'	mRNA	-1.13698	5.4347e-59			138429	'PIP5KL1'	mRNA	1.19298	0.00067832	1.1697	0.000117449				7732	'RNF112'	mRNA	1.13694	0.0411777
23287	'AGTPBP1'	mRNA	1.02747	1.93445e-08			138715	'ARID3C'	mRNA	-1.39502	0.00332032	-1.51903	0.00127772				7851	'MALL'	mRNA	-1.81558	8.56228e-10
2331	'FMOD'	mRNA	5.72112	0.000179467			140576	'S100A16'	mRNA	-1.23403	4.1416e-24	-1.67097	5.63469e-117				78997	'GDAP1L1'	mRNA	4.3368	0.0167614
23362	'PSD3'	mRNA	-2.15025	2.81093e-09			140730	'RIMS4'	mRNA	2.09093	5.73366e-19	2.21421	1.33481e-24				79007	'DBNDD1'	mRNA	-1.2227	6.33544e-08
23412	'COMMD3'	mRNA	1.08463	4.42185e-34			140809	'SRXN1'	mRNA	2.09075	6.02746e-172	2.77782	0				79912	'PYROXD1'	mRNA	1.11249	3.34863e-07
23424	'TDRD7'	mRNA	1.14786	5.57732e-09			143282	'FGFBP3'	mRNA	-1.41029	1.0021e-05	-2.20611	1.37435e-11				79955	'PDZD7'	mRNA	-1.2395	0.00539126
23491	'CES3'	mRNA	-1.40624	1.09849e-07			1438	'CSF2RA'	mRNA	1.80105	4.18762e-53	1.852	5.55724e-101				80336	'PABPC1L'	mRNA	1.10239	0.00504181
23576	'DDAH1'	mRNA	-1.07922	1.44436e-48			143872	'ARHGAP42'	mRNA	2.05222	3.51531e-08	2.03182	3.24043e-10				80853	'KDM7A'	mRNA	1.01947	0.000433703
23630	'KCNE5'	mRNA	-2.26097	0.00206356			144165	'PRICKLE1'	mRNA	5.46396	0.000250193	5.65326	6.14421e-05				8322	'FZD4'	mRNA	1.50545	6.35763e-38
23753	'SDF2L1'	mRNA	-1.06512	3.33602e-15			144715	'RAD9B'	mRNA	1.10641	0.0422381	1.47567	0.000805146				83478	'ARHGAP24'	mRNA	-1.27992	0.0347315
23780	'APOL2'	mRNA	1.0274	1.22726e-17			145741	'C2CD4A'	mRNA	-4.31495	1.50595e-08	-4.87738	1.2599e-08				83988	'NCALD'	mRNA	3.30549	0.0105808
241	'ALOX5AP'	mRNA	-3.44172	0.0236625			145957	'NRG4'	mRNA	1.48453	9.96694e-52	2.08206	1.22378e-156				8437	'RASAL1'	mRNA	5.23351	0.00269374
2539	'G6PD'	mRNA	1.39065	2.309e-177			146206	'CARMIL2'	mRNA	-1.30267	0.0028655	-2.4077	4.66e-08				84824	'FCRLA'	mRNA	4.64809	0.0285993
254065	'BRWD3'	mRNA	-1.12294	8.10053e-16			1464	'CSPG4'	mRNA	1.18089	6.04703e-13	1.00412	1.85883e-24				8507	'ENC1'	mRNA	1.17112	0.00011636
254531	'LPCAT4'	mRNA	-1.07636	4.75574e-27			146556	'C16orf89'	mRNA	1.95765	0.000121999	2.48309	9.37618e-09				85358	'SHANK3'	mRNA	1.83425	0.00275581
25780	'RASGRP3'	mRNA	2.15569	0.0275591			146754	'DNAH2'	mRNA	-2.45923	2.3603e-07	-2.59962	5.22705e-09				8839	'CCN5'	mRNA	1.04783	4.78138e-30
25809	'TTLL1'	mRNA	1.22336	4.88615e-08			147166	'TRIM16L'	mRNA	2.42651	1.31494e-247	3.22563	0				8843	'HCAR3'	mRNA	4.42453	0.0363048
25842	'ASF1A'	mRNA	1.16437	6.34473e-43			1475	'CSTA'	mRNA	2.89134	0.023107	3.5301	0.000444198				8869	'ST3GAL5'	mRNA	-1.0109	0.000183092
25974	'MMACHC'	mRNA	-1.15615	9.51803e-25			147700	'KLC3'	mRNA	1.71429	0.000483655	1.77179	8.2205e-05				9076	'CLDN1'	mRNA	1.05854	4.18624e-26
25987	'TSKU'	mRNA	1.48674	2.90531e-148			147920	'IGFL2'	mRNA	1.39011	7.18321e-19	1.4767	3.49269e-29				9911	'TMCC2'	mRNA	-1.11847	0.000288137
26040	'SETBP1'	mRNA	1.40099	1.0422e-36			1485	'CTAG1B'	mRNA	-1.19972	0.0280738	-1.5278	0.00359671
26118	'WSB1'	mRNA	1.20717	1.08249e-66			148979	'GLIS1'	mRNA	-2.44757	2.80678e-13	-2.49292	3.45128e-19
26137	'ZBTB20'	mRNA	1.00905	0.000468588			151126	'ZNF385B'	mRNA	2.73234	0.0474241	3.00613	0.006606
2624	'GATA2'	mRNA	-1.18244	1.32745e-61			151176	'ERFE'	mRNA	1.5674	4.08728e-10	1.39862	1.3671e-16
2645	'GCK'	mRNA	-4.75326	0.00834292			151636	'DTX3L'	mRNA	1.54881	2.59255e-11	1.5497	3.23176e-34
2657	'GDF1'	mRNA	-1.50426	0.0189414			151887	'CCDC80'	mRNA	2.373	4.67584e-28	2.65932	5.43859e-42
266722	'HS6ST3'	mRNA	2.75429	0.00105799			152189	'CMTM8'	mRNA	3.98738	0.00944293	4.21205	0.00188722
266727	'MDGA1'	mRNA	2.25546	0.0108264			154064	'RAET1L'	mRNA	5.84006	0.000245058	6.07304	3.17933e-05
27063	'ANKRD1'	mRNA	-2.18868	1.46858e-15			1543	'CYP1A1'	mRNA	1.60886	9.77571e-12	1.697	1.57274e-16
27074	'LAMP3'	mRNA	-1.14672	6.26733e-18			1545	'CYP1B1'	mRNA	1.34506	0.000104598	1.38869	5.242e-06
27151	'CPAMD8'	mRNA	2.76555	0.0178211			157638	'LRATD2'	mRNA	-1.04909	4.78338e-17	-1.75524	8.27621e-53
272	'AMPD3'	mRNA	1.07223	0.000907588			158038	'LINGO2'	mRNA	-1.90051	0.0222465	-2.25116	0.00459759
27294	'DHDH'	mRNA	3.9988	0.0224319			158219	'TTC39B'	mRNA	1.79119	0.0113605	2.56351	1.33704e-06
27443	'CECR2'	mRNA	1.74526	0.0406753			158248	'TTC16'	mRNA	-1.47996	0.0302355	-1.57567	0.00771296
2745	'GLRX'	mRNA	1.17169	2.99616e-30			158584	'FAAH2'	mRNA	1.2769	0.000477216	1.45038	1.05833e-05
284339	'TMEM145'	mRNA	1.30971	0.0209389			160335	'TMTC2'	mRNA	-3.13615	1.06317e-17	-2.2029	6.53023e-13
287	'ANK2'	mRNA	1.96843	3.35953e-08			1608	'DGKG'	mRNA	5.98812	2.92994e-05	6.48548	1.14453e-06
2936	'GSR'	mRNA	1.47495	2.73006e-104			162394	'SLFN5'	mRNA	2.07417	2.72575e-77	1.92454	1.13465e-65
2941	'GSTA4'	mRNA	1.95347	0.00584539			163059	'ZNF433'	mRNA	-5.46169	0.00133281	-5.43835	0.000628673
29799	'YPEL1'	mRNA	1.02191	0.0473486			163227	'ZNF100'	mRNA	-1.23829	0.0446944	-1.60005	0.00631685
29958	'DMGDH'	mRNA	2.43425	0.0306769			1645	'AKR1C1'	mRNA	7.30991	0	7.92519	0
3078	'CFHR1'	mRNA	3.25721	0.0375388			1646	'AKR1C2'	mRNA	10.3791	1.00632e-86	11.0059	8.92041e-101
3092	'HIP1'	mRNA	-1.40137	3.87445e-26			168002	'DACT2'	mRNA	-10.2599	3.12844e-16	-10.2364	1.05763e-16
3141	'HLCS'	mRNA	1.19048	6.78038e-56			168400	'DDX53'	mRNA	-3.94168	8.35289e-06	-3.65876	5.06398e-06
3248	'HPGD'	mRNA	1.30933	2.86927e-07			168667	'BMPER'	mRNA	-1.03077	0.00113115	-1.10691	0.000203963
3303	'HSPA1A'	mRNA	1.03085	5.65867e-59			1728	'NQO1'	mRNA	2.33912	2.94697e-287	3.12339	0
3304	'HSPA1B'	mRNA	1.1498	1.00523e-78			1741	'DLG3'	mRNA	-1.88096	5.03871e-11	-1.5374	4.15208e-09
3306	'HSPA2'	mRNA	-1.05596	7.2597e-05			1742	'DLG4'	mRNA	-2.21453	4.07836e-20	-2.2274	4.14788e-25
3315	'HSPB1'	mRNA	-1.34537	3.87087e-107			1746	'DLX2'	mRNA	-1.45637	1.38814e-09	-1.94338	2.25421e-22
338382	'RAB7B'	mRNA	4.95297	0.00383694			1809	'DPYSL3'	mRNA	4.51183	2.13967e-47	4.73692	2.79068e-62
338761	'C1QL4'	mRNA	-2.24635	0.00706487			1820	'ARID3A'	mRNA	1.30778	6.44763e-08	1.41871	1.09556e-14
339761	'CYP27C1'	mRNA	-1.23753	2.20658e-15			1837	'DTNA'	mRNA	-1.20712	4.71296e-11	-1.23642	4.35253e-14
339768	'ESPNL'	mRNA	-1.50169	0.0205832			1842	'ECM2'	mRNA	2.08333	7.0666e-05	1.50529	0.00560976
341032	'C11orf53'	mRNA	-1.14779	0.0404496			1844	'DUSP2'	mRNA	-1.40173	5.56771e-27	-1.77966	4.15785e-49
3431	'SP110'	mRNA	1.25408	0.0261269			1847	'DUSP5'	mRNA	1.55362	1.71042e-17	1.65725	9.0853e-55
347273	'CAVIN4'	mRNA	1.62106	0.0220918			1893	'ECM1'	mRNA	1.93745	3.1218e-15	2.06766	1.33496e-20
348487	'FAM131C'	mRNA	-1.01908	0.00545142			1950	'EGF'	mRNA	3.30633	0.0130016	4.648	6.13761e-06
3490	'IGFBP7'	mRNA	-1.07452	2.41991e-66			1955	'MEGF9'	mRNA	1.98804	1.45381e-94	2.56333	3.08954e-220
3491	'CCN1'	mRNA	-1.48335	4.04674e-129			196385	'DNAH10'	mRNA	6.44963	5.03271e-06	6.51556	9.64343e-07
3566	'IL4R'	mRNA	-1.18455	1.00346e-21			1978	'EIF4EBP1'	mRNA	1.01671	4.1535e-26	1.05079	6.46452e-103
3570	'IL6R'	mRNA	1.18967	1.39418e-19			199731	'CADM4'	mRNA	1.13705	0.00106892	1.14245	3.64078e-05
3589	'IL11'	mRNA	-3.61238	1.42528e-12			199777	'ZNF626'	mRNA	-4.96068	0.00777659	-4.93669	0.00415239
3601	'IL15RA'	mRNA	1.01689	8.8752e-09			199800	'ADM5'	mRNA	-1.59561	3.94798e-06	-1.15771	0.000168553
3772	'KCNJ15'	mRNA	-2.9379	0.0317432			200316	'APOBEC3F'	mRNA	-4.96609	0.0100734	-3.98099	0.024669
3842	'TNPO1'	mRNA	1.11735	1.8559e-70			200558	'APLF'	mRNA	3.5275	0.00497049	3.37715	0.00525071
387640	'SKIDA1'	mRNA	-1.2797	0.00205776			2009	'EML1'	mRNA	2.1661	5.49203e-08	1.45471	0.00102041
388610	'TRNP1'	mRNA	-2.04228	6.53503e-06			201229	'LYRM9'	mRNA	1.43875	0.00011818	1.30315	0.000362705
389136	'VGLL3'	mRNA	-1.01747	7.86524e-37			202151	'RANBP3L'	mRNA	-1.40712	0.0173874	-2.06692	6.62156e-05
389337	'ARHGEF37'	mRNA	1.0518	6.27799e-10			2036	'EPB41L1'	mRNA	1.06921	4.47818e-10	1.42076	8.8489e-77
389524	'GTF2IRD2B'	mRNA	1.05325	4.47443e-14			203859	'ANO5'	mRNA	-5.26304	0.00318889	-5.23895	0.00150634
390980	'ZNF805'	mRNA	-1.22102	7.42442e-12			2052	'EPHX1'	mRNA	1.38303	9.23943e-85	1.99834	0
3993	'LLGL2'	mRNA	-1.14657	3.91903e-49			2058	'EPRS1'	mRNA	1.31928	1.03737e-18	1.17877	1.0537e-44
399726	'MIR1915HG'	lncRNA	-1.16111	5.29082e-08			2066	'ERBB4'	mRNA	5.59414	0.000812621	5.7161	0.00021946
4087	'SMAD2'	mRNA	1.11762	5.46904e-125			2069	'EREG'	mRNA	3.41846	8.16903e-26	2.72082	6.03085e-15
41	'ASIC1'	mRNA	-1.28828	4.6159e-27			2138	'EYA1'	mRNA	-2.18678	0.0247567	-1.84276	0.0341415
4103	'MAGEA4'	mRNA	-4.3084	0.0337829			214	'ALCAM'	mRNA	1.50256	5.36691e-18	1.30054	4.90422e-18
4107	'MAGEA8'	mRNA	2.31219	0.000994397			2150	'F2RL1'	mRNA	-2.05402	0.00106922	-2.8196	2.11339e-05
4110	'MAGEA11'	mRNA	1.20002	0.000228553			2151	'F2RL2'	mRNA	5.7473	0.000394991	6.77386	8.23566e-07
4205	'MEF2A'	mRNA	1.15669	4.86261e-60			217	'ALDH2'	mRNA	2.79183	1.50595e-08	3.00462	5.56428e-16
4207	'BORCS8-MEF2B'	mRNA	-1.19237	0.00471415			218	'ALDH3A1'	mRNA	5.64178	5.57885e-105	6.79105	1.71989e-286
421	'ARVCF'	mRNA	-1.0069	1.07274e-05			219285	'SAMD9L'	mRNA	6.2005	5.0099e-05	6.0743	3.17294e-05
4241	'MELTF'	mRNA	1.08193	9.07551e-17			2194	'FASN'	mRNA	-1.27856	2.09624e-05	-1.50103	5.98307e-226
4286	'MITF'	mRNA	-1.26941	6.41599e-47			219699	'UNC5B'	mRNA	3.27065	1.37219e-09	3.05084	1.26354e-66
4306	'NR3C2'	mRNA	2.06702	3.52728e-05			220108	'FAM124A'	mRNA	2.14031	4.25405e-28	1.84486	1.72593e-23
441108	'IRF1-AS1'	lncRNA	1.65924	0.0345971			221687	'RNF182'	mRNA	-2.87469	6.25955e-32	-3.13259	6.21704e-37
444	'ASPH'	mRNA	1.2832	9.78693e-186			2235	'FECH'	mRNA	1.01685	1.8651e-31	1.68757	1.26954e-142
4501	'MT1X'	mRNA	-1.0194	1.44318e-11			224	'ALDH3A2'	mRNA	1.33361	3.7712e-84	2.09344	0
4585	'MUC4'	mRNA	1.20379	0.0436231			2257	'FGF12'	mRNA	1.26271	0.00156965	1.50154	1.83447e-05
4597	'MVD'	mRNA	-1.20536	2.63059e-30			2258	'FGF13'	mRNA	-2.39463	0.0440846	-2.10753	0.049643
4598	'MVK'	mRNA	-1.13452	4.44525e-37			2260	'FGFR1'	mRNA	1.44708	0.0298961	1.80184	0.000699025
4607	'MYBPC3'	mRNA	3.9894	0.0215072			2262	'GPC5'	mRNA	-1.52216	0.00159669	-1.74671	0.00016609
4609	'MYC'	mRNA	-1.16058	5.62454e-155			2275	'FHL3'	mRNA	-1.02662	2.63984e-17	-1.02857	8.66397e-20
4677	'NARS1'	mRNA	1.05072	4.40381e-75			22808	'MRAS'	mRNA	1.17203	1.10364e-05	1.02869	2.70052e-07
4753	'NELL2'	mRNA	2.54484	0.0218075			22859	'ADGRL1'	mRNA	-1.55064	2.11329e-23	-1.76244	5.76134e-40
4882	'NPR2'	mRNA	-1.0133	0.00136405			22861	'NLRP1'	mRNA	-4.32098	4.34787e-06	-3.97267	1.95326e-06
5052	'PRDX1'	mRNA	1.07151	1.09785e-112			22882	'ZHX2'	mRNA	2.36709	5.86752e-07	2.89979	1.25513e-12
51124	'IER3IP1'	mRNA	1.36474	8.0943e-98			22979	'EFR3B'	mRNA	-1.02893	3.14409e-14	-1.34484	3.35365e-26
51131	'PHF11'	mRNA	1.00913	0.00781881			22982	'DIP2C'	mRNA	6.12825	8.42719e-05	6.10984	2.70863e-05
51177	'PLEKHO1'	mRNA	-1.18367	0.0395963			22999	'RIMS1'	mRNA	2.64554	0.00882664	3.0065	0.000621871
51226	'COPZ2'	mRNA	1.02487	0.00334978			2300	'FOXL1'	mRNA	-1.29044	4.64847e-05	-2.31155	1.21417e-10
51302	'CYP39A1'	mRNA	1.11458	3.32979e-07			2303	'FOXC2'	mRNA	-1.13588	1.08556e-06	-1.72604	9.0007e-16
51333	'ZNF771'	mRNA	-1.07571	0.000378511			23037	'PDZD2'	mRNA	3.58929	1.91463e-05	2.9166	0.00112659
51363	'CHST15'	mRNA	1.3174	1.12458e-26			23043	'TNIK'	mRNA	2.78328	3.76251e-19	3.07124	9.44174e-29
5138	'PDE2A'	mRNA	-1.72029	0.0240689			23046	'KIF21B'	mRNA	2.6667	6.03888e-75	2.27873	9.36332e-58
5155	'PDGFB'	mRNA	-1.07313	1.01107e-11			23057	'NMNAT2'	mRNA	-4.28992	0.000100905	-3.85305	5.97407e-05
51557	'LGSN'	mRNA	-1.08568	0.003106			231	'AKR1B1'	mRNA	1.04314	7.19977e-25	1.22894	3.85023e-184
51567	'TDP2'	mRNA	1.43146	8.45326e-84			23127	'COLGALT2'	mRNA	2.98123	0.00222534	2.55471	0.00863493
51700	'CYB5R2'	mRNA	4.66094	0.00327831			23148	'NACAD'	mRNA	-1.97695	0.0372138	-2.31005	0.0136646
51704	'GPRC5B'	mRNA	-2.30995	0.0180395			23149	'FCHO1'	mRNA	-1.21673	4.80169e-08	-1.62126	7.83827e-14
51762	'RAB8B'	mRNA	1.00376	1.9724e-17			23231	'SEL1L3'	mRNA	2.12418	8.75239e-61	2.57061	0
5208	'PFKFB2'	mRNA	1.01323	4.18338e-21			23255	'MTCL1'	mRNA	-1.95451	1.84089e-52	-2.31191	1.14458e-110
5226	'PGD'	mRNA	1.41799	2.37155e-259			23281	'MTUS2'	mRNA	-1.98244	2.34885e-25	-2.51168	1.59891e-40
5289	'PIK3C3'	mRNA	1.18666	1.77249e-27			23302	'WSCD1'	mRNA	-1.64817	5.5089e-14	-2.64337	1.07275e-27
5329	'PLAUR'	mRNA	-1.40639	2.73685e-54			23345	'SYNE1'	mRNA	1.718	1.84638e-12	1.41395	3.52995e-13
5331	'PLCB3'	mRNA	-1.03291	3.01147e-38			2335	'FN1'	mRNA	-1.70502	6.55644e-16	-1.71647	3.30164e-18
5334	'PLCL1'	mRNA	1.70646	0.0128695			2348	'FOLR1'	mRNA	1.72806	0.000393563	1.30271	0.0111373
53358	'SHC3'	mRNA	1.05413	0.0230974			23581	'CASP14'	mRNA	-1.56381	9.69403e-16	-2.53806	5.17761e-73
54020	'SLC37A1'	mRNA	-1.09684	0.000704473			23586	'DDX58'	mRNA	3.13245	5.62079e-12	3.42977	2.2184e-17
541465	'CT45A6'	mRNA	4.33383	0.0293883			23596	'OPN3'	mRNA	1.21137	2.3018e-37	1.58226	1.22386e-140
54413	'NLGN3'	mRNA	1.38884	0.0366934			23645	'PPP1R15A'	mRNA	1.04579	4.72819e-21	1.05017	1.23481e-58
54456	'MOV10L1'	mRNA	3.70793	0.043422			23657	'SLC7A11'	mRNA	3.41385	2.41036e-80	3.73714	3.63537e-128
54507	'ADAMTSL4'	mRNA	-1.6952	1.58684e-39			23677	'SH3BP4'	mRNA	1.63788	1.18092e-60	1.79552	1.7438e-126
54578	'UGT1A6'	mRNA	4.78615	0.00917372			23769	'FLRT1'	mRNA	2.79279	6.25909e-08	2.4252	2.51195e-09
54941	'RNF125'	mRNA	1.17266	3.59151e-16			24	'ABCA4'	mRNA	3.74686	3.40504e-11	4.37653	2.96443e-18
54997	'TESC'	mRNA	1.13787	1.42057e-36			246100	'CTAG1A'	mRNA	-1.19972	0.0280738	-1.5278	0.00359671
55	'ACP3'	mRNA	2.11439	3.58588e-05			247	'ALOX15B'	mRNA	2.39792	7.4255e-13	2.19841	7.42443e-11
55186	'SLC25A36'	mRNA	1.03126	3.63206e-38			248	'ALPI'	mRNA	1.26586	1.57537e-50	1.19799	5.91963e-89
55213	'RCBTB1'	mRNA	1.11233	5.96164e-14			2495	'FTH1'	mRNA	1.05379	8.76454e-18	1.25778	9.50477e-158
55244	'SLC47A1'	mRNA	1.17891	5.12877e-15			2512	'FTL'	mRNA	1.70741	2.5494e-107	2.2712	0
55283	'MCOLN3'	mRNA	1.39818	0.000190281			2523	'FUT1'	mRNA	2.52849	6.37081e-16	2.54734	1.01851e-19
55287	'TMEM40'	mRNA	3.92051	0.00504617			253152	'EPHX4'	mRNA	-2.55778	2.66808e-08	-2.39133	9.17219e-09
554	'AVPR2'	mRNA	-3.79521	0.0361388			2537	'IFI6'	mRNA	4.21888	3.97089e-18	3.76512	5.4537e-121
55529	'PIP4P2'	mRNA	-1.37762	7.3455e-08			2543	'GAGE1'	mRNA	-4.83584	5.95878e-15	-4.64345	7.03163e-16
55553	'SOX6'	mRNA	1.21099	0.000348217			254439	'C11orf86'	mRNA	-1.749	1.65842e-62	-1.90092	8.46694e-95
55636	'CHD7'	mRNA	-1.09923	5.7914e-42			2550	'GABBR1'	mRNA	2.74635	0.000902623	2.81439	0.000121434
55652	'SLC48A1'	mRNA	1.27383	3.27723e-71			255231	'MCOLN2'	mRNA	-6.23095	1.75981e-05	-7.1685	1.5065e-07
55824	'PAG1'	mRNA	1.29782	8.58598e-10			255324	'EPGN'	mRNA	2.5158	1.69757e-05	2.49898	2.99066e-06
55856	'ACOT13'	mRNA	1.19061	8.8631e-51			255631	'COL24A1'	mRNA	5.30529	0.000505962	5.96763	1.47389e-05
56133	'PCDHB2'	mRNA	2.02996	0.00753964			256126	'SYCE2'	mRNA	1.30965	1.09507e-05	1.31802	1.87433e-08
56241	'SUSD2'	mRNA	-1.98928	3.52452e-77			2562	'GABRB3'	mRNA	-7.60216	1.81883e-08	-7.57862	7.37766e-09
56256	'SERTAD4'	mRNA	-1.79677	1.48226e-91			256281	'NUDT14'	mRNA	1.63082	1.49237e-17	1.61077	3.6066e-19
56521	'DNAJC12'	mRNA	-2.06517	2.37542e-08			2567	'GABRG3'	mRNA	1.0493	0.000121814	1.14146	1.07109e-06
56548	'CHST7'	mRNA	-1.49183	0.00379669			256764	'WDR72'	mRNA	2.75346	3.15027e-06	2.17597	0.000692266
56606	'SLC2A9'	mRNA	3.70735	0.044832			257019	'FRMD3'	mRNA	-1.16051	6.83673e-20	-1.83998	1.93455e-62
5698	'PSMB9'	mRNA	5.31962	0.00099966			257194	'NEGR1'	mRNA	-1.11277	0.0195023	-1.17756	0.00989402
57057	'TBX20'	mRNA	1.19066	0.000551007			257407	'C2orf72'	mRNA	2.19947	3.48088e-09	2.35348	1.64956e-12
57159	'TRIM54'	mRNA	3.01242	0.0200447			25801	'GCA'	mRNA	1.78895	0.0421138	1.81157	0.02272
57165	'GJC2'	mRNA	-1.40935	1.60028e-10			25805	'BAMBI'	mRNA	2.30535	4.14729e-70	2.63244	6.74658e-115
57190	'SELENON'	mRNA	-1.19958	1.56052e-44			2583	'B4GALNT1'	mRNA	4.41724	2.98493e-25	5.01886	1.78006e-40
57210	'SLC45A4'	mRNA	-1.1612	3.8919e-25			25891	'PAMR1'	mRNA	4.40558	0.0123529	4.35754	0.00772604
57214	'CEMIP'	mRNA	-2.88132	0.00450848			259	'AMBP'	mRNA	2.98382	0.0110047	4.05211	1.26073e-05
5739	'PTGIR'	mRNA	-1.20637	0.0472937			259173	'ALS2CL'	mRNA	1.18589	1.01075e-06	1.13782	2.74799e-06
57415	'C3orf14'	mRNA	1.04015	5.81717e-09			259217	'HSPA12A'	mRNA	1.93378	1.09721e-22	2.426	3.28355e-48
5743	'PTGS2'	mRNA	1.2961	5.81275e-16			25927	'CNRIP1'	mRNA	2.82171	6.99529e-06	2.79809	1.6023e-06
57519	'STARD9'	mRNA	-1.05208	4.18952e-06			26011	'TENM4'	mRNA	-3.01309	0.035307	-2.98645	0.023238
57535	'ELAPOR1'	mRNA	1.04541	0.000204178			26032	'SUSD5'	mRNA	1.35836	3.15962e-09	1.71329	2.00949e-19
57619	'SHROOM3'	mRNA	-1.00193	6.02874e-29			26084	'ARHGEF26'	mRNA	-1.81235	7.07169e-05	-2.63454	8.97121e-08
57630	'SH3RF1'	mRNA	-1.00302	2.60261e-11			26086	'GPSM1'	mRNA	1.37297	1.17872e-08	1.41996	1.56604e-16
5764	'PTN'	mRNA	1.49394	0.0193673			2617	'GARS1'	mRNA	1.06453	2.1222e-53	1.14344	1.33208e-151
57724	'EPG5'	mRNA	1.04384	1.78006e-40			26207	'PITPNC1'	mRNA	-1.56076	2.10195e-26	-2.34615	1.78245e-102
57835	'SLC4A5'	mRNA	1.02429	8.63171e-11			26227	'PHGDH'	mRNA	1.08636	8.22961e-12	1.27431	1.73358e-175
5792	'PTPRF'	mRNA	-1.04985	1.31209e-52			26287	'ANKRD2'	mRNA	-1.15773	2.38751e-06	-2.03844	1.70138e-15
58499	'ZNF462'	mRNA	-1.25536	1.01038e-07			26291	'FGF21'	mRNA	3.52118	3.11541e-30	2.96005	4.52703e-38
5866	'RAB3IL1'	mRNA	1.16903	3.09287e-23			2634	'GBP2'	mRNA	-1.56912	3.31103e-10	-2.05891	1.31063e-16
594855	'CPLX3'	mRNA	3.7096	0.0446469			26577	'PCOLCE2'	mRNA	-1.47362	3.16532e-30	-1.218	2.37369e-34
6016	'RIT1'	mRNA	1.0722	2.88414e-23			266740	'MAGEA2B'	mRNA	-1.98912	7.33381e-31	-2.0057	5.34043e-37
60436	'TGIF2'	mRNA	-1.05215	1.48928e-24			2673	'GFPT1'	mRNA	1.2523	3.78883e-44	1.22576	4.03128e-86
60468	'BACH2'	mRNA	4.4518	0.0236188			26751	'SH3YL1'	mRNA	1.78116	2.74817e-05	1.92503	2.97912e-07
6273	'S100A2'	mRNA	-1.0921	0.021928			2686	'GGT7'	mRNA	-2.05505	0.00106317	-1.74398	0.00188722
6274	'S100A3'	mRNA	-3.84945	0.00589002			2687	'GGT5'	mRNA	-3.70973	2.90979e-15	-6.27161	8.74129e-12
6310	'ATXN1'	mRNA	1.00452	3.80144e-18			27124	'INPP5J'	mRNA	-1.1978	8.76067e-12	-1.14141	2.25106e-12
6373	'CXCL11'	mRNA	3.7096	0.0447102			27129	'HSPB7'	mRNA	-1.47534	7.11553e-23	-1.77202	1.42504e-49
63874	'ABHD4'	mRNA	1.12961	1.03962e-84			27254	'CSDC2'	mRNA	-2.85717	1.95757e-05	-4.09801	5.31956e-07
6405	'SEMA3F'	mRNA	-1.08545	8.68882e-44			27286	'SRPX2'	mRNA	2.39755	0.00603962	2.926	6.00161e-05
64222	'TOR3A'	mRNA	1.04777	1.7625e-38			2729	'GCLC'	mRNA	1.23853	7.18268e-32	1.93897	3.64595e-246
642475	'MROH6'	mRNA	-1.23539	8.1135e-15			27293	'SMPDL3B'	mRNA	-1.25126	1.46246e-06	-1.74259	3.73066e-14
642799	'NPIPA2'	mRNA	1.35847	0.0101443			2730	'GCLM'	mRNA	1.84581	3.04824e-84	2.54493	6.39069e-293
6446	'SGK1'	mRNA	-1.24751	4.01256e-103			27303	'RBMS3'	mRNA	2.62643	0.00203183	2.98164	9.54822e-05
64582	'GPR135'	mRNA	1.07479	9.24828e-06			27345	'KCNMB4'	mRNA	-1.26287	0.000184262	-1.22376	0.00011762
64850	'ETNPPL'	mRNA	-1.33594	1.09357e-07			27350	'APOBEC3C'	mRNA	-1.06225	3.15961e-31	-1.32287	1.26639e-88
6508	'SLC4A3'	mRNA	4.22175	0.0113021			2736	'GLI2'	mRNA	5.90996	1.06564e-15	6.07549	1.03197e-17
65108	'MARCKSL1'	mRNA	-1.28013	2.33077e-44			27445	'PCLO'	mRNA	1.47946	3.32437e-05	1.97018	8.53155e-12
653720	'GOLGA8M'	mRNA	1.46669	0.0259407			2781	'GNAZ'	mRNA	1.71729	0.000230903	2.28836	1.36502e-09
6585	'SLIT1'	mRNA	3.01973	0.0286984			2817	'GPC1'	mRNA	1.16608	1.52618e-41	1.61197	4.92452e-129
65987	'KCTD14'	mRNA	-1.20348	9.52845e-05			2825	'GPR1'	mRNA	3.23684	2.70274e-09	3.22572	4.47997e-11
6713	'SQLE'	mRNA	-1.17595	7.65893e-64			282973	'JAKMIP3'	mRNA	6.28605	7.66769e-08	6.87094	5.67159e-10
6756	'SSX1'	mRNA	1.66813	0.000152843			283298	'OLFML1'	mRNA	-1.13891	7.20812e-10	-1.25641	3.15075e-26
6768	'ST14'	mRNA	-1.30532	6.21654e-06			284021	'MILR1'	mRNA	-3.84367	1.66904e-05	-6.0387	9.7348e-06
6793	'STK10'	mRNA	-1.09675	6.17188e-52			284069	'FAM171A2'	mRNA	-1.03994	4.75061e-07	-1.43374	1.29494e-14
6817	'SULT1A1'	mRNA	1.59299	9.23291e-83			284370	'ZNF615'	mRNA	-3.57119	0.000941368	-4.54839	0.000388063
685	'BTC'	mRNA	2.28933	0.0097068			284611	'FAM102B'	mRNA	-1.64739	8.95446e-41	-1.77094	9.23571e-78
6854	'SYN2'	mRNA	2.74388	0.0462505			284716	'RIMKLA'	mRNA	7.44046	5.06766e-08	7.72273	3.31874e-09
6888	'TALDO1'	mRNA	1.34311	3.48974e-155			285141	'ERICH2'	mRNA	1.92296	0.00141955	1.78086	0.00133992
7041	'TGFB1I1'	mRNA	1.15584	2.64759e-05			285440	'CYP4V2'	mRNA	2.41291	0.0147554	2.59496	0.00151152
7086	'TKT'	mRNA	1.08681	6.7674e-125			286133	'SCARA5'	mRNA	-1.43602	1.86524e-08	-1.85908	3.10919e-16
7098	'TLR3'	mRNA	3.04824	0.00516422			286151	'FBXO43'	mRNA	-6.12314	1.5601e-05	-7.06149	1.65035e-07
7099	'TLR4'	mRNA	1.35815	6.38812e-12			286499	'FAM133A'	mRNA	-4.33651	9.07896e-05	-4.3141	4.01515e-05
7177	'TPSAB1'	mRNA	-2.79691	0.0440089			2887	'GRB10'	mRNA	1.44537	3.21357e-51	1.73661	8.08952e-210
727897	'MUC5B'	mRNA	2.54422	0.00067254			2888	'GRB14'	mRNA	-1.02733	0.0460094	-1.70688	0.00048431
728047	'GOLGA8O'	mRNA	2.59269	0.0176945			2894	'GRID1'	mRNA	3.83316	1.37489e-18	3.82824	5.57509e-26
7456	'WIPF1'	mRNA	-1.06797	1.53926e-42			2898	'GRIK2'	mRNA	2.77219	4.53352e-05	3.30132	1.88315e-08
7474	'WNT5A'	mRNA	1.14513	3.81622e-60			2920	'CXCL2'	mRNA	1.45704	0.0129801	1.99058	3.85904e-05
7475	'WNT6'	mRNA	1.37436	1.43003e-05			29785	'CYP2S1'	mRNA	1.64245	2.27766e-28	2.42684	1.08332e-96
7476	'WNT7A'	mRNA	-2.09154	0.0333001			29903	'CCDC106'	mRNA	-1.05922	3.12565e-13	-1.02321	1.95074e-17
7480	'WNT10B'	mRNA	-1.28629	7.64902e-22			29948	'OSGIN1'	mRNA	4.1413	1.61446e-75	4.90751	2.91593e-274
768239	'PSAPL1'	mRNA	4.444	0.0224106			29968	'PSAT1'	mRNA	1.40665	1.31581e-60	1.55637	7.26502e-210
774	'CACNA1B'	mRNA	3.89865	0.0311056			3006	'H1-2'	mRNA	1.4636	4.54359e-66	1.76638	2.55727e-249
7832	'BTG2'	mRNA	1.04294	6.52755e-11			3017	'H2BC5'	mRNA	1.01404	3.392e-19	1.22586	1.111e-44
79152	'FA2H'	mRNA	1.06622	3.32291e-12			30848	'CTAG2'	mRNA	-1.41302	3.3218e-37	-1.39054	7.42622e-79
79369	'B3GNT4'	mRNA	1.10207	0.0113484			3105	'HLA-A'	mRNA	1.34641	7.37272e-24	1.56714	6.88633e-127
79603	'CERS4'	mRNA	-1.61018	0.00115988			3106	'HLA-B'	mRNA	3.31721	5.38265e-44	3.41421	2.53267e-117
79725	'THAP9'	mRNA	1.16422	0.0240985			3107	'HLA-C'	mRNA	1.90791	1.29997e-35	2.0285	2.77171e-162
79739	'TTLL7'	mRNA	1.28912	6.69609e-10			3162	'HMOX1'	mRNA	-1.30572	6.95964e-67	-1.02695	5.2623e-71
79789	'CLMN'	mRNA	2.77389	0.00821259			3176	'HNMT'	mRNA	8.86151	4.40242e-12	9.18078	1.4374e-13
80714	'PBX4'	mRNA	-1.57928	0.0382576			317649	'EIF4E3'	mRNA	1.5236	1.54877e-14	1.42359	8.55346e-15
80727	'TTYH3'	mRNA	-1.01657	4.78683e-47			3242	'HPD'	mRNA	-4.30394	1.51764e-204	-4.38127	0
8092	'ALX1'	mRNA	1.08625	2.59131e-05			3298	'HSF2'	mRNA	1.12843	3.54941e-13	1.05755	1.38187e-15
81543	'LRRC3'	mRNA	-1.19	2.5456e-05			333	'APLP1'	mRNA	1.04226	0.000191802	1.51262	2.09628e-11
81569	'ACTL8'	mRNA	-1.10715	1.43331e-44			3358	'HTR2C'	mRNA	-4.45714	0.0341863	-4.43363	0.0205832
81788	'NUAK2'	mRNA	-1.22976	5.66245e-15			3371	'TNC'	mRNA	3.78603	6.72582e-14	2.71011	7.50972e-07
8303	'SNN'	mRNA	1.04157	2.12476e-06			3376	'IARS1'	mRNA	1.08716	1.75897e-26	1.16413	6.88257e-79
8325	'FZD8'	mRNA	-1.30513	1.12753e-20			338442	'HCAR2'	mRNA	4.64859	0.0191043	4.18581	0.0398336
8329	'H2AC13'	mRNA	1.20883	0.0421756			338667	'VSIG10L2'	mRNA	1.24447	0.0115375	1.57169	0.000107632
8351	'H3C4'	mRNA	1.3168	3.76473e-08			338707	'B4GALNT4'	mRNA	-1.07181	0.00138037	-1.12003	0.000274249
83876	'MRO'	mRNA	1.40086	1.8856e-07			339479	'BRINP3'	mRNA	-5.0446	0.00586705	-5.02148	0.00306484
83982	'IFI27L2'	mRNA	1.25492	2.45316e-05			3397	'ID1'	mRNA	-1.24758	5.00082e-56	-1.44356	7.46726e-170
84002	'B3GNT5'	mRNA	-1.46758	0.000398183			3399	'ID3'	mRNA	-1.38393	2.60936e-53	-1.48271	1.20116e-168
84064	'HDHD2'	mRNA	1.42495	6.60691e-59			340348	'TSPAN33'	mRNA	1.25922	0.0443674	1.33475	0.00926654
84141	'EVA1A'	mRNA	-1.49893	2.23304e-09			340719	'NANOS1'	mRNA	1.91883	1.95102e-12	2.10211	1.33926e-22
84288	'EFCAB2'	mRNA	1.14237	3.06785e-11			341	'APOC1'	mRNA	-4.65091	2.02003e-10	-7.10883	4.24371e-08
84440	'RAB11FIP4'	mRNA	1.06646	0.0435987			3425	'IDUA'	mRNA	1.15968	7.25541e-05	1.20481	2.37289e-07
84561	'SLC12A8'	mRNA	1.42472	8.51584e-11			3428	'IFI16'	mRNA	2.72813	6.3008e-16	2.27721	2.64402e-11
84680	'ACCS'	mRNA	1.08473	0.00279352			342897	'NCCRP1'	mRNA	-2.28533	0.000685959	-2.4448	4.64854e-05
8476	'CDC42BPA'	mRNA	1.02182	1.76459e-21			3429	'IFI27'	mRNA	5.82269	9.5707e-14	4.87567	1.33594e-10
84883	'AIFM2'	mRNA	1.01432	4.76769e-49			3433	'IFIT2'	mRNA	2.12325	3.95883e-33	2.57967	5.46185e-118
84905	'ZNF341'	mRNA	-1.00269	2.64156e-05			3434	'IFIT1'	mRNA	3.17246	1.25645e-47	3.68895	3.04477e-152
84959	'UBASH3B'	mRNA	-1.03762	1.06813e-25			3437	'IFIT3'	mRNA	4.32214	2.63878e-65	4.8353	2.7742e-141
8517	'IKBKG'	mRNA	1.07204	7.04084e-45			345275	'HSD17B13'	mRNA	4.39328	6.30998e-10	5.03154	1.09486e-15
85366	'MYLK2'	mRNA	-4.42582	0.0287593			345557	'PLCXD3'	mRNA	-2.27866	0.000290004	-2.74774	3.14895e-07
85417	'CCNB3'	mRNA	2.13826	0.0181148			348013	'TMEM255B'	mRNA	3.27669	4.30834e-06	3.06605	1.22393e-05
860	'RUNX2'	mRNA	-1.08235	0.0014584			3488	'IGFBP5'	mRNA	7.08181	7.45182e-15	7.47676	2.69616e-17
8605	'PLA2G4C'	mRNA	1.13735	7.95481e-07			353088	'ZNF429'	mRNA	-4.33909	0.0017085	-4.30969	0.00108578
868	'CBLB'	mRNA	1.0601	5.46709e-15			3552	'IL1A'	mRNA	6.27072	8.14414e-06	6.85561	1.74649e-07
87769	'GGACT'	mRNA	1.60816	0.00166415			3553	'IL1B'	mRNA	5.59272	0.000958144	6.18811	1.8866e-05
8780	'RIOK3'	mRNA	1.22861	4.12676e-75			3554	'IL1R1'	mRNA	3.42469	1.31192e-05	3.19907	3.69824e-05
8820	'HESX1'	mRNA	1.10544	0.0249133			3561	'IL2RG'	mRNA	2.53757	2.11329e-23	2.27412	4.94833e-23
883	'KYAT1'	mRNA	-1.01149	9.61875e-33			357	'SHROOM2'	mRNA	5.16724	0.00509527	4.66687	0.010478
8842	'PROM1'	mRNA	3.80852	0.0361355			3572	'IL6ST'	mRNA	1.21329	1.86252e-12	1.19444	1.10886e-07
8877	'SPHK1'	mRNA	-1.26784	8.49078e-29			3604	'TNFRSF9'	mRNA	4.89112	6.56794e-06	3.87921	0.000510471
8927	'BSN'	mRNA	1.34472	0.0403279			3665	'IRF7'	mRNA	2.02291	0.000709736	1.56213	1.79291e-17
89795	'NAV3'	mRNA	3.89569	0.0297227			3669	'ISG20'	mRNA	1.43513	1.03415e-14	1.65452	2.85732e-26
9022	'CLIC3'	mRNA	-2.09501	9.8243e-08			3707	'ITPKB'	mRNA	1.45153	2.60603e-12	1.08836	1.86007e-07
90701	'SEC11C'	mRNA	1.00278	3.01864e-25			3714	'JAG2'	mRNA	1.8091	1.1333e-14	1.6774	3.88695e-25
91107	'TRIM47'	mRNA	-1.1932	5.84348e-32			3725	'JUN'	mRNA	1.20747	2.61658e-12	1.44796	4.09308e-33
91526	'ANKRD44'	mRNA	1.29481	1.12055e-17			374286	'CDRT1'	mRNA	2.42373	0.0124651	2.97974	0.00023231
91683	'SYT12'	mRNA	-1.10056	4.10661e-49			375287	'RBM43'	mRNA	3.11187	0.00740118	3.33035	0.00129842
9181	'ARHGEF2'	mRNA	1.09957	1.64028e-89			377677	'CA13'	mRNA	-3.29362	1.11796e-06	-2.59355	2.64289e-06
92312	'MEX3A'	mRNA	-1.16776	1.39743e-09			3797	'KIF3C'	mRNA	-1.39301	7.80643e-09	-1.33993	3.37078e-09
9245	'GCNT3'	mRNA	2.90879	0.015766			384	'ARG2'	mRNA	1.15028	1.48776e-11	1.13019	2.11592e-33
9246	'UBE2L6'	mRNA	4.56815	0.0141172			3851	'KRT4'	mRNA	4.17769	2.41888e-16	5.06426	9.10576e-29
9252	'RPS6KA5'	mRNA	1.13883	4.46789e-12			3856	'KRT8'	mRNA	-1.37253	6.12563e-06	-1.68641	9.75356e-196
9256	'TSPOAP1'	mRNA	-4.16868	0.043004			3868	'KRT16'	mRNA	1.54861	0.0336995	1.4862	0.0144554
9306	'SOCS6'	mRNA	-1.10064	2.22699e-23			3872	'KRT17'	mRNA	2.20036	3.18667e-126	1.8032	7.74951e-97
9456	'HOMER1'	mRNA	1.08674	2.10691e-12			387758	'FIBIN'	mRNA	5.7473	0.000699194	5.38786	0.000843255
9514	'GAL3ST1'	mRNA	-1.15041	3.11287e-07			388341	'LRRC75A'	mRNA	1.35769	0.00043213	1.69951	5.75559e-09
9536	'PTGES'	mRNA	-1.29008	4.95047e-55			388403	'YPEL2'	mRNA	-1.15659	0.00727472	-1.45193	0.000161908
960	'CD44'	mRNA	-1.14912	4.08795e-139			388536	'ZNF790'	mRNA	-4.43435	0.0116586	-4.41147	0.00686655
9601	'PDIA4'	mRNA	-1.35677	1.8575e-117			388662	'SLC6A17'	mRNA	1.13411	1.52304e-06	1.17659	1.2812e-08
9610	'RIN1'	mRNA	-1.10013	4.33822e-18			388753	'COA6'	mRNA	1.16008	3.78654e-19	1.59904	6.75987e-73
9619	'ABCG1'	mRNA	-1.06239	8.58715e-12			389856	'USP27X'	mRNA	5.01122	0.0064866	5.17825	0.0019798
9645	'MICAL2'	mRNA	-1.02327	8.00805e-13			389903	'CSAG3'	mRNA	-1.73787	3.68476e-13	-1.78837	1.84312e-16
9734	'HDAC9'	mRNA	2.41	0.0100627			3914	'LAMB3'	mRNA	1.64413	3.53234e-51	1.92972	8.28593e-210
9764	'KIAA0513'	mRNA	1.14076	1.11578e-10			3934	'LCN2'	mRNA	5.22403	4.06604e-08	4.67823	7.41362e-08
9770	'RASSF2'	mRNA	1.20902	3.71096e-13			3959	'LGALS3BP'	mRNA	2.03416	1.14104e-26	1.53637	9.40978e-44
9778	'KIAA0232'	mRNA	1.14239	2.95904e-23			3964	'LGALS8'	mRNA	1.29804	8.1724e-16	1.50234	9.5607e-28
9796	'PHYHIP'	mRNA	-5.31372	0.0010985			3995	'FADS3'	mRNA	1.03153	1.33454e-12	1.19108	1.26521e-52
9915	'ARNT2'	mRNA	-2.12546	3.71911e-13			400629	'TEX19'	mRNA	-2.65645	6.72125e-28	-2.30962	1.17036e-27
9938	'ARHGAP25'	mRNA	2.00543	0.0442625			401145	'CCSER1'	mRNA	-1.88487	0.000409645	-1.28035	0.00716897
9966	'TNFSF15'	mRNA	-2.98543	4.71339e-24			4013	'VWA5A'	mRNA	3.18356	6.03888e-75	3.08133	6.66582e-126
9976	'CLEC2B'	mRNA	1.33832	1.10461e-16			401546	'C9orf152'	mRNA	4.00541	4.33566e-05	4.7213	4.56072e-08
							4023	'LPL'	mRNA	5.84018	1.18096e-06	5.81111	6.05567e-07
							402778	'IFITM10'	mRNA	1.09175	0.00292789	1.43486	8.59685e-07
							404217	'CTXN1'	mRNA	-1.0355	1.68981e-08	-1.58578	1.52603e-21
							4046	'LSP1'	mRNA	-3.0106	2.66567e-36	-2.61609	3.83906e-35
							4051	'CYP4F3'	mRNA	7.33838	2.93091e-08	8.65152	4.69539e-12
							4054	'LTBP3'	mRNA	-1.41985	1.81595e-15	-1.54773	7.60807e-28
							4097	'MAFG'	mRNA	1.3143	2.61166e-51	1.61499	8.93888e-123
							4101	'MAGEA2'	mRNA	-2.04621	1.00615e-35	-2.06271	8.72141e-42
							4112	'MAGEB1'	mRNA	-11.6088	8.11308e-21	-11.5854	2.42471e-21
							4121	'MAN1A1'	mRNA	1.11033	6.06043e-17	1.29743	3.46611e-33
							4128	'MAOA'	mRNA	2.38066	0.0199163	2.60328	0.00293131
							4133	'MAP2'	mRNA	4.34221	3.95883e-33	5.15583	1.99795e-58
							414	'ARSD'	mRNA	9.14123	1.52183e-12	9.35484	6.75147e-14
							414149	'ACBD7'	mRNA	5.79289	0.000337501	4.96131	0.00431666
							414328	'IDNK'	mRNA	1.43244	3.10187e-07	1.35521	4.03333e-08
							4199	'ME1'	mRNA	1.106	8.44695e-36	1.7292	6.86717e-157
							4237	'MFAP2'	mRNA	-4.77903	0.0147005	-3.79319	0.0362695
							4240	'MFGE8'	mRNA	1.38555	1.08168e-06	1.67062	7.09873e-12
							4253	'MIA2'	mRNA	1.23978	7.99368e-40	1.46422	1.22101e-79
							4311	'MME'	mRNA	-3.82572	0.000191842	-3.48061	9.88295e-05
							4330	'MN1'	mRNA	1.65456	2.83959e-15	2.04273	2.22502e-31
							4359	'MPZ'	mRNA	4.06343	0.0124729	4.67718	0.000237104
							440	'ASNS'	mRNA	2.02032	1.88797e-77	2.29038	0
							440295	'GOLGA6L9'	mRNA	1.24339	0.00153956	1.32932	1.85189e-05
							440519	'ZNF724'	mRNA	-2.52877	0.0014606	-3.23995	0.000113359
							440686	'H3-2'	mRNA	1.9536	0.01623	1.97618	0.00904802
							445347	'TARP'	mRNA	1.68711	3.98958e-05	1.19291	0.000515878
							4487	'MSX1'	mRNA	1.18068	7.10582e-08	1.24169	1.75801e-09
							4493	'MT1E'	mRNA	-4.50368	7.20766e-28	-5.41276	3.2905e-28
							4582	'MUC1'	mRNA	1.72634	1.44151e-12	1.4411	2.91758e-12
							4599	'MX1'	mRNA	1.50492	1.94573e-06	1.02626	0.00250397
							460	'ASTN1'	mRNA	-5.75762	2.02799e-06	-7.59233	7.16909e-09
							4600	'MX2'	mRNA	1.998	0.00162718	1.81758	0.00238941
							4602	'MYB'	mRNA	-1.44906	7.07573e-10	-1.57583	3.17861e-13
							4628	'MYH10'	mRNA	2.8514	1.46673e-79	2.67318	2.21652e-72
							4645	'MYO5B'	mRNA	1.51649	2.0212e-39	1.92877	9.7725e-75
							4688	'NCF2'	mRNA	1.48741	1.11317e-05	1.61009	4.29304e-08
							4815	'NINJ2'	mRNA	5.28765	2.4192e-05	5.3618	7.21852e-06
							4824	'NKX3-1'	mRNA	2.76549	0.000825923	2.40236	0.00463283
							4843	'NOS2'	mRNA	4.30244	0.0495614	5.32062	0.00105942
							4861	'NPAS1'	mRNA	1.17739	0.00384256	1.12476	0.00163253
							4883	'NPR3'	mRNA	1.61784	0.000710358	1.92974	3.0775e-06
							4897	'NRCAM'	mRNA	1.29257	0.00888675	1.87068	1.95326e-06
							4921	'DDR2'	mRNA	4.61546	1.14212e-20	4.34495	1.43015e-28
							492307	'PPDPFL'	mRNA	-1.50171	3.83521e-11	-1.1851	8.36927e-10
							4935	'GPR143'	mRNA	4.54008	0.0269205	5.25944	0.00122485
							493861	'EID3'	mRNA	4.38325	3.01268e-26	4.8219	2.55538e-35
							4939	'OAS2'	mRNA	8.31922	4.77641e-10	8.09103	1.51277e-10
							494470	'RNF165'	mRNA	1.18669	1.03424e-09	1.89254	2.44699e-55
							5016	'OVGP1'	mRNA	2.22176	1.18133e-06	1.66139	0.000289152
							5031	'P2RY6'	mRNA	2.57041	0.0365446	3.26122	0.00021454
							50487	'PLA2G3'	mRNA	-2.67146	4.62e-07	-2.71268	3.69041e-09
							50515	'CHST11'	mRNA	-1.10069	4.85149e-09	-1.49488	7.40686e-23
							5054	'SERPINE1'	mRNA	1.73837	1.82199e-17	1.71842	1.46135e-19
							5097	'PCDH1'	mRNA	2.20913	7.56053e-24	2.4848	1.20806e-66
							5099	'PCDH7'	mRNA	-2.29274	3.97937e-59	-1.67778	1.10514e-49
							5101	'PCDH9'	mRNA	1.92703	8.35033e-07	2.17528	4.35942e-11
							5106	'PCK2'	mRNA	1.29477	3.32572e-33	1.4494	1.62466e-174
							51085	'MLXIPL'	mRNA	1.52596	0.000455771	1.69058	5.45895e-08
							51162	'EGFL7'	mRNA	1.16643	7.37899e-09	1.20372	6.27805e-12
							5118	'PCOLCE'	mRNA	-1.32707	1.32515e-05	-1.51005	2.70693e-07
							51191	'HERC5'	mRNA	1.45066	1.47883e-27	1.59803	8.29401e-63
							51196	'PLCE1'	mRNA	1.41009	0.000136543	1.48505	1.42513e-05
							51200	'CPA4'	mRNA	2.2859	3.80496e-121	2.17521	3.6595e-175
							51296	'SLC15A3'	mRNA	6.16624	3.13503e-05	5.70914	4.39771e-05
							51309	'ARMCX1'	mRNA	2.93671	5.15572e-06	2.98806	9.6778e-07
							51337	'THEM6'	mRNA	-1.02251	1.55989e-36	-1.05775	7.04993e-61
							5141	'PDE4A'	mRNA	-1.72033	0.000464838	-2.20916	1.42947e-07
							51438	'MAGEC2'	mRNA	-4.78461	0.0145627	-4.76085	0.00787398
							51450	'PRRX2'	mRNA	-1.70435	8.16209e-12	-1.87899	1.0158e-14
							51477	'ISYNA1'	mRNA	-1.28044	0.000120994	-1.7363	2.10971e-07
							51481	'VCX3A'	mRNA	3.97162	0.0444904	4.3638	0.00725678
							5154	'PDGFA'	mRNA	1.43393	8.93074e-07	1.82156	2.90258e-19
							5166	'PDK4'	mRNA	-1.57002	2.67986e-44	-1.31565	5.05695e-50
							51752	'ERAP1'	mRNA	1.31063	6.72448e-07	1.43985	5.3708e-23
							5243	'ABCB1'	mRNA	2.36121	1.314e-06	2.22199	2.46381e-06
							5264	'PHYH'	mRNA	1.11601	2.93056e-17	1.28216	2.38172e-31
							5266	'PI3'	mRNA	1.22627	2.34223e-32	1.42829	5.15479e-57
							5268	'SERPINB5'	mRNA	1.90984	9.96206e-114	2.42275	5.37294e-295
							5293	'PIK3CD'	mRNA	-1.53432	1.68541e-09	-1.92841	6.47209e-14
							5327	'PLAT'	mRNA	-1.35323	1.81017e-08	-2.01346	8.62913e-18
							53353	'LRP1B'	mRNA	1.82269	4.19632e-05	2.50989	1.22361e-11
							5336	'PLCG2'	mRNA	2.63338	1.2175e-12	2.68906	1.31225e-23
							53833	'IL20RB'	mRNA	-1.28158	2.48906e-37	-1.65353	1.64749e-125
							53947	'A4GALT'	mRNA	1.25351	2.14957e-05	1.53936	4.79551e-12
							54	'ACP5'	mRNA	4.15437	0.00409448	3.17567	0.0457925
							54436	'SH3TC1'	mRNA	1.92293	3.4053e-33	1.66808	6.99871e-28
							54463	'RETREG1'	mRNA	1.87172	2.47867e-14	1.88601	2.63952e-19
							54550	'NECAB2'	mRNA	6.97114	1.65831e-06	6.84292	5.44916e-07
							54577	'UGT1A7'	mRNA	6.20112	5.50193e-05	6.11617	2.81379e-05
							54625	'PARP14'	mRNA	2.35973	0.000196564	2.40616	7.66179e-07
							54676	'GTPBP2'	mRNA	1.3711	1.59944e-15	1.45334	7.63845e-108
							54677	'CROT'	mRNA	1.02142	5.93604e-06	1.08082	2.79564e-09
							54739	'XAF1'	mRNA	5.01081	0.00199175	5.06918	0.000715357
							54809	'SAMD9'	mRNA	4.46523	0.00926887	4.59803	0.00371901
							548313	'SSX4B'	mRNA	-7.85984	1.03148e-08	-7.83568	2.75792e-09
							54845	'ESRP1'	mRNA	5.16368	0.0036817	4.94408	0.00477801
							54894	'RNF43'	mRNA	-1.42702	2.15718e-21	-1.81718	1.03225e-35
							54935	'DUSP23'	mRNA	1.14633	0.00019392	1.21844	1.09636e-05
							54937	'SOHLH2'	mRNA	-3.94715	7.81972e-19	-5.85185	3.19039e-16
							54967	'CT55'	mRNA	2.2385	0.0110803	1.9221	0.0322591
							54972	'TMEM132A'	mRNA	-1.00681	1.90415e-14	-1.43016	5.00298e-31
							54979	'PLAAT2'	mRNA	2.10785	8.95801e-10	1.9203	8.51685e-09
							55008	'HERC6'	mRNA	2.6822	3.2036e-15	2.52679	3.83243e-27
							55022	'PID1'	mRNA	1.49897	0.00300826	1.00556	0.0412706
							55034	'MOCOS'	mRNA	1.29054	1.67496e-20	1.44509	1.34576e-92
							5522	'PPP2R2C'	mRNA	3.0994	0.000820735	3.60979	5.92586e-06
							55223	'TRIM62'	mRNA	-1.84157	7.81008e-22	-1.86597	4.22901e-26
							5523	'PPP2R3A'	mRNA	1.61128	1.00268e-06	1.52596	2.28669e-07
							55240	'STEAP3'	mRNA	-1.21566	2.06417e-21	-1.6904	7.62366e-88
							55281	'TMEM140'	mRNA	7.24972	1.66403e-07	6.92783	6.91969e-07
							55296	'TBC1D19'	mRNA	1.21094	1.85008e-11	1.62666	1.99302e-25
							55313	'CPPED1'	mRNA	2.24299	1.96278e-24	2.23703	2.52987e-27
							55323	'LARP6'	mRNA	1.20688	9.98519e-08	1.21901	6.54093e-23
							55337	'SHFL'	mRNA	1.38107	5.83909e-06	1.29352	3.76451e-08
							55356	'SLC22A15'	mRNA	2.14689	1.40858e-26	2.21153	7.49501e-48
							5540	'NPY4R'	mRNA	1.34689	2.01554e-28	1.83088	3.22689e-63
							554251	'FBXO48'	mRNA	1.50567	0.0144442	1.48534	0.010675
							55450	'CAMK2N1'	mRNA	1.6755	1.8972e-13	2.09795	2.54467e-34
							55511	'SAGE1'	mRNA	5.37597	3.08095e-17	5.4041	1.46098e-18
							55601	'DDX60'	mRNA	4.43498	4.63875e-10	3.91264	3.92818e-09
							5570	'PKIB'	mRNA	1.44112	1.08556e-06	1.45225	1.8876e-07
							5577	'PRKAR2B'	mRNA	4.64476	1.06486e-14	4.9184	1.14369e-18
							55800	'SCN3B'	mRNA	2.30648	0.000879232	1.98809	0.00484922
							55808	'ST6GALNAC1'	mRNA	3.968	0.0348835	4.22553	0.010995
							55809	'TRERF1'	mRNA	-1.62775	3.0353e-15	-1.62476	4.14367e-20
							5587	'PRKD1'	mRNA	-3.95335	2.6851e-10	-3.79099	3.83524e-11
							55964	'SEPTIN3'	mRNA	1.48869	1.16566e-06	1.59104	3.16109e-09
							56062	'KLHL4'	mRNA	-3.6027	1.71841e-12	-5.16382	3.93427e-14
							5624	'PROC'	mRNA	1.55028	0.0138094	1.89319	0.00016251
							56242	'ZNF253'	mRNA	-3.71556	0.021022	-4.5848	0.00401354
							56475	'RPRM'	mRNA	-1.21476	3.65969e-05	-1.15313	1.74255e-05
							5648	'MASP1'	mRNA	3.71264	7.34403e-10	3.77614	2.82923e-11
							56603	'CYP26B1'	mRNA	1.02208	1.56235e-09	1.24906	1.2685e-17
							56648	'EIF5A2'	mRNA	1.0373	2.82527e-05	1.05824	1.10636e-05
							56666	'PANX2'	mRNA	3.5808	1.02129e-16	4.14926	2.82717e-26
							56667	'MUC13'	mRNA	4.33469	0.0186666	3.90434	0.0269058
							56947	'MFF'	mRNA	1.32107	5.51354e-53	1.78657	9.82505e-274
							57016	'AKR1B10'	mRNA	5.53741	1.25532e-10	6.14297	1.20196e-14
							57088	'PLSCR4'	mRNA	1.02498	6.88431e-09	1.34547	1.05693e-20
							57121	'LPAR5'	mRNA	-1.60166	0.000790072	-1.61517	0.000331031
							57126	'CD177'	mRNA	2.57194	0.00247538	3.0082	1.03324e-05
							57161	'PELI2'	mRNA	5.5899	1.24984e-08	6.13698	2.50697e-11
							57162	'PELI1'	mRNA	-1.08052	9.07025e-08	-1.00142	7.23798e-08
							57167	'SALL4'	mRNA	-1.05711	0.00344852	-1.31969	6.69385e-05
							57198	'ATP8B2'	mRNA	3.33849	6.61974e-13	3.34846	3.88257e-15
							57221	'ARFGEF3'	mRNA	1.51833	5.60736e-10	1.44215	4.7827e-10
							57333	'RCN3'	mRNA	2.11958	2.423e-11	2.1299	5.48443e-16
							57449	'PLEKHG5'	mRNA	-1.85881	0.000243816	-2.37433	4.38952e-06
							57452	'GALNT16'	mRNA	1.56592	0.00258869	1.52053	0.0028101
							57491	'AHRR'	mRNA	1.88136	2.68905e-97	1.99596	9.39709e-239
							57530	'CGN'	mRNA	-1.28599	0.0133004	-1.30224	0.00865009
							57537	'SORCS2'	mRNA	5.07433	7.91325e-33	5.36736	6.42061e-43
							57595	'PDZD4'	mRNA	3.8904	0.00110081	4.25755	6.22895e-05
							57669	'EPB41L5'	mRNA	1.4582	6.90265e-13	1.28478	5.63552e-11
							57685	'CACHD1'	mRNA	1.24806	0.000211867	1.09841	0.000939051
							57761	'TRIB3'	mRNA	1.20265	7.80053e-67	1.31166	1.81361e-134
							57834	'CYP4F11'	mRNA	8.95674	6.7038e-24	10.233	7.4026e-33
							5798	'PTPRN'	mRNA	1.60327	2.72501e-05	1.41326	0.000212722
							58191	'CXCL16'	mRNA	1.37832	3.01595e-13	1.39304	2.46493e-24
							58480	'RHOU'	mRNA	1.90007	7.86285e-27	1.90825	1.52442e-30
							58528	'RRAGD'	mRNA	2.29642	7.44772e-17	2.52938	4.93144e-29
							5909	'RAP1GAP'	mRNA	1.2502	1.44154e-25	1.99108	2.01822e-112
							5920	'PLAAT4'	mRNA	5.80243	2.89475e-18	5.95673	4.35466e-23
							5971	'RELB'	mRNA	1.90484	3.71837e-19	1.91311	2.57261e-22
							60598	'KCNK15'	mRNA	6.19949	4.18715e-05	4.95164	0.00408929
							6095	'RORA'	mRNA	1.4422	0.0163	1.86283	0.000117693
							624	'BDKRB2'	mRNA	-1.16054	2.56708e-05	-1.39949	5.43109e-09
							6256	'RXRA'	mRNA	1.05598	2.93317e-09	1.39021	3.91733e-51
							6301	'SARS1'	mRNA	1.07519	4.34884e-17	1.18423	5.92717e-149
							6303	'SAT1'	mRNA	2.23983	2.99951e-44	2.07355	1.29243e-163
							6329	'SCN4A'	mRNA	3.95557	1.21189e-10	3.67731	1.59303e-11
							634	'CEACAM1'	mRNA	1.7796	0.00781402	1.98732	0.000621324
							6347	'CCL2'	mRNA	-1.15402	9.0202e-05	-1.18233	2.19117e-06
							6352	'CCL5'	mRNA	6.08711	7.36088e-56	5.87985	2.0268e-78
							63901	'FAM111A'	mRNA	6.70398	5.5513e-09	7.13468	9.2894e-11
							6398	'SECTM1'	mRNA	1.61969	1.21764e-11	1.5523	1.6754e-26
							64081	'PBLD'	mRNA	1.34838	2.80163e-07	1.36075	2.27617e-08
							64109	'CRLF2'	mRNA	1.60244	0.0490044	2.19998	0.000674525
							64131	'XYLT1'	mRNA	-1.7048	0.0150927	-2.68204	0.000348217
							64135	'IFIH1'	mRNA	4.58629	1.55952e-24	4.62551	4.71589e-32
							642273	'FAM110C'	mRNA	1.37276	3.04838e-17	1.88707	9.99152e-43
							64321	'SOX17'	mRNA	1.69783	0.0102448	1.80291	0.00212653
							643641	'ZNF862'	mRNA	1.06189	3.56069e-06	1.09069	1.00765e-09
							643988	'FNDC10'	mRNA	2.18044	1.29031e-08	2.34287	3.42312e-11
							645	'BLVRB'	mRNA	1.21044	4.69212e-25	1.60339	3.27504e-138
							645027	'EVPLL'	mRNA	2.67798	6.27547e-05	2.18941	0.00153158
							645051	'GAGE13'	mRNA	-2.01826	0.0276657	-2.88428	0.000506944
							645073	'GAGE12G'	mRNA	-5.80965	0.0376021	-5.86168	2.16527e-114
							647024	'C6orf132'	mRNA	5.36432	0.0016397	4.94168	0.00515326
							64789	'EXO5'	mRNA	1.66029	0.000258844	1.60512	0.000181766
							650	'BMP2'	mRNA	1.43642	1.41987e-41	1.34871	1.29123e-116
							65078	'RTN4R'	mRNA	1.04292	1.45642e-08	1.07216	5.66878e-13
							6509	'SLC1A4'	mRNA	1.24933	5.9604e-56	1.36834	4.30277e-110
							651746	'ANKRD33B'	mRNA	1.10355	0.00170937	1.49274	2.39849e-09
							652	'BMP4'	mRNA	2.53404	8.3713e-05	2.34963	0.000198354
							65251	'ZNF649'	mRNA	-5.19867	0.00347262	-5.17481	0.0017541
							653067	'XAGE1B'	mRNA	-10.883	2.56369e-18	-9.00179	3.12489e-17
							653220	'XAGE1A'	mRNA	-10.883	2.56369e-18	-9.00179	3.12489e-17
							6536	'SLC6A9'	mRNA	1.20426	1.2672e-63	1.30096	7.46261e-134
							6578	'SLCO2A1'	mRNA	3.33903	4.44168e-09	3.33831	1.73562e-09
							658	'BMPR1B'	mRNA	1.54861	0.000168381	1.65692	8.29487e-06
							66002	'CYP4F12'	mRNA	2.76582	3.41773e-06	3.92542	6.42831e-18
							6604	'SMARCD3'	mRNA	2.39152	0.00044381	2.35155	0.000343686
							6616	'SNAP25'	mRNA	-1.54813	5.72772e-18	-1.49458	4.22291e-28
							6649	'SOD3'	mRNA	2.74891	4.79416e-08	3.24951	2.73747e-13
							6653	'SORL1'	mRNA	1.70922	2.97347e-15	1.67454	5.04071e-29
							6751	'SSTR1'	mRNA	3.8291	8.62098e-09	3.9022	2.08285e-11
							6759	'SSX4'	mRNA	-3.06601	8.44571e-14	-4.18028	1.84132e-18
							6781	'STC1'	mRNA	1.54175	5.92453e-08	1.41626	6.72631e-08
							6799	'SULT1A2'	mRNA	1.54191	3.54823e-06	2.27302	8.30303e-21
							6890	'TAP1'	mRNA	1.40673	1.48505e-16	1.25704	2.14604e-28
							6909	'TBX2'	mRNA	-1.2679	2.33792e-06	-1.67055	2.5474e-10
							70	'ACTC1'	mRNA	-2.11146	6.70164e-07	-1.54428	3.16738e-08
							7015	'TERT'	mRNA	-1.24885	0.033176	-2.85104	1.53863e-05
							7037	'TFRC'	mRNA	1.90922	1.23614e-99	1.88526	1.00278e-212
							7040	'TGFB1'	mRNA	-1.41714	1.54897e-29	-1.53892	3.02357e-121
							7045	'TGFBI'	mRNA	1.45677	2.32669e-15	1.55831	1.10871e-36
							7051	'TGM1'	mRNA	1.41883	1.43101e-06	1.4093	1.84455e-08
							7056	'THBD'	mRNA	2.19124	1.80808e-11	2.43785	1.00597e-17
							7079	'TIMP4'	mRNA	1.77884	7.6336e-08	2.26793	8.16185e-22
							7134	'TNNC1'	mRNA	2.00652	6.99211e-24	1.96668	1.52743e-39
							7138	'TNNT1'	mRNA	1.71675	1.63286e-05	1.39135	6.31735e-08
							7145	'TNS1'	mRNA	-1.61389	3.94976e-27	-1.81276	1.9502e-33
							715	'C1R'	mRNA	2.38295	2.22598e-22	2.42143	2.37985e-31
							716	'C1S'	mRNA	3.79904	3.24168e-51	3.81591	2.20549e-57
							723790	'H2AC19'	mRNA	1.06489	3.49449e-06	1.1732	5.61859e-18
							727910	'TLCD2'	mRNA	1.16193	0.00148062	1.35778	2.97491e-07
							728215	'FAM155A'	mRNA	-1.3635	0.00936911	-1.1834	0.0140355
							729396	'GAGE12J'	mRNA	-7.21883	3.08467e-25	-7.19572	5.42251e-26
							729422	'GAGE12C'	mRNA	-10.054	5.73353e-31	-9.29354	1.36373e-44
							729428	'GAGE12B'	mRNA	-6.20666	4.31316e-06	-9.39654	1.23659e-36
							729431	'GAGE12E'	mRNA	-10.054	5.73353e-31	-9.29354	1.36373e-44
							729447	'GAGE2A'	mRNA	-3.38343	2.66524e-144	-3.75743	2.59139e-175
							7295	'TXN'	mRNA	1.09674	7.98251e-59	1.67224	0
							7296	'TXNRD1'	mRNA	1.63328	2.37532e-162	2.23308	0
							7358	'UGDH'	mRNA	1.16033	1.4601e-30	1.64684	4.06586e-91
							7439	'BEST1'	mRNA	4.87688	7.81328e-06	4.09437	0.000157087
							7448	'VTN'	mRNA	1.96329	7.81085e-36	2.00773	6.48313e-47
							7453	'WARS1'	mRNA	1.05571	3.35029e-12	1.08961	4.35546e-85
							7483	'WNT9A'	mRNA	2.89628	6.01628e-21	3.22787	1.06199e-30
							7634	'ZNF80'	mRNA	3.06806	0.00140799	2.41472	0.018286
							776	'CACNA1D'	mRNA	5.88851	0.000982799	6.76827	1.03177e-06
							783	'CACNB2'	mRNA	2.01517	7.01467e-05	1.71859	0.000183781
							79092	'CARD14'	mRNA	2.42788	3.18671e-38	2.09029	8.47465e-32
							79132	'DHX58'	mRNA	6.27356	9.30421e-06	6.18514	5.07665e-06
							79366	'HMGN5'	mRNA	-1.64987	1.37489e-18	-1.52257	3.66787e-27
							794	'CALB2'	mRNA	1.98252	0.00246618	2.42082	2.59931e-05
							79570	'NKAIN1'	mRNA	2.73215	1.66704e-05	2.87522	5.87797e-07
							79582	'SPAG16'	mRNA	4.62743	1.05092e-24	4.82619	6.49015e-29
							79674	'VEPH1'	mRNA	1.84578	4.8941e-14	1.74587	1.25474e-20
							79689	'STEAP4'	mRNA	1.78745	1.09338e-18	1.0276	2.42233e-06
							79695	'GALNT12'	mRNA	1.2484	0.000983767	1.13052	0.00169579
							79745	'CLIP4'	mRNA	4.4907	6.82233e-11	4.88368	5.15472e-14
							79812	'MMRN2'	mRNA	1.48199	0.0211389	1.33747	0.0364702
							79864	'JHY'	mRNA	6.74959	2.83613e-06	6.99448	2.29916e-07
							79924	'ADM2'	mRNA	1.049	2.09558e-15	1.02444	1.88117e-21
							79961	'DENND2D'	mRNA	-1.82632	0.0134323	-1.63076	0.0133177
							79974	'CPED1'	mRNA	-1.65467	2.08467e-08	-1.84021	1.58624e-10
							80024	'SLC8B1'	mRNA	1.10411	8.25986e-34	1.15023	1.55147e-52
							80176	'SPSB1'	mRNA	1.35403	1.00371e-27	1.75243	4.70727e-68
							80201	'HKDC1'	mRNA	2.98241	2.95903e-09	3.53386	9.4836e-16
							80303	'EFHD1'	mRNA	2.13365	2.32049e-07	2.38134	7.04986e-12
							80328	'ULBP2'	mRNA	1.68658	1.81013e-07	1.34256	2.1256e-05
							80329	'ULBP1'	mRNA	1.5779	3.6027e-22	1.49274	1.60035e-23
							80339	'PNPLA3'	mRNA	-1.05244	2.88831e-08	-1.47308	2.73931e-24
							8076	'MFAP5'	mRNA	-1.41666	3.16357e-54	-1.92201	2.63443e-159
							80763	'SPX'	mRNA	2.7917	0.00239437	2.72631	0.00143963
							80830	'APOL6'	mRNA	4.76161	1.1685e-15	4.66846	2.06276e-16
							80833	'APOL3'	mRNA	5.42587	0.00147555	4.95117	0.00391313
							80852	'GRIP2'	mRNA	5.11321	6.08451e-05	4.99413	9.28302e-05
							8091	'HMGA2'	mRNA	2.41943	3.25444e-05	2.41089	1.39801e-05
							81029	'WNT5B'	mRNA	4.05171	0.0362049	3.81356	0.0346103
							817	'CAMK2D'	mRNA	4.30045	7.57073e-21	5.10518	1.06268e-35
							81704	'DOCK8'	mRNA	6.23613	8.63264e-06	6.03294	1.10475e-05
							8193	'DPF1'	mRNA	-1.40193	0.000310059	-1.9244	1.05213e-07
							8313	'AXIN2'	mRNA	-2.86118	1.72601e-13	-2.63298	1.22038e-13
							8324	'FZD7'	mRNA	1.18213	6.94811e-14	1.5236	4.13943e-37
							8334	'H2AC6'	mRNA	1.02281	2.43101e-11	1.35916	3.57793e-51
							8337	'H2AC18'	mRNA	1.06489	3.49449e-06	1.1732	5.61859e-18
							834	'CASP1'	mRNA	3.19877	0.000149101	3.29058	2.07873e-05
							83439	'TCF7L1'	mRNA	2.34606	2.8331e-05	2.34102	7.57144e-06
							83604	'TMEM47'	mRNA	-3.20707	4.50515e-47	-3.23184	7.90938e-51
							8365	'H4C8'	mRNA	1.97034	4.10409e-26	2.25823	1.34896e-41
							83666	'PARP9'	mRNA	1.69401	3.51645e-09	1.61735	4.10139e-26
							837	'CASP4'	mRNA	1.33838	6.82362e-26	1.30274	2.27578e-34
							83729	'INHBE'	mRNA	1.75567	3.78739e-18	1.11015	1.83647e-26
							83875	'BCO2'	mRNA	1.96417	0.0116647	1.7766	0.00584539
							83943	'IMMP2L'	mRNA	-1.37535	3.16286e-08	-1.44921	7.02963e-10
							83959	'SLC4A11'	mRNA	1.09701	3.56074e-06	1.47382	7.17805e-14
							8404	'SPARCL1'	mRNA	3.37023	0.0460555	4.52994	0.00048431
							84080	'ENKD1'	mRNA	2.56839	3.68813e-08	2.63152	3.74603e-09
							84230	'LRRC8C'	mRNA	3.93821	0.00735021	4.65089	0.000237223
							84448	'ABLIM2'	mRNA	1.54716	0.0200448	1.39131	0.0249133
							8459	'TPST2'	mRNA	-1.17243	3.16871e-09	-1.18857	3.51704e-11
							84667	'HES7'	mRNA	-1.70543	0.00225519	-2.26515	3.60798e-49
							84779	'NAA11'	mRNA	5.30653	2.01845e-05	5.9397	2.46173e-07
							84803	'GPAT3'	mRNA	1.29549	0.000252763	1.60786	1.16133e-09
							84808	'PERM1'	mRNA	-1.40683	0.00144786	-1.8743	2.33183e-05
							84875	'PARP10'	mRNA	2.91421	7.92909e-07	2.11154	3.04472e-05
							8490	'RGS5'	mRNA	1.40394	0.00123025	1.48954	0.000249106
							84951	'TNS4'	mRNA	2.22623	2.10654e-21	1.4531	2.43138e-13
							85004	'RERG'	mRNA	-1.15182	2.11183e-18	-1.40589	3.67253e-33
							8501	'SLC43A1'	mRNA	1.23092	9.59232e-31	1.31405	5.82221e-50
							85012	'TCEAL3'	mRNA	-10.2235	4.32767e-16	-9.2382	9.46646e-14
							8519	'IFITM1'	mRNA	5.05237	5.80936e-16	4.16913	2.11592e-33
							85236	'H2BC12'	mRNA	1.01032	4.27962e-15	1.19767	4.44628e-62
							8542	'APOL1'	mRNA	5.80885	7.26158e-09	5.81264	5.3609e-10
							8544	'PIR'	mRNA	1.36157	2.55296e-45	2.12848	1.82047e-200
							85441	'HELZ2'	mRNA	1.37385	1.01745e-07	1.34244	6.39594e-19
							85442	'KNDC1'	mRNA	4.53529	0.00137609	4.00808	0.00359349
							8614	'STC2'	mRNA	1.19464	8.86537e-37	1.16354	2.29698e-108
							8626	'TP63'	mRNA	2.61575	1.19821e-08	1.92933	0.000230933
							8638	'OASL'	mRNA	6.59813	7.88641e-40	6.70738	1.55676e-211
							8644	'AKR1C3'	mRNA	3.75939	0	4.45779	0
							8654	'PDE5A'	mRNA	1.33592	0.000818779	1.48499	3.57211e-05
							8712	'PAGE1'	mRNA	1.86338	2.74547e-80	1.75468	4.66692e-95
							8714	'ABCC3'	mRNA	1.82797	1.32434e-36	2.32575	4.2541e-276
							8739	'HRK'	mRNA	2.68198	1.33544e-08	2.54945	2.54446e-09
							874	'CBR3'	mRNA	1.5503	8.55263e-09	2.30128	4.72111e-29
							8745	'ADAM23'	mRNA	2.68375	0.00909514	2.74123	0.00351407
							8764	'TNFRSF14'	mRNA	1.30518	0.0163186	1.35881	0.0025648
							8804	'CREG1'	mRNA	1.44359	4.42345e-74	1.85259	4.09583e-278
							8829	'NRP1'	mRNA	1.02207	6.49982e-08	1.76788	1.73079e-32
							8840	'CCN4'	mRNA	-2.50862	0.0101701	-3.4817	0.000542449
							8864	'PER2'	mRNA	1.21747	5.80305e-07	1.26047	4.89828e-14
							8878	'SQSTM1'	mRNA	1.90002	1.69301e-153	2.58484	0
							8912	'CACNA1H'	mRNA	1.50596	0.000207665	1.22476	0.00175644
							8941	'CDK5R2'	mRNA	2.10999	0.011143	2.40573	0.000710087
							8942	'KYNU'	mRNA	6.63585	1.83681e-226	7.10574	6.08367e-284
							89777	'SERPINB12'	mRNA	4.42795	0.039738	4.31819	0.029557
							89853	'MVB12B'	mRNA	6.02873	9.3822e-10	5.88695	2.83986e-10
							8987	'STBD1'	mRNA	1.25276	3.20192e-14	1.71884	5.96911e-41
							89886	'SLAMF9'	mRNA	4.54239	0.0259423	4.44455	0.0223815
							89894	'TMEM116'	mRNA	1.75139	5.56355e-26	2.30488	1.01796e-63
							9001	'HAP1'	mRNA	2.33104	0.00289741	2.15341	0.00266996
							9034	'CCRL2'	mRNA	-4.09576	4.25762e-33	-6.17239	1.68355e-25
							9050	'PSTPIP2'	mRNA	1.47848	1.52134e-12	1.80774	4.39213e-24
							9111	'NMI'	mRNA	2.54946	4.45279e-08	2.86413	1.78156e-12
							91156	'IGFN1'	mRNA	-2.96279	0.000778639	-2.42482	0.001149
							9120	'SLC16A6'	mRNA	1.12573	1.05186e-40	1.18956	5.87061e-71
							9127	'P2RX6'	mRNA	1.49304	0.000400301	1.55907	6.97026e-06
							9132	'KCNQ4'	mRNA	-1.14764	6.71395e-05	-1.43249	2.11055e-07
							91351	'DDX60L'	mRNA	1.41898	0.00391842	1.17342	0.0165089
							9145	'SYNGR1'	mRNA	-1.90813	4.17062e-34	-2.07693	4.66629e-47
							91543	'RSAD2'	mRNA	6.64689	6.12563e-06	6.83929	6.53013e-07
							9156	'EXO1'	mRNA	1.03869	1.35269e-09	1.50379	1.0559e-88
							91653	'BOC'	mRNA	2.39529	0.000509063	2.94714	1.72218e-07
							91807	'MYLK3'	mRNA	-1.02946	8.44571e-14	-1.27523	1.08841e-65
							9182	'RASSF9'	mRNA	-1.33835	8.03531e-08	-1.42078	1.4085e-09
							9194	'SLC16A7'	mRNA	-1.85822	3.78471e-10	-1.91977	4.2891e-14
							9214	'FCMR'	mRNA	1.45104	0.0456553	2.00306	0.00061923
							92270	'ATP6AP1L'	mRNA	2.6829	0.000551723	2.40786	0.000123508
							9235	'IL32'	mRNA	3.16818	1.1783e-31	2.01408	3.77603e-11
							9236	'CCPG1'	mRNA	1.28578	5.25556e-27	1.53282	7.17376e-62
							92558	'BICDL1'	mRNA	2.50118	3.1128e-08	2.8782	2.27579e-13
							92737	'DNER'	mRNA	1.89247	9.96432e-06	2.06545	5.02639e-08
							92745	'SLC38A5'	mRNA	-3.04212	4.32947e-87	-5.08679	1.80708e-125
							9284	'NPIPA1'	mRNA	1.22152	1.66321e-05	1.11289	2.8445e-07
							9317	'PTER'	mRNA	1.28868	2.37559e-26	1.15966	4.75574e-27
							9351	'SLC9A3R2'	mRNA	-1.29693	9.83515e-70	-1.67164	4.41651e-182
							9353	'SLIT2'	mRNA	2.25479	1.88978e-11	2.51228	3.20497e-21
							9397	'NMT2'	mRNA	2.52569	3.35745e-29	2.81898	5.2744e-43
							94031	'HTRA3'	mRNA	3.46788	0.000346344	3.07591	0.00130291
							94121	'SYTL4'	mRNA	-1.0654	1.00833e-26	-1.03665	2.89556e-35
							9413	'FAM189A2'	mRNA	3.7345	0.0167614	3.17192	0.045627
							9507	'ADAMTS4'	mRNA	-1.65964	0.0354144	-2.17433	0.00374609
							9518	'GDF15'	mRNA	2.60703	1.42912e-13	3.02496	0
							9537	'TP53I11'	mRNA	5.30728	0.000525504	5.48467	0.000143056
							9545	'RAB3D'	mRNA	-1.30573	4.2752e-08	-1.17503	3.36603e-07
							9586	'CREB5'	mRNA	6.51462	9.10967e-06	5.44987	0.00055042
							9625	'AATK'	mRNA	2.96141	2.29283e-12	2.86767	6.43461e-14
							9636	'ISG15'	mRNA	4.43889	2.08089e-17	4.09004	4.36972e-285
							9751	'SNPH'	mRNA	3.69583	3.35046e-07	3.69246	5.30454e-08
							9817	'KEAP1'	mRNA	1.06465	5.20638e-14	-3.36364	3.03018e-264
							9839	'ZEB2'	mRNA	1.0459	5.06363e-07	1.06116	4.77527e-08
							9848	'MFAP3L'	mRNA	1.79485	2.41538e-15	1.9307	1.63622e-20
							9856	'KIAA0319'	mRNA	3.56644	2.06162e-52	4.78067	1.66666e-136
							9863	'MAGI2'	mRNA	1.50621	0.00173859	1.79093	1.60756e-05
							9881	'TRANK1'	mRNA	3.1668	3.60883e-12	3.42835	2.52733e-19
							9901	'SRGAP3'	mRNA	1.0864	0.00124306	1.00789	0.00131915
							9935	'MAFB'	mRNA	1.06869	0.000196919	1.12791	1.30805e-05
							9982	'FGFBP1'	mRNA	-1.81612	0.00303485	-1.7719	1.89922e-57

## Sheet: Group D-F
Gene ID	Gene Symbol	Type	log2 (Keap1-/- / Keap1+/+)	Qvalue (Keap1-/- / Keap1+/+)	Group				Gene ID	Gene Symbol	Type	log2 (Keap1α-Restored / Keap1+/+)	Qvalue (Keap1α-Restored / Keap1+/+)	log2 (Keap1-/- / Keap1+/+)	Qvalue (Keap1-/- / Keap1+/+)	Group					Gene ID	Gene Symbol	Type	log2(Keap1α-Restored / Keap1+/+)	Qvalue (Keap1α-Restored / Keap1+/+)	Group
137872	'ADHFE1'	mRNA	2.11339	2.08189e-06	Group E (628)				1646	'AKR1C2'	mRNA	9.4296	3.65891e-96	11.0059	8.92041e-101	Group E (519)					100132074	'FOXO6'	mRNA	-1.28826	0.0462044	Group F(204)
5327	'PLAT'	mRNA	-2.01346	8.62913e-18					57834	'CYP4F11'	mRNA	8.20483	2.38094e-20	10.233	7.4026e-33						1003	'CDH5'	mRNA	2.63022	0.0298116
3566	'IL4R'	mRNA	-1.18455	1.00346e-21					414	'ARSD'	mRNA	8.57971	4.23573e-11	9.35484	6.75147e-14						100505385	'IQCJ-SCHIP1'	mRNA	-1.03155	1.8658e-06
2624	'GATA2'	mRNA	-1.18244	1.32745e-61					3176	'HNMT'	mRNA	9.28476	1.94109e-13	9.18078	1.4374e-13						100533467	'BIVM-ERCC5'	mRNA	1.05828	5.34501e-06
10365	'KLF2'	mRNA	1.52022	2.76129e-05					1066	'CES1'	mRNA	7.73744	1.05039e-08	8.8521	2.1209e-12						101059953	'NPIPA8'	mRNA	-2.27878	0.000100577
340719	'NANOS1'	mRNA	2.10211	1.33926e-22					4051	'CYP4F3'	mRNA	6.21861	1.0463e-05	8.65152	4.69539e-12						10111	'RAD50'	mRNA	1.05598	9.87692e-08
390980	'ZNF805'	mRNA	-1.22102	7.42442e-12					4939	'OAS2'	mRNA	5.57214	0.000185229	8.09103	1.51277e-10						1012	'CDH13'	mRNA	1.29909	4.38394e-18
137392	'CIBAR1'	mRNA	2.82116	0.0437182					1645	'AKR1C1'	mRNA	6.22036	0	7.92519	0						10205	'MPZL2'	mRNA	1.24391	2.31778e-14
25801	'GCA'	mRNA	1.81157	0.02272					284716	'RIMKLA'	mRNA	6.89179	1.49758e-06	7.72273	3.31874e-09						10231	'RCAN2'	mRNA	-1.14263	2.80528e-05
285141	'ERICH2'	mRNA	1.78086	0.00133992					3488	'IGFBP5'	mRNA	5.15667	4.46956e-07	7.47676	2.69616e-17						102724488	'LOC102724488'	mRNA	-1.56724	8.52854e-09
10076	'PTPRU'	mRNA	1.85381	1.20109e-15					102723631	'CT45A10'	mRNA	7.11305	1.20536e-19	7.23616	2.81225e-21						1028	'CDKN1C'	mRNA	-1.56682	3.04639e-14
54507	'ADAMTSL4'	mRNA	-1.6952	1.58684e-39					63901	'FAM111A'	mRNA	6.63358	8.4969e-09	7.13468	9.2894e-11						10397	'NDRG1'	mRNA	-1.54963	8.38605e-231
653720	'GOLGA8M'	mRNA	1.46669	0.0259407					8942	'KYNU'	mRNA	6.50568	2.08163e-215	7.10574	6.08367e-284						10581	'IFITM2'	mRNA	1.05924	5.46091e-49
57519	'STARD9'	mRNA	-1.05208	4.18952e-06					79864	'JHY'	mRNA	7.05169	6.41389e-07	6.99448	2.29916e-07						1062	'CENPE'	mRNA	1.41719	0.000501012
256126	'SYCE2'	mRNA	1.31802	1.87433e-08					282973	'JAKMIP3'	mRNA	5.37233	1.79572e-05	6.87094	5.67159e-10						1063	'CENPF'	mRNA	1.17208	0.000181411
287	'ANK2'	mRNA	1.96843	3.35953e-08					3552	'IL1A'	mRNA	5.51742	0.000267973	6.85561	1.74649e-07						10653	'SPINT2'	mRNA	-1.03609	0.00492863
4585	'MUC4'	mRNA	1.20379	0.0436231					54550	'NECAB2'	mRNA	5.56269	0.00101743	6.84292	5.44916e-07						107984203	'LOC107984203'	mRNA	1.81114	0.00135391
6888	'TALDO1'	mRNA	1.34311	3.48974e-155					91543	'RSAD2'	mRNA	4.6142	0.0249561	6.83929	6.53013e-07						107986113	'LOC107986113'	mRNA	2.14044	0.000967524
158038	'LINGO2'	mRNA	-2.25116	0.00459759					218	'ALDH3A1'	mRNA	4.68497	4.49178e-106	6.79105	1.71989e-286						10882	'C1QL1'	mRNA	-1.35302	5.04835e-28
157638	'LRATD2'	mRNA	-1.75524	8.27621e-53					2151	'F2RL2'	mRNA	5.19973	0.00423704	6.77386	8.23566e-07						110384692	'LOC110384692'	mRNA	4.70918	0.0212111
64850	'ETNPPL'	mRNA	-1.33594	1.09357e-07					8638	'OASL'	mRNA	5.10706	5.37292e-108	6.70738	1.55676e-211						112268238	'LOC112268238'	mRNA	1.10152	6.58561e-24
145788	'C15orf65'	mRNA	1.11811	1.48311e-09					196385	'DNAH10'	mRNA	4.48547	0.0105385	6.51556	9.64343e-07						112399	'EGLN3'	mRNA	-1.26356	8.89916e-74
131583	'FAM43A'	mRNA	1.68744	4.48251e-14					1608	'DGKG'	mRNA	5.62513	0.000146095	6.48548	1.14453e-06						1130	'LYST'	mRNA	1.80181	6.41918e-08
2887	'GRB10'	mRNA	1.73661	8.08952e-210					3553	'IL1B'	mRNA	5.50724	0.00127076	6.18811	1.8866e-05						11343	'MGLL'	mRNA	1.29862	2.719e-18
57159	'TRIM54'	mRNA	3.01242	0.0200447					79132	'DHX58'	mRNA	4.42918	0.0119605	6.18514	5.07665e-06						114822	'RHPN1'	mRNA	-1.00955	0.00940597
5154	'PDGFA'	mRNA	1.82156	2.90258e-19					57016	'AKR1B10'	mRNA	4.68954	3.7053e-07	6.14297	1.20196e-14						114881	'OSBPL7'	mRNA	-1.35451	9.67267e-06
51557	'LGSN'	mRNA	-1.08568	0.003106					57161	'PELI2'	mRNA	4.49193	5.48328e-05	6.13698	2.50697e-11						115677	'NOSTRIN'	mRNA	1.62092	0.0262437
4597	'MVD'	mRNA	-1.20536	2.63059e-30					54577	'UGT1A7'	mRNA	5.12772	0.00502284	6.11617	2.81379e-05						117166	'WFIKKN1'	mRNA	-1.87382	2.672e-07
1846	'DUSP4'	mRNA	1.18419	1.50257e-40					22982	'DIP2C'	mRNA	6.23248	4.46368e-05	6.10984	2.70863e-05						117581	'TWIST2'	mRNA	-1.22851	1.39554e-16
254065	'BRWD3'	mRNA	-1.12294	8.10053e-16					2736	'GLI2'	mRNA	5.12521	5.19187e-11	6.07549	1.03197e-17						1183	'CLCN4'	mRNA	1.04552	7.55482e-05
158135	'TTLL11'	mRNA	-1.26988	2.37232e-13					219285	'SAMD9L'	mRNA	4.7129	0.0188429	6.0743	3.17294e-05						121512	'FGD4'	mRNA	1.15858	0.00140926
1295	'COL8A1'	mRNA	-1.28063	1.03323e-05					154064	'RAET1L'	mRNA	4.71466	0.0193968	6.07304	3.17933e-05						123036	'TC2N'	mRNA	1.23774	6.73418e-07
5866	'RAB3IL1'	mRNA	1.16903	3.09287e-23					81704	'DOCK8'	mRNA	5.33623	0.000511221	6.03294	1.10475e-05						127343	'DMBX1'	mRNA	2.70285	0.0468294
22979	'EFR3B'	mRNA	-1.34484	3.35365e-26					255631	'COL24A1'	mRNA	4.79674	0.00362429	5.96763	1.47389e-05						1282	'COL4A1'	mRNA	1.46482	1.16706e-15
53947	'A4GALT'	mRNA	1.53936	4.79551e-12					5920	'PLAAT4'	mRNA	4.69584	8.31635e-12	5.95673	4.35466e-23						131544	'CRYBG3'	mRNA	1.09019	0.000179063
64081	'PBLD'	mRNA	1.36075	2.27617e-08					84779	'NAA11'	mRNA	5.51691	8.89903e-06	5.9397	2.46173e-07						135112	'NCOA7'	mRNA	1.00334	3.09085e-35
102724473	'GAGE10'	mRNA	-4.53066	0.00477306					10561	'IFI44'	mRNA	4.64636	8.49138e-07	5.91332	1.68252e-13						144811	'LACC1'	mRNA	1.12351	0.0342959
6585	'SLIT1'	mRNA	3.01973	0.0286984					89853	'MVB12B'	mRNA	5.83057	1.80672e-09	5.88695	2.83986e-10						150468	'CKAP2L'	mRNA	1.1844	4.06069e-13
54456	'MOV10L1'	mRNA	3.70793	0.043422					6352	'CCL5'	mRNA	4.68301	3.05835e-40	5.87985	2.0268e-78						150483	'TEKT4'	mRNA	-1.03722	0.0462772
6446	'SGK1'	mRNA	-1.24751	4.01256e-103					8542	'APOL1'	mRNA	3.64488	0.00421557	5.81264	5.3609e-10						150726	'FBXO41'	mRNA	-1.02511	8.10492e-15
3397	'ID1'	mRNA	-1.44356	7.46726e-170					4023	'LPL'	mRNA	5.19485	4.57073e-05	5.81111	6.05567e-07						153020	'RASGEF1B'	mRNA	1.66006	0.00305091
151176	'ERFE'	mRNA	1.39862	1.3671e-16					2066	'ERBB4'	mRNA	5.05661	0.00867963	5.7161	0.00021946						153768	'PRELID2'	mRNA	-1.76293	1.57984e-21
123591	'TMEM266'	mRNA	2.00484	0.00237579					144165	'PRICKLE1'	mRNA	5.13032	0.0011015	5.65326	6.14421e-05						158747	'MOSPD2'	mRNA	1.01543	9.16837e-07
114800	'CCDC85A'	mRNA	2.55438	0.00793233					1286	'COL4A4'	mRNA	4.42081	5.53742e-54	5.53356	1.42697e-114						160418	'TMTC3'	mRNA	1.0975	2.21857e-07
7358	'UGDH'	mRNA	1.64684	4.06586e-91					9537	'TP53I11'	mRNA	4.3011	0.0172311	5.48467	0.000143056						162966	'ZNF600'	mRNA	4.30416	0.0160691
114798	'SLITRK1'	mRNA	-4.75891	0.00750454					1285	'COL4A3'	mRNA	4.15652	1.20765e-15	5.48344	2.11961e-37						163486	'DENND1B'	mRNA	1.62034	6.40575e-11
7453	'WARS1'	mRNA	1.08961	4.35546e-85					9586	'CREB5'	mRNA	5.44952	0.00153569	5.44987	0.00055042						169611	'OLFML2A'	mRNA	-1.09077	8.65954e-14
10220	'GDF11'	mRNA	-1.53316	1.92561e-21					10517	'FBXW10'	mRNA	4.23571	0.0193188	5.42223	0.000162762						1829	'DSG2'	mRNA	1.11181	1.14226e-34
5054	'SERPINE1'	mRNA	1.71842	1.46135e-19					55511	'SAGE1'	mRNA	5.35548	9.36124e-17	5.4041	1.46098e-18						189	'AGXT'	mRNA	-2.82772	0.00469263
5264	'PHYH'	mRNA	1.28216	2.38172e-31					57537	'SORCS2'	mRNA	4.00024	7.32189e-18	5.36736	6.42061e-43						1907	'EDN2'	mRNA	-1.26555	2.04264e-07
10461	'MERTK'	mRNA	2.59433	0.0342913					107987423	'LOC107987423'	mRNA	3.92601	7.56229e-08	5.36671	1.4024e-20						1958	'EGR1'	mRNA	1.10362	2.23927e-11
387758	'FIBIN'	mRNA	5.38786	0.000843255					4815	'NINJ2'	mRNA	4.50335	0.00111775	5.3618	7.21852e-06						1962	'EHHADH'	mRNA	1.14732	2.46705e-05
1128	'CHRM1'	mRNA	2.65322	0.0248366					121643	'FOXN4'	mRNA	5.44455	0.00228525	5.26543	0.00136923						2	'A2M'	mRNA	1.97446	0.0145545
10085	'EDIL3'	mRNA	1.44863	3.07228e-06					102723680	'CT45A9'	mRNA	5.36634	0.000433335	5.25222	0.000389595						2026	'ENO2'	mRNA	-1.22098	8.52955e-47
3315	'HSPB1'	mRNA	-1.34537	3.87087e-107					389856	'USP27X'	mRNA	5.45192	0.00162015	5.17825	0.0019798						2170	'FABP3'	mRNA	1.07214	8.93463e-05
3561	'IL2RG'	mRNA	2.27412	4.94833e-23					4133	'MAP2'	mRNA	3.29174	3.43458e-15	5.15583	1.99795e-58						2201	'FBN2'	mRNA	1.57771	7.80126e-10
58499	'ZNF462'	mRNA	-1.25536	1.01038e-07					817	'CAMK2D'	mRNA	3.52453	8.00738e-12	5.10518	1.06268e-35						221416	'C6orf223'	lncRNA	-1.15872	1.26474e-56
3105	'HLA-A'	mRNA	1.56714	6.88633e-127					3851	'KRT4'	mRNA	2.97295	6.84252e-06	5.06426	9.10576e-29						222487	'ADGRG3'	mRNA	-3.46426	0.0105071
2825	'GPR1'	mRNA	3.22572	4.47997e-11					345275	'HSD17B13'	mRNA	3.71086	1.69052e-06	5.03154	1.09486e-15						222962	'SLC29A4'	mRNA	-1.30009	4.74756e-05
23218	'NBEAL2'	mRNA	-1.20315	9.1025e-27					2583	'B4GALNT1'	mRNA	4.24631	2.78875e-23	5.01886	1.78006e-40						2263	'FGFR2'	mRNA	1.45978	0.0193184
57835	'SLC4A5'	mRNA	1.02429	8.63171e-11					80852	'GRIP2'	mRNA	3.70011	0.0188386	4.99413	9.28302e-05						2273	'FHL1'	mRNA	-1.17768	2.02488e-48
357	'SHROOM2'	mRNA	4.66687	0.010478					414149	'ACBD7'	mRNA	4.50567	0.0335477	4.96131	0.00431666						22981	'NINL'	mRNA	-1.02809	3.03852e-05
54967	'CT55'	mRNA	1.9221	0.0322591					647024	'C6orf132'	mRNA	5.45101	0.00199352	4.94168	0.00515326						22983	'MAST1'	mRNA	-1.06337	2.0845e-05
51085	'MLXIPL'	mRNA	1.69058	5.45895e-08					5577	'PRKAR2B'	mRNA	3.72151	6.17847e-08	4.9184	1.14369e-18						23086	'EXPH5'	mRNA	1.25438	0.00332277
26040	'SETBP1'	mRNA	1.40099	1.0422e-36					29948	'OSGIN1'	mRNA	3.26053	1.54176e-75	4.90751	2.91593e-274						23150	'FRMD4B'	mRNA	1.34685	0.00138218
57415	'C3orf14'	mRNA	1.04015	5.81717e-09					79745	'CLIP4'	mRNA	3.66427	4.86257e-06	4.88368	5.15472e-14						2323	'FLT3LG'	mRNA	-2.1763	0.00313635
27443	'CECR2'	mRNA	1.74526	0.0406753					3429	'IFI27'	mRNA	2.98174	0.00548462	4.87567	1.33594e-10						23271	'CAMSAP2'	mRNA	1.06412	1.357e-19
2817	'GPC1'	mRNA	1.61197	4.92452e-129					3437	'IFIT3'	mRNA	3.48208	3.10604e-47	4.8353	2.7742e-141						23467	'NPTXR'	mRNA	1.1657	0.00130727
57165	'GJC2'	mRNA	-1.40935	1.60028e-10					79582	'SPAG16'	mRNA	4.31329	3.33907e-19	4.82619	6.49015e-29						23527	'ACAP2'	mRNA	1.07759	1.6603e-15
389524	'GTF2IRD2B'	mRNA	1.05325	4.47443e-14					493861	'EID3'	mRNA	3.80991	9.2297e-17	4.8219	2.55538e-35						23566	'LPAR3'	mRNA	1.313	5.27743e-11
774	'CACNA1B'	mRNA	3.89865	0.0311056					9856	'KIAA0319'	mRNA	2.59029	3.76438e-21	4.78067	1.66666e-136						255488	'RNF144B'	mRNA	1.27484	8.34063e-28
100526694	'MSANTD3-TMEFF1'	mRNA	1.18809	6.18164e-06					10123	'ARL4C'	mRNA	3.64883	0.00377864	4.77932	2.08052e-06						25837	'RAB26'	mRNA	-1.09463	1.23783e-17
1435	'CSF1'	mRNA	1.24814	2.0871e-11					1809	'DPYSL3'	mRNA	4.2342	4.66841e-42	4.73692	2.79068e-62						25907	'TMEM158'	mRNA	-1.91013	1.8877e-11
339479	'BRINP3'	mRNA	-5.02148	0.00306484					401546	'C9orf152'	mRNA	4.57696	8.77311e-07	4.7213	4.56072e-08						25909	'AHCTF1'	mRNA	1.05586	0.000263753
3376	'IARS1'	mRNA	1.16413	6.88257e-79					3934	'LCN2'	mRNA	2.98973	0.0152476	4.67823	7.41362e-08						259266	'ASPM'	mRNA	1.30737	8.969e-07
3714	'JAG2'	mRNA	1.6774	3.88695e-25					4359	'MPZ'	mRNA	3.64454	0.0231265	4.67718	0.000237104						25946	'ZNF385A'	mRNA	-1.21058	1.01808e-12
57761	'TRIB3'	mRNA	1.31166	1.81361e-134					80830	'APOL6'	mRNA	3.06356	6.52034e-05	4.66846	2.06276e-16						26298	'EHF'	mRNA	1.19808	0.0248781
102724560	'CBSL'	mRNA	1.82364	0.000136398					10570	'DPYSL4'	mRNA	2.94643	0.0422046	4.65151	4.71242e-06						26468	'LHX6'	mRNA	1.73101	0.0249724
6373	'CXCL11'	mRNA	3.7096	0.0447102					84230	'LRRC8C'	mRNA	4.15759	0.00396078	4.65089	0.000237223						2669	'GEM'	mRNA	-1.89427	0.0304589
54676	'GTPBP2'	mRNA	1.45334	7.63845e-108					64135	'IFIH1'	mRNA	3.42254	1.00423e-11	4.62551	4.71589e-32						27152	'INTU'	mRNA	1.02877	0.0204265
4599	'MX1'	mRNA	1.02626	0.00250397					54809	'SAMD9'	mRNA	4.59867	0.00695476	4.59803	0.00371901						27340	'UTP20'	mRNA	1.00054	1.52505e-12
65078	'RTN4R'	mRNA	1.07216	5.66878e-13					8644	'AKR1C3'	mRNA	2.83545	0	4.45779	0						2786	'GNG4'	mRNA	-1.08329	0.0113145
2180	'ACSL1'	mRNA	1.02868	5.86395e-17					24	'ABCA4'	mRNA	3.13183	1.39455e-06	4.37653	2.96443e-18						2804	'GOLGB1'	mRNA	1.04163	1.50878e-05
421	'ARVCF'	mRNA	-1.0069	1.07274e-05					51481	'VCX3A'	mRNA	4.7502	0.00409169	4.3638	0.00725678						283248	'RCOR2'	mRNA	-1.23731	1.18094e-06
389136	'VGLL3'	mRNA	-1.01747	7.86524e-37					4921	'DDR2'	mRNA	2.10315	0.000852318	4.34495	1.43015e-28						285971	'ZNF775'	mRNA	-1.41866	0.000236777
129293	'TRABD2A'	mRNA	-1.26269	7.23479e-70					152189	'CMTM8'	mRNA	3.85291	0.0111782	4.21205	0.00188722						29091	'STXBP6'	mRNA	1.08837	1.8334e-07
139818	'DOCK11'	mRNA	1.07067	0.0234374					171484	'FAM9C'	mRNA	4.80961	0.0168622	4.19437	0.0408529						29970	'SCHIP1'	mRNA	-1.40679	0.00136237
1040	'CDS1'	mRNA	2.51768	4.27363e-05					107984862	'LOC107984862'	mRNA	4.61761	0.0306159	4.17539	0.0472595						29994	'BAZ2B'	mRNA	1.189	7.26305e-05
642475	'MROH6'	mRNA	-1.23539	8.1135e-15					8519	'IFITM1'	mRNA	2.65641	1.93978e-08	4.16913	2.11592e-33						3013	'H2AC7'	mRNA	2.32678	0.00116416
51363	'CHST15'	mRNA	1.3174	1.12458e-26					56666	'PANX2'	mRNA	2.62129	7.98775e-07	4.14926	2.82717e-26						330	'BIRC3'	mRNA	1.5607	5.40765e-19
10908	'PNPLA6'	mRNA	-1.00124	1.68466e-53					114824	'PNMA5'	mRNA	5.08804	9.45072e-15	4.11757	1.83215e-09						3320	'HSP90AA1'	mRNA	1.08575	0.000202263
7474	'WNT5A'	mRNA	1.14513	3.81622e-60					9636	'ISG15'	mRNA	2.61239	4.73194e-80	4.09004	4.36972e-285						339500	'ZNF678'	mRNA	1.27234	0.00233503
645	'BLVRB'	mRNA	1.60339	3.27504e-138					85442	'KNDC1'	mRNA	3.47132	0.0349006	4.00808	0.00359349						3486	'IGFBP3'	mRNA	-1.24411	1.77448e-81
55283	'MCOLN3'	mRNA	1.39818	0.000190281					66002	'CYP4F12'	mRNA	1.94963	0.0078652	3.92542	6.42831e-18						348654	'GEN1'	mRNA	1.00554	5.24753e-06
5106	'PCK2'	mRNA	1.4494	1.62466e-174					55601	'DDX60'	mRNA	3.28959	4.39382e-05	3.91264	3.92818e-09						3569	'IL6'	mRNA	3.08855	1.10905e-05
5138	'PDE2A'	mRNA	-1.72029	0.0240689					56667	'MUC13'	mRNA	5.39887	0.000379725	3.90434	0.0269058						3575	'IL7R'	mRNA	3.92753	0.0448483
55337	'SHFL'	mRNA	1.29352	3.76451e-08					6751	'SSTR1'	mRNA	3.63652	2.46667e-08	3.9022	2.08285e-11						360023	'ZBTB41'	mRNA	1.04223	0.000684218
259	'AMBP'	mRNA	4.05211	1.26073e-05					2894	'GRID1'	mRNA	3.11538	9.57733e-12	3.82824	5.57509e-26						3623	'INHA'	mRNA	-1.46959	0.00888915
5624	'PROC'	mRNA	1.89319	0.00016251					716	'C1S'	mRNA	2.7763	8.61693e-20	3.81591	2.20549e-57						3672	'ITGA1'	mRNA	1.55009	3.86237e-18
51302	'CYP39A1'	mRNA	1.11458	3.32979e-07					5648	'MASP1'	mRNA	2.10497	0.0243192	3.77614	2.82923e-11						3689	'ITGB2'	mRNA	-1.13971	0.00445374
2264	'FGFR4'	mRNA	-1.2697	3.5218e-36					2537	'IFI6'	mRNA	2.05373	3.81411e-19	3.76512	5.4537e-121						3750	'KCND1'	mRNA	-1.33836	2.56516e-13
2149	'F2R'	mRNA	-1.21165	1.62233e-07					23657	'SLC7A11'	mRNA	3.24744	2.95093e-49	3.73714	3.63537e-128						376497	'SLC27A1'	mRNA	-1.10518	1.1206e-05
7475	'WNT6'	mRNA	1.37436	1.43003e-05					9751	'SNPH'	mRNA	3.61912	1.43163e-06	3.69246	5.30454e-08						3768	'KCNJ12'	mRNA	1.15932	1.14607e-07
2781	'GNAZ'	mRNA	2.28836	1.36502e-09					3434	'IFIT1'	mRNA	2.08084	6.63762e-26	3.68895	3.04477e-152						387509	'GPR153'	mRNA	-1.0321	1.04708e-09
54413	'NLGN3'	mRNA	1.38884	0.0366934					6329	'SCN4A'	mRNA	2.03836	0.0205421	3.67731	1.59303e-11						389432	'SAMD5'	mRNA	3.43984	0.00188672
100653049	'LOC100653049'	mRNA	5.18967	0.0016136					10202	'DHRS2'	mRNA	2.85755	2.60758e-19	3.57062	1.10248e-49						4004	'LMO1'	mRNA	-1.95004	0.0305417
57595	'PDZD4'	mRNA	4.25755	6.22895e-05					80201	'HKDC1'	mRNA	1.86817	0.00733351	3.53386	9.4836e-16						4016	'LOXL1'	mRNA	-4.90846	0.0114763
2138	'EYA1'	mRNA	-1.84276	0.0341415					23586	'DDX58'	mRNA	2.38882	6.91109e-06	3.42977	2.2184e-17						4017	'LOXL2'	mRNA	-1.01379	1.12546e-43
7832	'BTG2'	mRNA	1.04294	6.52755e-11					9881	'TRANK1'	mRNA	2.50915	3.24474e-07	3.42835	2.52733e-19						4070	'TACSTD2'	mRNA	-1.02344	9.25098e-11
2617	'GARS1'	mRNA	1.14344	1.33208e-151					3106	'HLA-B'	mRNA	1.41238	3.10329e-09	3.41421	2.53267e-117						4108	'MAGEA9'	mRNA	-1.11632	5.20449e-16
1475	'CSTA'	mRNA	3.5301	0.000444198					200558	'APLF'	mRNA	3.16605	0.0239857	3.37715	0.00525071						4151	'MB'	mRNA	-1.24811	1.36349e-05
51700	'CYB5R2'	mRNA	4.66094	0.00327831					57198	'ATP8B2'	mRNA	2.55599	3.38204e-06	3.34846	3.88257e-15						4638	'MYLK'	mRNA	1.2471	2.14694e-06
55244	'SLC47A1'	mRNA	1.17891	5.12877e-15					6578	'SLCO2A1'	mRNA	2.00308	0.0122159	3.33831	1.73562e-09						4648	'MYO7B'	mRNA	-2.20336	2.92256e-18
29958	'DMGDH'	mRNA	2.43425	0.0306769					375287	'RBM43'	mRNA	3.72942	0.000366478	3.33035	0.00129842						472	'ATM'	mRNA	1.06358	4.70283e-07
259173	'ALS2CL'	mRNA	1.13782	2.74799e-06					2898	'GRIK2'	mRNA	2.51312	0.00097567	3.30132	1.88315e-08						4734	'NEDD4'	mRNA	1.03257	4.52963e-05
102724770	'LOC102724770'	mRNA	1.36767	3.47072e-17					10580	'SORBS1'	mRNA	2.71265	1.35536e-05	3.29788	1.20089e-10						51308	'REEP2'	mRNA	-1.07431	0.0180558
60598	'KCNK15'	mRNA	4.95164	0.00408929					834	'CASP1'	mRNA	2.34982	0.0228722	3.29058	2.07873e-05						5143	'PDE4C'	mRNA	-2.27779	1.81249e-05
3993	'LLGL2'	mRNA	-1.14657	3.91903e-49					5031	'P2RY6'	mRNA	2.78708	0.00879447	3.26122	0.00021454						51430	'SUCO'	mRNA	1.07552	1.16199e-09
55296	'TBC1D19'	mRNA	1.62666	1.99302e-25					6649	'SOD3'	mRNA	2.40732	2.15029e-05	3.24951	2.73747e-13						51545	'ZNF581'	mRNA	-1.07408	8.49059e-24
57057	'TBX20'	mRNA	1.19066	0.000551007					7483	'WNT9A'	mRNA	2.04036	1.55535e-07	3.22787	1.06199e-30						51575	'ESF1'	mRNA	1.02923	0.000102345
126731	'CCSAP'	mRNA	1.22033	2.00038e-36					147166	'TRIM16L'	mRNA	1.64333	4.98886e-141	3.22563	0						51703	'ACSL5'	mRNA	1.19683	2.54176e-19
11148	'HHLA2'	mRNA	-2.36641	0.000767421					116496	'NIBAN1'	mRNA	1.2997	4.99137e-34	3.2154	0						5176	'SERPINF1'	mRNA	2.73653	0.000229183
2888	'GRB14'	mRNA	-1.70688	0.00048431					3554	'IL1R1'	mRNA	3.4805	1.68408e-05	3.19907	3.69824e-05						51760	'SYT17'	mRNA	-1.14177	3.0987e-15
728047	'GOLGA8O'	mRNA	2.59269	0.0176945					9413	'FAM189A2'	mRNA	4.53283	0.00097328	3.17192	0.045627						5212	'VIT'	mRNA	-2.28017	3.65283e-16
140680	'C20orf96'	mRNA	-1.14193	0.000683632					1728	'NQO1'	mRNA	1.76619	9.12093e-265	3.12339	0						5218	'CDK14'	mRNA	1.17968	2.12154e-17
105377622	'LOC105377622'	mRNA	4.46033	0.0215986					10874	'NMU'	mRNA	2.33312	0.0111198	3.10312	6.85307e-06						5332	'PLCB4'	mRNA	1.43442	1.5818e-08
338761	'C1QL4'	mRNA	-2.24635	0.00706487					4013	'VWA5A'	mRNA	2.9026	1.01425e-98	3.08133	6.66582e-126						5362	'PLXNA2'	mRNA	1.40796	4.22885e-13
1978	'EIF4EBP1'	mRNA	1.05079	6.46452e-103					23043	'TNIK'	mRNA	2.82472	9.81597e-19	3.07124	9.44174e-29						54619	'CCNJ'	mRNA	1.14185	3.24044e-05
158219	'TTC39B'	mRNA	2.56351	1.33704e-06					219699	'UNC5B'	mRNA	1.6082	4.42646e-07	3.05084	1.26354e-66						54843	'SYTL2'	mRNA	1.26998	0.0233629
7295	'TXN'	mRNA	1.67224	0					9518	'GDF15'	mRNA	1.01578	6.12346e-18	3.02496	0						54933	'RHBDL2'	mRNA	-4.81854	0.0156873
10297	'APC2'	mRNA	-1.34548	0.0106889					10626	'TRIM16'	mRNA	1.60493	2.52252e-124	3.00787	0						55084	'SOBP'	mRNA	-1.78645	0.000480089
1847	'DUSP5'	mRNA	1.65725	9.0853e-55					22999	'RIMS1'	mRNA	2.44652	0.0288498	3.0065	0.000621871						55183	'RIF1'	mRNA	1.04088	2.61863e-07
1288	'COL4A6'	mRNA	-1.90999	1.16995e-16					151126	'ZNF385B'	mRNA	3.1552	0.00814918	3.00613	0.006606						55222	'LRRC20'	mRNA	-1.18791	1.49479e-05
4110	'MAGEA11'	mRNA	1.20002	0.000228553					51309	'ARMCX1'	mRNA	3.18275	6.78653e-07	2.98806	9.6778e-07						554313	'H4C15'	mRNA	1.00943	0.000125811
107986163	'LOC107986163'	lncRNA	1.92865	0.0259698					11320	'MGAT4A'	mRNA	3.16606	2.74395e-10	2.96925	1.8657e-10						55605	'KIF21A'	mRNA	1.00871	1.3086e-08
23362	'PSD3'	mRNA	-2.15025	2.81093e-09					26291	'FGF21'	mRNA	2.16025	1.74994e-11	2.96005	4.52703e-38						5569	'PKIA'	mRNA	-1.04074	0.000961702
1952	'CELSR2'	mRNA	-1.0796	4.4795e-35					23037	'PDZD2'	mRNA	3.31699	0.00024624	2.9166	0.00112659						55704	'CCDC88A'	mRNA	1.01762	3.51078e-06
1844	'DUSP2'	mRNA	-1.77966	4.15785e-49					22882	'ZHX2'	mRNA	2.45956	4.7404e-07	2.89979	1.25513e-12						55728	'N4BP2'	mRNA	1.27615	0.000448458
7098	'TLR3'	mRNA	3.04824	0.00516422					92558	'BICDL1'	mRNA	2.00591	0.000235722	2.8782	2.27579e-13						55814	'BDP1'	mRNA	1.09401	4.25391e-06
7456	'WIPF1'	mRNA	-1.06797	1.53926e-42					9625	'AATK'	mRNA	3.40204	1.43594e-19	2.86767	6.43461e-14						56243	'KIAA1217'	mRNA	1.27812	3.97017e-06
6768	'ST14'	mRNA	-1.30532	6.21654e-06					9111	'NMI'	mRNA	2.18429	4.2079e-05	2.86413	1.78156e-12						5627	'PROS1'	mRNA	-1.00962	2.56384e-17
727897	'MUC5B'	mRNA	2.54422	0.00067254					9397	'NMT2'	mRNA	1.90541	6.83793e-13	2.81898	5.2744e-43						5672	'PSG4'	mRNA	2.23053	0.0293401
22808	'MRAS'	mRNA	1.02869	2.70052e-07					2550	'GABBR1'	mRNA	2.20635	0.0218493	2.81439	0.000121434						56892	'TCIM'	mRNA	3.22152	0.0215359
23281	'MTUS2'	mRNA	-2.51168	1.59891e-40					25927	'CNRIP1'	mRNA	2.79991	1.32953e-05	2.79809	1.6023e-06						56901	'NDUFA4L2'	mRNA	-1.61419	1.81535e-85
1191	'CLU'	mRNA	1.85416	1.36032e-287					140809	'SRXN1'	mRNA	1.31223	2.06532e-86	2.77782	0						57082	'KNL1'	mRNA	1.00503	6.94024e-06
151636	'DTX3L'	mRNA	1.5497	3.23176e-34					2069	'EREG'	mRNA	3.92408	4.97949e-36	2.72082	6.03085e-15						57101	'ANO2'	mRNA	1.0554	0.000882165
27063	'ANKRD1'	mRNA	-2.18868	1.46858e-15					3371	'TNC'	mRNA	3.3225	7.01583e-10	2.71011	7.50972e-07						5794	'PTPRH'	mRNA	-1.32977	0.0248392
444	'ASPH'	mRNA	1.2832	9.78693e-186					5336	'PLCG2'	mRNA	2.00827	9.20008e-10	2.68906	1.31225e-23						5980	'REV3L'	mRNA	1.18441	5.60639e-07
3856	'KRT8'	mRNA	-1.68641	9.75356e-196					4628	'MYH10'	mRNA	2.78437	6.33586e-60	2.67318	2.21652e-72						5990	'RFX2'	mRNA	-1.00657	7.29592e-08
1291	'COL6A1'	mRNA	-1.70473	0.00083181					151887	'CCDC80'	mRNA	1.87939	2.09211e-13	2.65932	5.43859e-42						6004	'RGS16'	mRNA	1.24341	7.00792e-06
23127	'COLGALT2'	mRNA	2.55471	0.00863493					25805	'BAMBI'	mRNA	1.39467	1.56785e-21	2.63244	6.74658e-115						6324	'SCN1B'	mRNA	-2.90469	0.0144637
634	'CEACAM1'	mRNA	1.98732	0.000621324					84080	'ENKD1'	mRNA	2.37215	5.37411e-06	2.63152	3.74603e-09						6337	'SCNN1A'	mRNA	-1.05304	1.83235e-05
101059938	'NPIPA7'	mRNA	1.15858	3.39851e-12					10457	'GPNMB'	mRNA	1.55565	1.71949e-07	2.60835	2.97164e-33						63827	'BCAN'	mRNA	-1.47162	0.00195459
3491	'CCN1'	mRNA	-1.48335	4.04674e-129					4128	'MAOA'	mRNA	3.07924	0.000343111	2.60328	0.00293131						641339	'ZNF674'	mRNA	1.05644	0.00173525
6536	'SLC6A9'	mRNA	1.30096	7.46261e-134					8878	'SQSTM1'	mRNA	1.27311	7.21621e-140	2.58484	0						644634	'LOC644634'	lncRNA	-1.50188	0.0143562
2745	'GLRX'	mRNA	1.17169	2.99616e-30					3433	'IFIT2'	mRNA	1.51118	4.58365e-20	2.57967	5.46185e-118						648	'BMI1'	mRNA	1.10427	9.91671e-27
2020	'EN2'	mRNA	-1.47761	0.00178371					23231	'SEL1L3'	mRNA	1.31181	1.11572e-73	2.57061	0						65268	'WNK2'	mRNA	1.19769	0.000564402
145389	'SLC38A6'	mRNA	1.07236	7.04185e-11					1955	'MEGF9'	mRNA	1.18395	1.21195e-25	2.56333	3.08954e-220						6535	'SLC6A8'	mRNA	-1.09412	9.97086e-67
10129	'FRY'	mRNA	1.3342	1.49974e-08					1047	'CLGN'	mRNA	1.97599	6.71528e-10	2.56035	6.09757e-22						6646	'SOAT1'	mRNA	1.23992	2.19061e-76
65108	'MARCKSL1'	mRNA	-1.28013	2.33077e-44					8739	'HRK'	mRNA	1.89782	0.000829836	2.54945	2.54446e-09						6676	'SPAG4'	mRNA	-2.13464	8.08798e-34
2256	'FGF11'	mRNA	-1.34464	0.00378609					2523	'FUT1'	mRNA	1.58905	5.82893e-05	2.54734	1.01851e-19						718	'C3'	mRNA	1.41517	6.89247e-68
2495	'FTH1'	mRNA	1.25778	9.50477e-158					2730	'GCLM'	mRNA	1.31724	8.06795e-57	2.54493	6.39069e-293						726	'CAPN5'	mRNA	-1.41614	0.0328598
112268384	'LOC112268384'	mRNA	2.3842	0.00447337					117156	'SCGB3A2'	mRNA	1.79494	0.000817055	2.53449	5.59792e-10						7294	'TXK'	mRNA	1.43541	0.0300977
5334	'PLCL1'	mRNA	1.70646	0.0128695					58528	'RRAGD'	mRNA	1.49696	2.78188e-06	2.52938	4.93144e-29						729442	'GAGE12H'	mRNA	1.86002	5.63438e-19
4753	'NELL2'	mRNA	2.54484	0.0218075					55008	'HERC6'	mRNA	1.51635	2.74641e-06	2.52679	3.83243e-27						7402	'UTRN'	mRNA	1.05826	1.93105e-11
7145	'TNS1'	mRNA	-1.81276	1.9502e-33					9353	'SLIT2'	mRNA	2.32821	2.5784e-15	2.51228	3.20497e-21						768	'CA9'	mRNA	-1.28939	8.32072e-68
440686	'H3-2'	mRNA	1.97618	0.00904802					53353	'LRP1B'	mRNA	1.32565	0.0123794	2.50989	1.22361e-11						770	'CA11'	mRNA	-1.63243	6.21536e-08
22949	'PTGR1'	mRNA	1.27418	1.54139e-79					255324	'EPGN'	mRNA	2.75382	1.17668e-06	2.49898	2.99066e-06						782	'CACNB1'	mRNA	-1.17474	2.76637e-06
55808	'ST6GALNAC1'	mRNA	4.22553	0.010995					7056	'THBD'	mRNA	2.59444	3.56296e-17	2.43785	1.00597e-17						7846	'TUBA1A'	mRNA	-1.32983	6.72319e-18
26011	'TENM4'	mRNA	-2.98645	0.023238					29785	'CYP2S1'	mRNA	1.13322	3.11008e-11	2.42684	1.08332e-96						7851	'MALL'	mRNA	-1.92513	5.9171e-11
23246	'BOP1'	mRNA	-1.13698	5.4347e-59					259217	'HSPA12A'	mRNA	1.62189	3.62393e-14	2.426	3.28355e-48						79465	'ULBP3'	mRNA	1.13399	0.000272673
440295	'GOLGA6L9'	mRNA	1.32932	1.85189e-05					5268	'SERPINB5'	mRNA	1.83508	1.50152e-113	2.42275	5.37294e-295						79729	'SH3D21'	mRNA	-1.27209	4.04825e-06
55856	'ACOT13'	mRNA	1.19061	8.8631e-51					715	'C1R'	mRNA	1.45604	1.64813e-07	2.42143	2.37985e-31						79839	'CCDC102B'	mRNA	4.61379	0.0273556
57162	'PELI1'	mRNA	-1.00142	7.23798e-08					794	'CALB2'	mRNA	1.73205	0.019927	2.42082	2.59931e-05						79912	'PYROXD1'	mRNA	1.18977	1.65699e-08
57088	'PLSCR4'	mRNA	1.34547	1.05693e-20					7634	'ZNF80'	mRNA	2.85171	0.00504319	2.41472	0.018286						79955	'PDZD7'	mRNA	-1.62633	0.00105234
7051	'TGM1'	mRNA	1.4093	1.84455e-08					92270	'ATP6AP1L'	mRNA	1.92595	0.015274	2.40786	0.000123508						80323	'CCDC68'	mRNA	1.11723	0.000372189
10221	'TRIB1'	mRNA	-1.56632	1.04002e-39					10529	'NEBL'	mRNA	1.17069	0.034567	2.4065	3.02052e-11						80896	'NPL'	mRNA	1.14924	9.50738e-05
4598	'MVK'	mRNA	-1.13452	4.44525e-37					54625	'PARP14'	mRNA	1.49017	0.033986	2.40616	7.66179e-07						814	'CAMK4'	mRNA	-3.44175	0.0429053
388341	'LRRC75A'	mRNA	1.69951	5.75559e-09					4824	'NKX3-1'	mRNA	2.07458	0.0494662	2.40236	0.00463283						8204	'NRIP1'	mRNA	1.19923	8.22071e-09
57619	'SHROOM3'	mRNA	-1.00193	6.02874e-29					80303	'EFHD1'	mRNA	1.53379	0.00106066	2.38134	7.04986e-12						8322	'FZD4'	mRNA	1.88613	3.65703e-56
100507003	'GFY'	mRNA	2.54234	0.0258314					10083	'USH1C'	mRNA	2.50583	4.18255e-10	2.36066	3.5365e-10						8347	'H2BC4'	mRNA	1.20641	0.00968912
112574	'SNX18'	mRNA	1.03343	1.0008e-14					117583	'PARD3B'	mRNA	2.02581	7.09546e-15	2.35751	2.70714e-27						83478	'ARHGAP24'	mRNA	-1.5782	0.0184768
55034	'MOCOS'	mRNA	1.44509	1.34576e-92					652	'BMP4'	mRNA	1.78486	0.0317219	2.34963	0.000198354						8349	'H2BC21'	mRNA	1.07965	6.35566e-21
54739	'XAF1'	mRNA	5.06918	0.000715357					643988	'FNDC10'	mRNA	2.28434	8.83294e-09	2.34287	3.42312e-11						8370	'H4C14'	mRNA	1.00943	0.000125811
6095	'RORA'	mRNA	1.86283	0.000117693					83439	'TCF7L1'	mRNA	1.94732	0.00356004	2.34102	7.57144e-06						84058	'WDR54'	mRNA	-1.06567	2.37101e-21
101059915	'LOC101059915'	mRNA	-4.3148	0.0345128					10446	'LRRN2'	mRNA	1.17978	1.49709e-08	2.32781	7.27526e-58						84188	'FAR1'	mRNA	1.00802	3.37899e-13
6509	'SLC1A4'	mRNA	1.36834	4.30277e-110					8714	'ABCC3'	mRNA	1.16841	4.93325e-58	2.32575	4.2541e-276						84898	'PLXDC2'	mRNA	-2.09371	0.0343966
100996758	'NPY4R2'	mRNA	1.89311	2.86367e-50					102724788	'LOC102724788'	mRNA	2.49072	0.0223806	2.3177	0.0306948						8492	'PRSS12'	mRNA	1.01576	1.47291e-10
65987	'KCTD14'	mRNA	-1.20348	9.52845e-05					89894	'TMEM116'	mRNA	1.14774	9.51509e-10	2.30488	1.01796e-63						84929	'FIBCD1'	mRNA	-1.03272	4.90099e-11
199731	'CADM4'	mRNA	1.14245	3.64078e-05					23046	'KIF21B'	mRNA	2.6194	5.93842e-49	2.27873	9.36332e-58						8507	'ENC1'	mRNA	1.62153	4.36033e-08
27303	'RBMS3'	mRNA	2.98164	9.54822e-05					3428	'IFI16'	mRNA	2.15557	6.88777e-08	2.27721	2.64402e-11						8548	'BLZF1'	mRNA	1.06044	1.88571e-09
5540	'NPY4R'	mRNA	1.83088	3.22689e-63					6799	'SULT1A2'	mRNA	1.08567	0.00281384	2.27302	8.30303e-21						864	'RUNX3'	mRNA	-1.03076	1.13311e-10
224	'ALDH3A2'	mRNA	2.09344	0					2512	'FTL'	mRNA	1.20488	3.362e-137	2.2712	0						8970	'H2BC11'	mRNA	1.09828	0.000503453
6274	'S100A3'	mRNA	-3.84945	0.00589002					8365	'H4C8'	mRNA	1.22186	3.84557e-08	2.25823	1.34896e-41						90102	'PHLDB2'	mRNA	1.02377	2.65001e-21
494470	'RNF165'	mRNA	1.89254	2.44699e-55					55313	'CPPED1'	mRNA	2.22659	5.46818e-22	2.23703	2.52987e-27						9066	'SYT7'	mRNA	-1.19514	2.04645e-05
56947	'MFF'	mRNA	1.78657	9.82505e-274					7296	'TXNRD1'	mRNA	1.15885	1.73845e-100	2.23308	0						90990	'KIFC2'	mRNA	-1.20036	3.49425e-08
440	'ASNS'	mRNA	2.29038	0					5243	'ABCB1'	mRNA	2.93982	9.20008e-10	2.22199	2.46381e-06						9241	'NOG'	mRNA	-1.79476	1.81464e-25
118738	'ZNF488'	mRNA	-1.57353	0.00944322					140730	'RIMS4'	mRNA	1.41857	1.68383e-06	2.21421	1.33481e-24						9289	'ADGRG1'	mRNA	-1.75826	2.12808e-13
50487	'PLA2G3'	mRNA	-2.71268	3.69041e-09					55356	'SLC22A15'	mRNA	1.31477	4.98465e-10	2.21153	7.49501e-48						93145	'OLFM2'	mRNA	-3.22277	0.00662044
54845	'ESRP1'	mRNA	4.94408	0.00477801					645027	'EVPLL'	mRNA	2.1301	0.00726552	2.18941	0.00153158						954	'ENTPD2'	mRNA	-2.29648	0.0246946
231	'AKR1B1'	mRNA	1.22894	3.85023e-184					256764	'WDR72'	mRNA	2.71683	1.39718e-05	2.17597	0.000692266						9575	'CLOCK'	mRNA	1.02731	7.45433e-08
401145	'CCSER1'	mRNA	-1.28035	0.00716897					5101	'PCDH9'	mRNA	1.87051	4.1324e-06	2.17528	4.35942e-11						9585	'KIF20B'	mRNA	1.08881	4.61134e-05
4107	'MAGEA8'	mRNA	2.31219	0.000994397					51200	'CPA4'	mRNA	2.36351	1.32959e-161	2.17521	3.6595e-175						9857	'CEP350'	mRNA	1.12175	1.0587e-07
10940	'POP1'	mRNA	-1.30971	1.57926e-33					114898	'C1QTNF2'	mRNA	1.5512	0.0215831	2.1533	2.17013e-05						9928	'KIF14'	mRNA	1.23319	3.47057e-08
643641	'ZNF862'	mRNA	1.09069	1.00765e-09					85417	'CCNB3'	mRNA	2.15897	0.0355111	2.13826	0.0181148
51704	'GPRC5B'	mRNA	-2.30995	0.0180395					57333	'RCN3'	mRNA	2.10336	3.08333e-13	2.1299	5.48443e-16
114134	'SLC2A13'	mRNA	1.08134	2.91596e-13					127018	'LYPLAL1'	mRNA	2.11109	5.47766e-10	2.11769	6.61369e-12
57126	'CD177'	mRNA	3.0082	1.03324e-05					79092	'CARD14'	mRNA	2.78108	2.64522e-52	2.09029	8.47465e-32
124935	'SLC43A2'	mRNA	-2.02754	1.58501e-82					145957	'NRG4'	mRNA	1.0928	3.79675e-27	2.08206	1.22378e-156
541465	'CT45A6'	mRNA	4.33383	0.0293883					6303	'SAT1'	mRNA	1.17461	7.18486e-33	2.07355	1.29243e-163
144715	'RAD9B'	mRNA	1.47567	0.000805146					1893	'ECM1'	mRNA	1.81865	2.1442e-13	2.06766	1.33496e-20
3604	'TNFRSF9'	mRNA	3.87921	0.000510471					4306	'NR3C2'	mRNA	1.5153	0.0318582	2.06702	3.52728e-05
7099	'TLR4'	mRNA	1.35815	6.38812e-12					92737	'DNER'	mRNA	2.3716	2.1544e-09	2.06545	5.02639e-08
3669	'ISG20'	mRNA	1.65452	2.85732e-26					4330	'MN1'	mRNA	1.39662	1.10705e-09	2.04273	2.22502e-31
120224	'TMEM45B'	mRNA	2.07837	2.15733e-05					143872	'ARHGAP42'	mRNA	2.30109	2.21181e-10	2.03182	3.24043e-10
51226	'COPZ2'	mRNA	1.02487	0.00334978					56133	'PCDHB2'	mRNA	1.85547	0.0348256	2.02996	0.00753964
7079	'TIMP4'	mRNA	2.26793	8.16185e-22					9235	'IL32'	mRNA	2.58389	4.80994e-18	2.01408	3.77603e-11
5698	'PSMB9'	mRNA	5.31962	0.00099966					7448	'VTN'	mRNA	1.79291	1.13445e-27	2.00773	6.48313e-47
10384	'BTN3A3'	mRNA	2.20191	0.0234507					10763	'NES'	mRNA	1.75443	0.000376638	2.00645	8.13134e-07
5226	'PGD'	mRNA	1.41799	2.37155e-259					57491	'AHRR'	mRNA	1.58608	4.32377e-114	1.99596	9.39709e-239
25974	'MMACHC'	mRNA	-1.15615	9.51803e-25					2920	'CXCL2'	mRNA	1.65367	0.00480374	1.99058	3.85904e-05
254531	'LPCAT4'	mRNA	-1.07636	4.75574e-27					27445	'PCLO'	mRNA	1.9793	2.1771e-09	1.97018	8.53155e-12
55824	'PAG1'	mRNA	1.29782	8.58598e-10					7134	'TNNC1'	mRNA	1.71543	1.58122e-21	1.96668	1.52743e-39
25987	'TSKU'	mRNA	1.48674	2.90531e-148					2941	'GSTA4'	mRNA	1.86541	0.0239923	1.95347	0.00584539
768239	'PSAPL1'	mRNA	4.444	0.0224106					9848	'MFAP3L'	mRNA	1.371	2.093e-06	1.9307	1.63622e-20
388403	'YPEL2'	mRNA	-1.45193	0.000161908					4883	'NPR3'	mRNA	1.44019	0.00584287	1.92974	3.0775e-06
3358	'HTR2C'	mRNA	-4.43363	0.0205832					3914	'LAMB3'	mRNA	1.31155	1.79162e-47	1.92972	8.28593e-210
64582	'GPR135'	mRNA	1.07479	9.24828e-06					8626	'TP63'	mRNA	1.81104	0.00192135	1.92933	0.000230933
3868	'KRT16'	mRNA	1.4862	0.0144554					4645	'MYO5B'	mRNA	1.45733	2.24333e-41	1.92877	9.7725e-75
23596	'OPN3'	mRNA	1.58226	1.22386e-140					26751	'SH3YL1'	mRNA	1.14174	0.0304317	1.92503	2.97912e-07
1317	'SLC31A1'	mRNA	1.06402	2.4574e-80					162394	'SLFN5'	mRNA	1.70107	8.55579e-34	1.92454	1.13465e-65
100526737	'RBM14-RBM4'	mRNA	-1.30527	0.0048799					10149	'ADGRG2'	mRNA	3.09994	3.74943e-13	1.92412	8.02427e-05
11045	'UPK1A'	mRNA	1.39304	0.000289042					116211	'TM4SF19'	mRNA	1.33972	0.00370753	1.92212	7.01928e-08
4677	'NARS1'	mRNA	1.05072	4.40381e-75					54979	'PLAAT2'	mRNA	1.68222	1.54526e-05	1.9203	8.51685e-09
54	'ACP5'	mRNA	3.17567	0.0457925					5971	'RELB'	mRNA	1.75806	4.7407e-14	1.91311	2.57261e-22
5331	'PLCB3'	mRNA	-1.03291	3.01147e-38					58480	'RHOU'	mRNA	1.58416	6.65348e-15	1.90825	1.52442e-30
4582	'MUC1'	mRNA	1.4411	2.91758e-12					54463	'RETREG1'	mRNA	1.97906	7.28825e-18	1.88601	2.63952e-19
5570	'PKIB'	mRNA	1.45225	1.8876e-07					7037	'TFRC'	mRNA	1.72655	1.86741e-103	1.88526	1.00278e-212
388610	'TRNP1'	mRNA	-2.04228	6.53503e-06					4897	'NRCAM'	mRNA	1.41291	0.0057245	1.87068	1.95326e-06
1193	'CLIC2'	mRNA	2.09723	0.00122695					1438	'CSF2RA'	mRNA	1.23652	7.98523e-29	1.852	5.55724e-101
158584	'FAAH2'	mRNA	1.45038	1.05833e-05					220108	'FAM124A'	mRNA	1.83064	1.09963e-18	1.84486	1.72593e-23
6756	'SSX1'	mRNA	1.66813	0.000152843					9050	'PSTPIP2'	mRNA	2.13632	1.41368e-31	1.80774	4.39213e-24
3107	'HLA-C'	mRNA	2.0285	2.77171e-162					3872	'KRT17'	mRNA	1.31507	2.02958e-40	1.8032	7.74951e-97
54677	'CROT'	mRNA	1.08082	2.79564e-09					64321	'SOX17'	mRNA	1.72527	0.0133052	1.80291	0.00212653
1675	'CFD'	mRNA	1.08985	1.43455e-18					2260	'FGFR1'	mRNA	1.81318	0.00251355	1.80184	0.000699025
217	'ALDH2'	mRNA	3.00462	5.56428e-16					23677	'SH3BP4'	mRNA	1.24199	9.93474e-47	1.79552	1.7438e-126
776	'CACNA1D'	mRNA	6.76827	1.03177e-06					9863	'MAGI2'	mRNA	1.2781	0.0164639	1.79093	1.60756e-05
10579	'TACC2'	mRNA	-1.43956	1.73855e-124					1102	'RCBTB2'	mRNA	1.3912	8.74079e-05	1.77795	4.23138e-10
26086	'GPSM1'	mRNA	1.41996	1.56604e-16					3006	'H1-2'	mRNA	1.2112	1.25715e-97	1.76638	2.55727e-249
6508	'SLC4A3'	mRNA	4.22175	0.0113021					8712	'PAGE1'	mRNA	1.93513	3.39884e-101	1.75468	4.66692e-95
57210	'SLC45A4'	mRNA	-1.1612	3.8919e-25					79674	'VEPH1'	mRNA	1.91135	2.12352e-18	1.74587	1.25474e-20
114907	'FBXO32'	mRNA	1.88024	0.00649791					130271	'PLEKHH2'	mRNA	2.36973	0.00070238	1.72094	0.0200248
57121	'LPAR5'	mRNA	-1.61517	0.000331031					783	'CACNB2'	mRNA	2.53945	3.28149e-09	1.71859	0.000183781
23287	'AGTPBP1'	mRNA	1.02747	1.93445e-08					26032	'SUSD5'	mRNA	1.27655	7.04953e-08	1.71329	2.00949e-19
105	'ADARB2'	mRNA	-1.1318	2.91345e-55					1081	'CGA'	mRNA	1.9118	1.38075e-08	1.69414	6.37379e-08
55323	'LARP6'	mRNA	1.21901	6.54093e-23					6653	'SORL1'	mRNA	1.21676	1.30069e-11	1.67454	5.04071e-29
3601	'IL15RA'	mRNA	1.01689	8.8752e-09					4240	'MFGE8'	mRNA	1.06456	0.000905974	1.67062	7.09873e-12
4501	'MT1X'	mRNA	-1.0194	1.44318e-11					54436	'SH3TC1'	mRNA	1.50934	1.97736e-14	1.66808	6.99871e-28
3959	'LGALS3BP'	mRNA	1.53637	9.40978e-44					5016	'OVGP1'	mRNA	1.99915	4.22585e-05	1.66139	0.000289152
55281	'TMEM140'	mRNA	6.92783	6.91969e-07					658	'BMPR1B'	mRNA	1.543	0.000646865	1.65692	8.29487e-06
387640	'SKIDA1'	mRNA	-1.2797	0.00205776					4688	'NCF2'	mRNA	1.1979	0.00209383	1.61009	4.29304e-08
54997	'TESC'	mRNA	1.13787	1.42057e-36					64789	'EXO5'	mRNA	1.80517	7.79738e-05	1.60512	0.000181766
3304	'HSPA1B'	mRNA	1.1498	1.00523e-78					388753	'COA6'	mRNA	1.04135	3.62495e-24	1.59904	6.75987e-73
4097	'MAFG'	mRNA	1.61499	8.93888e-123					51191	'HERC5'	mRNA	1.01508	1.62596e-13	1.59803	8.29401e-63
51162	'EGFL7'	mRNA	1.20372	6.27805e-12					55964	'SEPTIN3'	mRNA	1.10005	0.00187961	1.59104	3.16109e-09
27074	'LAMP3'	mRNA	-1.14672	6.26733e-18					338667	'VSIG10L2'	mRNA	1.43192	0.00282963	1.57169	0.000107632
7086	'TKT'	mRNA	1.08681	6.7674e-125					9236	'CCPG1'	mRNA	1.06088	6.18439e-16	1.53282	7.17376e-62
4882	'NPR2'	mRNA	-1.0133	0.00136405					5523	'PPP2R3A'	mRNA	1.71354	1.14889e-07	1.52596	2.28669e-07
144453	'BEST3'	mRNA	-2.02903	0.0118329					1842	'ECM2'	mRNA	1.67888	0.00487511	1.50529	0.00560976
7041	'TGFB1I1'	mRNA	1.15584	2.64759e-05					9156	'EXO1'	mRNA	1.17597	1.18132e-36	1.50379	1.0559e-88
338382	'RAB7B'	mRNA	4.95297	0.00383694					3964	'LGALS8'	mRNA	1.23029	1.0987e-11	1.50234	9.5607e-28
163227	'ZNF100'	mRNA	-1.60005	0.00631685					2257	'FGF12'	mRNA	1.24556	0.00338177	1.50154	1.83447e-05
5052	'PRDX1'	mRNA	1.07151	1.09785e-112					554251	'FBXO48'	mRNA	1.64643	0.00980945	1.48534	0.010675
4103	'MAGEA4'	mRNA	-4.3084	0.0337829					51196	'PLCE1'	mRNA	1.46308	0.000143645	1.48505	1.42513e-05
147700	'KLC3'	mRNA	1.77179	8.2205e-05					2009	'EML1'	mRNA	2.15955	1.8268e-07	1.45471	0.00102041
64222	'TOR3A'	mRNA	1.04777	1.7625e-38					84951	'TNS4'	mRNA	1.87709	2.35856e-20	1.4531	2.43138e-13
26287	'ANKRD2'	mRNA	-2.03844	1.70138e-15					317649	'EIF4E3'	mRNA	1.14688	2.60161e-07	1.42359	8.55346e-15
5329	'PLAUR'	mRNA	-1.40639	2.73685e-54					5798	'PTPRN'	mRNA	-1.90068	0.0240762	1.41326	0.000212722
10964	'IFI44L'	mRNA	5.76975	0.000147456					115106	'HAUS1'	mRNA	1.14702	8.23877e-21	1.40392	1.81222e-43
1306	'COL15A1'	mRNA	1.32511	4.05933e-77					1545	'CYP1B1'	mRNA	1.32844	0.000216951	1.38869	5.242e-06
107986211	'LOC107986211'	mRNA	-1.01766	0.0113692					113452	'TMEM54'	mRNA	1.08951	6.04349e-08	1.38596	5.23857e-16
60436	'TGIF2'	mRNA	-1.05215	1.48928e-24					8334	'H2AC6'	mRNA	1.29672	4.2512e-40	1.35916	3.57793e-51
10133	'OPTN'	mRNA	1.46267	2.02374e-46					10505	'SEMA4F'	mRNA	1.79016	0.000942311	1.35519	0.010381
55	'ACP3'	mRNA	2.11439	3.58588e-05					650	'BMP2'	mRNA	1.35003	8.672e-87	1.34871	1.29123e-116
106821730	'BUB1B-PAK6'	mRNA	-2.49516	5.20891e-05					1122	'CHML'	mRNA	1.50911	1.3997e-13	1.34359	1.87409e-19
57630	'SH3RF1'	mRNA	-1.00302	2.60261e-11					80328	'ULBP2'	mRNA	1.29829	0.000369333	1.34256	2.1256e-05
100131755	'ARMCX4'	mRNA	-1.37882	4.60994e-05					100526842	'RPL17-C18orf32'	mRNA	1.518	3.26273e-05	1.34189	0.000433508
57452	'GALNT16'	mRNA	1.52053	0.0028101					79812	'MMRN2'	mRNA	1.46785	0.0302232	1.33747	0.0364702
27286	'SRPX2'	mRNA	2.926	6.00161e-05					340348	'TSPAN33'	mRNA	1.42759	0.0112957	1.33475	0.00926654
6256	'RXRA'	mRNA	1.39021	3.91733e-51					8351	'H3C4'	mRNA	1.41419	3.47057e-08	1.3168	3.76473e-08
266722	'HS6ST3'	mRNA	2.75429	0.00105799					3248	'HPGD'	mRNA	1.43238	4.5317e-07	1.30933	2.86927e-07
147920	'IGFL2'	mRNA	1.4767	3.49269e-29					201229	'LYRM9'	mRNA	1.08181	0.0135624	1.30315	0.000362705
6301	'SARS1'	mRNA	1.18423	5.92717e-149					837	'CASP4'	mRNA	1.00132	1.48502e-14	1.30274	2.27578e-34
2068	'ERCC2'	mRNA	-1.04812	1.59274e-28					2348	'FOLR1'	mRNA	2.07713	6.72227e-06	1.30271	0.0111373
152485	'ZNF827'	mRNA	1.44402	1.81844e-06					214	'ALCAM'	mRNA	1.73741	9.06173e-23	1.30054	4.90422e-18
51752	'ERAP1'	mRNA	1.43985	5.3708e-23					5743	'PTGS2'	mRNA	1.45519	3.62316e-16	1.2961	5.81275e-16
140738	'TMEM37'	mRNA	1.28894	4.29061e-27					1734	'DIO2'	mRNA	1.86887	0.00236184	1.28807	0.047323
5266	'PI3'	mRNA	1.42829	5.15479e-57					57669	'EPB41L5'	mRNA	1.26898	8.93484e-08	1.28478	5.63552e-11
55450	'CAMK2N1'	mRNA	2.09795	2.54467e-34					6890	'TAP1'	mRNA	1.12822	5.22078e-16	1.25704	2.14604e-28
51337	'THEM6'	mRNA	-1.05775	7.04993e-61					56603	'CYP26B1'	mRNA	1.02928	1.93315e-08	1.24906	1.2685e-17
100131390	'SP9'	mRNA	4.44336	0.0215604					100507421	'TMEM178B'	mRNA	1.74473	2.36947e-18	1.23742	2.02794e-10
5097	'PCDH1'	mRNA	2.4848	1.20806e-66					55553	'SOX6'	mRNA	1.05323	0.00865878	1.21099	0.000348217
6016	'RIT1'	mRNA	1.0722	2.88414e-23					8329	'H2AC13'	mRNA	1.47769	0.0155953	1.20883	0.0421756
2235	'FECH'	mRNA	1.68757	1.26954e-142					248	'ALPI'	mRNA	1.29794	6.03481e-152	1.19799	5.91963e-89
642799	'NPIPA2'	mRNA	1.35847	0.0101443					85236	'H2BC12'	mRNA	1.16855	4.1734e-98	1.19767	4.44628e-62
2936	'GSR'	mRNA	1.47495	2.73006e-104					3572	'IL6ST'	mRNA	1.28535	3.95925e-05	1.19444	1.10886e-07
374286	'CDRT1'	mRNA	2.97974	0.00023231					445347	'TARP'	mRNA	2.16	1.65463e-12	1.19291	0.000515878
6793	'STK10'	mRNA	-1.09675	6.17188e-52					9120	'SLC16A6'	mRNA	1.16526	5.47864e-41	1.18956	5.87061e-71
149345	'SHISA4'	mRNA	1.239	0.0060351					2058	'EPRS1'	mRNA	1.38968	8.4969e-09	1.17877	1.0537e-44
3303	'HSPA1A'	mRNA	1.03085	5.65867e-59					388662	'SLC6A17'	mRNA	1.16184	1.3398e-06	1.17659	1.2812e-08
685	'BTC'	mRNA	2.28933	0.0097068					91351	'DDX60L'	mRNA	1.26076	0.0246766	1.17342	0.0165089
56256	'SERTAD4'	mRNA	-1.79677	1.48226e-91					723790	'H2AC19'	mRNA	1.22202	1.55079e-18	1.1732	5.61859e-18
60468	'BACH2'	mRNA	4.4518	0.0236188					8337	'H2AC18'	mRNA	1.22202	1.55079e-18	1.1732	5.61859e-18
5739	'PTGIR'	mRNA	-1.20637	0.0472937					79725	'THAP9'	mRNA	1.38848	0.0126699	1.16422	0.0240985
57535	'ELAPOR1'	mRNA	1.04541	0.000204178					80024	'SLC8B1'	mRNA	1.06887	6.88032e-34	1.15023	1.55147e-52
2303	'FOXC2'	mRNA	-1.72604	9.0007e-16					2567	'GABRG3'	mRNA	1.35128	1.28614e-07	1.14146	1.07109e-06
133308	'SLC9B2'	mRNA	-1.11164	2.06653e-14					163259	'DENND2C'	mRNA	1.12865	0.0161052	1.13943	0.00542416
57221	'ARFGEF3'	mRNA	1.44215	4.7827e-10					79695	'GALNT12'	mRNA	1.07606	0.0114465	1.13052	0.00169579
3431	'SP110'	mRNA	1.25408	0.0261269					4087	'SMAD2'	mRNA	1.26742	8.2446e-98	1.11762	5.46904e-125
3078	'CFHR1'	mRNA	3.25721	0.0375388					3842	'TNPO1'	mRNA	1.04578	2.54095e-28	1.11735	1.8559e-70
5289	'PIK3C3'	mRNA	1.18666	1.77249e-27					57685	'CACHD1'	mRNA	1.69463	1.45552e-07	1.09841	0.000939051
29903	'CCDC106'	mRNA	-1.02321	1.95074e-17					3707	'ITPKB'	mRNA	1.5504	3.58179e-13	1.08836	1.86007e-07
5792	'PTPRF'	mRNA	-1.04985	1.31209e-52					8092	'ALX1'	mRNA	1.01196	0.000779893	1.08625	2.59131e-05
7480	'WNT10B'	mRNA	-1.28629	7.64902e-22					9839	'ZEB2'	mRNA	1.17162	1.73739e-07	1.06116	4.77527e-08
266727	'MDGA1'	mRNA	2.25546	0.0108264					3298	'HSF2'	mRNA	1.3025	2.59643e-20	1.05755	1.38187e-15
441108	'IRF1-AS1'	lncRNA	1.65924	0.0345971					53358	'SHC3'	mRNA	1.2881	0.00679305	1.05413	0.0230974
5293	'PIK3CD'	mRNA	-1.92841	6.47209e-14					57724	'EPG5'	mRNA	1.08584	8.9419e-39	1.04384	1.78006e-40
57214	'CEMIP'	mRNA	-2.88132	0.00450848					79689	'STEAP4'	mRNA	1.30396	1.65234e-08	1.0276	2.42233e-06
6405	'SEMA3F'	mRNA	-1.08545	8.68882e-44					8476	'CDC42BPA'	mRNA	1.14126	1.21942e-18	1.02182	1.76459e-21
4286	'MITF'	mRNA	-1.26941	6.41599e-47					5208	'PFKFB2'	mRNA	1.00299	1.02828e-17	1.01323	4.18338e-21
79152	'FA2H'	mRNA	1.06622	3.32291e-12					9901	'SRGAP3'	mRNA	1.28244	0.000113246	1.00789	0.00131915
4843	'NOS2'	mRNA	5.32062	0.00105942					55022	'PID1'	mRNA	1.20106	0.0218096	1.00556	0.0412706
5764	'PTN'	mRNA	1.49394	0.0193673					80727	'TTYH3'	mRNA	-1.72561	1.31514e-138	-1.01657	4.78683e-47
284339	'TMEM145'	mRNA	1.30971	0.0209389					348487	'FAM131C'	mRNA	-1.51638	0.000445535	-1.01908	0.00545142
113675	'SDSL'	mRNA	1.66814	0.000154829					124093	'CCDC78'	mRNA	-1.13322	0.0228109	-1.02	0.0183646
26227	'PHGDH'	mRNA	1.27431	1.73358e-175					3162	'HMOX1'	mRNA	-1.63151	1.13186e-79	-1.02695	5.2623e-71
727910	'TLCD2'	mRNA	1.35778	2.97491e-07					94121	'SYTL4'	mRNA	-1.16105	7.89915e-36	-1.03665	2.89556e-35
2673	'GFPT1'	mRNA	1.22576	4.03128e-86					3306	'HSPA2'	mRNA	-1.38665	1.17814e-05	-1.05596	7.2597e-05
4241	'MELTF'	mRNA	1.08193	9.07551e-17					5155	'PDGFB'	mRNA	-1.53021	1.56541e-15	-1.07313	1.01107e-11
4121	'MAN1A1'	mRNA	1.29743	3.46611e-33					51333	'ZNF771'	mRNA	-1.06661	0.00224854	-1.07571	0.000378511
116461	'TSEN15'	mRNA	1.19105	3.16851e-57					1397	'CRIP2'	mRNA	-1.28851	5.53265e-07	-1.08926	1.94963e-06
138429	'PIP5KL1'	mRNA	1.1697	0.000117449					168667	'BMPER'	mRNA	-1.3671	7.87255e-05	-1.10691	0.000203963
128611	'ZNF831'	mRNA	-2.05631	1.93244e-111					1508	'CTSB'	mRNA	-1.27112	1.92159e-99	-1.11088	1.3153e-78
27151	'CPAMD8'	mRNA	2.76555	0.0178211					338707	'B4GALNT4'	mRNA	-1.43102	5.22369e-05	-1.12003	0.000274249
113835	'ZNF257'	mRNA	-2.73031	0.0466752					126917	'IFFO2'	mRNA	-1.15285	1.14909e-06	-1.13775	7.40238e-08
23753	'SDF2L1'	mRNA	-1.06512	3.33602e-15					27124	'INPP5J'	mRNA	-1.0414	2.47805e-08	-1.14141	2.25106e-12
27294	'DHDH'	mRNA	3.9988	0.0224319					341032	'C11orf53'	mRNA	-1.76859	0.00902777	-1.14779	0.0404496
10379	'IRF9'	mRNA	1.71292	3.12203e-51					10687	'PNMA2'	mRNA	-1.60227	0.000882165	-1.14858	0.00624797
728215	'FAM155A'	mRNA	-1.1834	0.0140355					9514	'GAL3ST1'	mRNA	-1.98455	3.21245e-13	-1.15041	3.11287e-07
1292	'COL6A2'	mRNA	-4.27479	0.00131753					152007	'GLIPR2'	mRNA	-1.35631	7.92035e-06	-1.15612	4.96719e-06
1466	'CSRP2'	mRNA	1.01929	8.99704e-26					199800	'ADM5'	mRNA	-1.03771	0.00293119	-1.15771	0.000168553
10622	'POLR3G'	mRNA	-1.02275	8.44082e-10					11142	'PKIG'	mRNA	-1.21532	5.58825e-13	-1.16021	7.12145e-14
7439	'BEST1'	mRNA	4.09437	0.000157087					9545	'RAB3D'	mRNA	-1.19335	9.83445e-07	-1.17503	3.36603e-07
23109	'DDN'	mRNA	-1.63098	1.56423e-08					257194	'NEGR1'	mRNA	-1.06477	0.0327732	-1.17756	0.00989402
389337	'ARHGEF37'	mRNA	1.0518	6.27799e-10					492307	'PPDPFL'	mRNA	-2.14853	7.27103e-20	-1.1851	8.36927e-10
63874	'ABHD4'	mRNA	1.12961	1.03962e-84					8459	'TPST2'	mRNA	-1.19658	4.28088e-09	-1.18857	3.51704e-11
58191	'CXCL16'	mRNA	1.39304	2.46493e-24					81543	'LRRC3'	mRNA	-1.05188	0.0017037	-1.19	2.5456e-05
23491	'CES3'	mRNA	-1.40624	1.09849e-07					26577	'PCOLCE2'	mRNA	-1.29838	1.90237e-32	-1.218	2.37369e-34
2539	'G6PD'	mRNA	1.39065	2.309e-177					27345	'KCNMB4'	mRNA	-1.40658	0.000106652	-1.22376	0.00011762
1436	'CSF1R'	mRNA	-3.10845	0.0151827					1837	'DTNA'	mRNA	-1.02924	8.14315e-09	-1.23642	4.35253e-14
11080	'DNAJB4'	mRNA	1.07065	1.19452e-27					116447	'TOP1MT'	mRNA	-1.028	8.11156e-21	-1.26883	9.69397e-37
100310812	'SPDYE2B'	mRNA	1.05183	0.00544426					100529261	'CHURC1-FNTB'	mRNA	-1.70049	3.01264e-05	-1.27093	3.17595e-06
10058	'ABCB6'	mRNA	1.53841	1.39747e-135					10156	'RASA4'	mRNA	-1.40596	5.83636e-05	-1.28635	2.75965e-05
347273	'CAVIN4'	mRNA	1.62106	0.0220918					41	'ASIC1'	mRNA	-1.23068	6.69166e-20	-1.28828	4.6159e-27
594855	'CPLX3'	mRNA	3.7096	0.0446469					8325	'FZD8'	mRNA	-1.05605	2.62035e-13	-1.30513	1.12753e-20
4253	'MIA2'	mRNA	1.46422	1.22101e-79					5166	'PDK4'	mRNA	-1.44658	1.18886e-34	-1.31565	5.05695e-50
51567	'TDP2'	mRNA	1.43146	8.45326e-84					57167	'SALL4'	mRNA	-1.83959	3.08993e-06	-1.31969	6.69385e-05
3017	'H2BC5'	mRNA	1.22586	1.111e-44					3797	'KIF3C'	mRNA	-1.45991	2.03242e-08	-1.33993	3.37078e-09
1464	'CSPG4'	mRNA	1.00412	1.85883e-24					196513	'DCP1B'	mRNA	-1.2129	0.00372621	-1.3569	0.000213091
114805	'GALNT13'	mRNA	-2.10542	2.89606e-05					1299	'COL9A3'	mRNA	-1.60232	1.88519e-06	-1.37505	5.51473e-06
26118	'WSB1'	mRNA	1.20717	1.08249e-66					30848	'CTAG2'	mRNA	-1.22915	5.42083e-48	-1.39054	7.42622e-79
54020	'SLC37A1'	mRNA	-1.09684	0.000704473					624	'BDKRB2'	mRNA	-1.17028	1.27317e-05	-1.39949	5.43109e-09
26137	'ZBTB20'	mRNA	1.00905	0.000468588					3092	'HIP1'	mRNA	-1.04152	9.16807e-14	-1.40137	3.87445e-26
4609	'MYC'	mRNA	-1.16058	5.62454e-155					54972	'TMEM132A'	mRNA	-1.18301	6.93413e-18	-1.43016	5.00298e-31
6817	'SULT1A1'	mRNA	1.59299	9.23291e-83					9132	'KCNQ4'	mRNA	-1.11457	0.000218436	-1.43249	2.11055e-07
257019	'FRMD3'	mRNA	-1.83998	1.93455e-62					284069	'FAM171A2'	mRNA	-1.24965	2.81343e-10	-1.43374	1.29494e-14
11000	'SLC27A3'	mRNA	-1.22773	0.0368014					1154	'CISH'	mRNA	-1.10175	0.0485715	-1.43751	0.00427305
6310	'ATXN1'	mRNA	1.00452	3.80144e-18					83943	'IMMP2L'	mRNA	-1.63714	1.04086e-09	-1.44921	7.02963e-10
10381	'TUBB3'	mRNA	-1.06713	8.83775e-06					10715	'CERS1'	mRNA	-1.30735	5.80768e-05	-1.48531	1.26605e-07
55287	'TMEM40'	mRNA	3.92051	0.00504617					6616	'SNAP25'	mRNA	-1.11306	2.18065e-14	-1.49458	4.22291e-28
3995	'FADS3'	mRNA	1.19108	1.26521e-52					50515	'CHST11'	mRNA	-1.32709	1.53378e-15	-1.49488	7.40686e-23
6347	'CCL2'	mRNA	-1.18233	2.19117e-06					84141	'EVA1A'	mRNA	-1.01494	0.000155401	-1.49893	2.23304e-09
272	'AMPD3'	mRNA	1.07223	0.000907588					339768	'ESPNL'	mRNA	-1.63781	0.0269868	-1.50169	0.0205832
23424	'TDRD7'	mRNA	1.14786	5.57732e-09					2657	'GDF1'	mRNA	-1.97655	0.00989226	-1.50426	0.0189414
10456	'HAX1'	mRNA	1.05187	3.26434e-97					107986035	'LOC107986035'	mRNA	-1.17882	0.0411084	-1.50825	0.00381196
402778	'IFITM10'	mRNA	1.43486	8.59685e-07					5118	'PCOLCE'	mRNA	-1.55076	2.48865e-06	-1.51005	2.70693e-07
116159	'CYYR1'	mRNA	4.3638	0.00725678					138715	'ARID3C'	mRNA	-1.02525	0.0389869	-1.51903	0.00127772
128229	'TSACC'	mRNA	1.41654	0.021249					1485	'CTAG1B'	mRNA	-1.53894	0.00906679	-1.5278	0.00359671
220323	'OAF'	mRNA	-1.1242	4.76608e-25					246100	'CTAG1A'	mRNA	-1.53894	0.00906679	-1.5278	0.00359671
1410	'CRYAB'	mRNA	1.08403	0.00573713					1741	'DLG3'	mRNA	-1.51344	1.67472e-06	-1.5374	4.15208e-09
55800	'SCN3B'	mRNA	1.98809	0.00484922					7040	'TGFB1'	mRNA	-1.55965	2.16544e-78	-1.53892	3.02357e-121
55636	'CHD7'	mRNA	-1.09923	5.7914e-42					70	'ACTC1'	mRNA	-1.01047	0.000729508	-1.54428	3.16738e-08
3425	'IDUA'	mRNA	1.20481	2.37289e-07					4054	'LTBP3'	mRNA	-1.94233	1.96017e-30	-1.54773	7.60807e-28
130612	'TMEM198'	mRNA	1.09261	0.000284841					158248	'TTC16'	mRNA	-2.4606	0.000848279	-1.57567	0.00771296
339761	'CYP27C1'	mRNA	-1.23753	2.20658e-15					404217	'CTXN1'	mRNA	-1.34255	2.38638e-14	-1.58578	1.52603e-21
57190	'SELENON'	mRNA	-1.19958	1.56052e-44					79603	'CERS4'	mRNA	-1.06784	0.0459768	-1.61018	0.00115988
202	'CRYBG1'	mRNA	-1.63056	0.0181053					23149	'FCHO1'	mRNA	-1.16049	2.35489e-07	-1.62126	7.83827e-14
51124	'IER3IP1'	mRNA	1.36474	8.0943e-98					55809	'TRERF1'	mRNA	-1.41143	1.27763e-13	-1.62476	4.14367e-20
113730	'KLHDC7B'	mRNA	6.55125	7.9869e-13					124930	'ANKRD13B'	mRNA	-1.66052	1.94887e-31	-1.64367	3.40953e-40
4487	'MSX1'	mRNA	1.24169	1.75801e-09					53833	'IL20RB'	mRNA	-1.50907	1.64785e-64	-1.65353	1.64749e-125
55529	'PIP4P2'	mRNA	-1.37762	7.3455e-08					6909	'TBX2'	mRNA	-1.48137	9.1384e-07	-1.67055	2.5474e-10
116969	'ART5'	mRNA	3.8039	0.0355212					140576	'S100A16'	mRNA	-1.11761	1.45248e-48	-1.67097	5.63469e-117
399726	'MIR1915HG'	lncRNA	-1.16111	5.29082e-08					5099	'PCDH7'	mRNA	-2.39581	4.29131e-59	-1.67778	1.10514e-49
4935	'GPR143'	mRNA	5.25944	0.00122485					55240	'STEAP3'	mRNA	-1.24215	1.66459e-38	-1.6904	7.62366e-88
2052	'EPHX1'	mRNA	1.99834	0					2335	'FN1'	mRNA	-2.5051	4.31547e-25	-1.71647	3.30164e-18
115330	'GPR146'	mRNA	1.0096	1.58991e-08					130888	'FBXO36'	mRNA	-1.3813	0.000146578	-1.73616	4.10712e-07
4207	'BORCS8-MEF2B'	mRNA	-1.19237	0.00471415					51477	'ISYNA1'	mRNA	-1.89234	3.79799e-07	-1.7363	2.10971e-07
247	'ALOX15B'	mRNA	2.19841	7.42443e-11					27293	'SMPDL3B'	mRNA	-1.98296	4.80583e-13	-1.74259	3.73066e-14
23630	'KCNE5'	mRNA	-2.26097	0.00206356					2686	'GGT7'	mRNA	-1.67477	0.013624	-1.74398	0.00188722
169834	'ZNF883'	mRNA	-4.17115	0.0409528					2262	'GPC5'	mRNA	-2.63635	7.10525e-06	-1.74671	0.00016609
1746	'DLX2'	mRNA	-1.94338	2.25421e-22					22859	'ADGRL1'	mRNA	-1.61586	1.25951e-31	-1.76244	5.76134e-40
25780	'RASGRP3'	mRNA	2.15569	0.0275591					284611	'FAM102B'	mRNA	-1.23435	5.94202e-32	-1.77094	9.23571e-78
23769	'FLRT1'	mRNA	2.4252	2.51195e-09					27129	'HSPB7'	mRNA	-2.03813	7.6966e-55	-1.77202	1.42504e-49
333	'APLP1'	mRNA	1.51262	2.09628e-11					389903	'CSAG3'	mRNA	-2.15715	1.12966e-14	-1.78837	1.84312e-16
4602	'MYB'	mRNA	-1.57583	3.17861e-13					54894	'RNF43'	mRNA	-1.02816	3.13337e-11	-1.81718	1.03225e-35
57530	'CGN'	mRNA	-1.30224	0.00865009					79974	'CPED1'	mRNA	-1.52189	5.65505e-07	-1.84021	1.58624e-10
25809	'TTLL1'	mRNA	1.22336	4.88615e-08					286133	'SCARA5'	mRNA	-2.43791	2.58042e-17	-1.85908	3.10919e-16
4861	'NPAS1'	mRNA	1.12476	0.00163253					55223	'TRIM62'	mRNA	-1.57333	3.11924e-16	-1.86597	4.22901e-26
64109	'CRLF2'	mRNA	2.19998	0.000674525					84808	'PERM1'	mRNA	-2.23263	3.02173e-05	-1.8743	2.33183e-05
4205	'MEF2A'	mRNA	1.15669	4.86261e-60					51450	'PRRX2'	mRNA	-1.32639	6.3339e-07	-1.87899	1.0158e-14
2277	'VEGFD'	mRNA	1.85858	0.0113761					254439	'C11orf86'	mRNA	-1.86291	2.51854e-80	-1.90092	8.46694e-95
7045	'TGFBI'	mRNA	1.55831	1.10871e-36					9194	'SLC16A7'	mRNA	-2.0268	9.236e-10	-1.91977	4.2891e-14
23576	'DDAH1'	mRNA	-1.07922	1.44436e-48					266740	'MAGEA2B'	mRNA	-2.02983	9.11696e-33	-2.0057	5.34043e-37
102723971	'LOC102723971'	mRNA	2.80639	0.0430973					10544	'PROCR'	mRNA	-1.51695	3.56163e-20	-2.04767	2.17618e-39
23412	'COMMD3'	mRNA	1.08463	4.42185e-34					2634	'GBP2'	mRNA	-1.8376	4.06045e-12	-2.05891	1.31063e-16
348013	'TMEM255B'	mRNA	3.06605	1.22393e-05					4101	'MAGEA2'	mRNA	-2.03347	3.27101e-35	-2.06271	8.72141e-42
1482	'NKX2-5'	mRNA	2.18802	0.0484837					202151	'RANBP3L'	mRNA	-2.06658	0.000412985	-2.06692	6.62156e-05
6854	'SYN2'	mRNA	2.74388	0.0462505					9145	'SYNGR1'	mRNA	-1.96156	7.67406e-37	-2.07693	4.66629e-47
6604	'SMARCD3'	mRNA	2.35155	0.000343686					9022	'CLIC3'	mRNA	-1.17289	0.00432006	-2.09501	9.8243e-08
165186	'TOGARAM2'	mRNA	-1.52496	0.00438739					2258	'FGF13'	mRNA	-2.75511	0.039547	-2.10753	0.049643
79366	'HMGN5'	mRNA	-1.52257	3.66787e-27					9915	'ARNT2'	mRNA	-1.75052	1.16048e-08	-2.12546	3.71911e-13
1307	'COL16A1'	mRNA	1.57442	0.000666104					160335	'TMTC2'	mRNA	-2.60279	1.98849e-13	-2.2029	6.53023e-13
414328	'IDNK'	mRNA	1.35521	4.03333e-08					5141	'PDE4A'	mRNA	-1.55599	0.000459414	-2.20916	1.42947e-07
143282	'FGFBP3'	mRNA	-2.20611	1.37435e-11					1742	'DLG4'	mRNA	-2.70005	3.83206e-27	-2.2274	4.14788e-25
6398	'SECTM1'	mRNA	1.5523	1.6754e-26					84667	'HES7'	mRNA	-2.32845	2.26427e-39	-2.26515	3.60798e-49
338442	'HCAR2'	mRNA	4.18581	0.0398336					400629	'TEX19'	mRNA	-2.10636	4.53363e-21	-2.30962	1.17036e-27
200958	'MUC20'	mRNA	2.70127	0.023746					23148	'NACAD'	mRNA	-2.37473	0.0240181	-2.31005	0.0136646
1950	'EGF'	mRNA	4.648	6.13761e-06					2300	'FOXL1'	mRNA	-1.23305	0.000260224	-2.31155	1.21417e-10
2030	'SLC29A1'	mRNA	-1.38527	1.09167e-71					23255	'MTCL1'	mRNA	-2.05681	1.5626e-60	-2.31191	1.14458e-110
11260	'XPOT'	mRNA	1.17895	4.20828e-118					119395	'CALHM3'	mRNA	-2.6382	0.000509427	-2.33809	0.000502065
23345	'SYNE1'	mRNA	1.41395	3.52995e-13					26207	'PITPNC1'	mRNA	-1.31538	5.45563e-37	-2.34615	1.78245e-102
10636	'RGS14'	mRNA	1.203	0.00306609					11182	'SLC2A6'	mRNA	-1.11458	2.91426e-11	-2.36428	5.63436e-39
51762	'RAB8B'	mRNA	1.00376	1.9724e-17					57449	'PLEKHG5'	mRNA	-1.13748	0.0217161	-2.37433	4.38952e-06
2261	'FGFR3'	mRNA	-1.25991	6.87915e-06					253152	'EPHX4'	mRNA	-1.84621	1.0485e-05	-2.39133	9.17219e-09
124989	'EFCAB13'	mRNA	2.00866	0.0298435					146206	'CARMIL2'	mRNA	-1.81083	4.90413e-05	-2.4077	4.66e-08
6781	'STC1'	mRNA	1.41626	6.72631e-08					91156	'IGFN1'	mRNA	-2.8067	0.00128398	-2.42482	0.001149
27350	'APOBEC3C'	mRNA	-1.32287	1.26639e-88					342897	'NCCRP1'	mRNA	-1.65284	0.0103738	-2.4448	4.64854e-05
1284	'COL4A2'	mRNA	-1.05449	1.4782e-21					148979	'GLIS1'	mRNA	-1.82851	5.96147e-11	-2.49292	3.45128e-19
21	'ABCA3'	mRNA	-1.42379	6.30704e-161					23581	'CASP14'	mRNA	-3.65904	1.22356e-85	-2.53806	5.17761e-73
29968	'PSAT1'	mRNA	1.55637	7.26502e-210					377677	'CA13'	mRNA	-2.74243	4.91407e-05	-2.59355	2.64289e-06
126374	'WTIP'	mRNA	1.16138	1.77014e-05					146754	'DNAH2'	mRNA	-3.30025	1.08321e-09	-2.59962	5.22705e-09
3399	'ID3'	mRNA	-1.48271	1.20116e-168					4046	'LSP1'	mRNA	-2.43773	8.73485e-28	-2.61609	3.83906e-35
5909	'RAP1GAP'	mRNA	1.99108	2.01822e-112					8313	'AXIN2'	mRNA	-2.94148	8.91131e-13	-2.63298	1.22038e-13
2331	'FMOD'	mRNA	5.72112	0.000179467					26084	'ARHGEF26'	mRNA	-1.80971	0.000211934	-2.63454	8.97121e-08
2036	'EPB41L1'	mRNA	1.42076	8.8489e-77					23302	'WSCD1'	mRNA	-1.62331	3.1859e-12	-2.64337	1.07275e-27
54578	'UGT1A6'	mRNA	4.78615	0.00917372					64131	'XYLT1'	mRNA	-2.10072	0.00620914	-2.68204	0.000348217
112755	'STX1B'	mRNA	-2.18834	0.0245447					121355	'GTSF1'	mRNA	-2.80149	3.47727e-211	-2.69065	5.61972e-229
283298	'OLFML1'	mRNA	-1.25641	3.15075e-26					345557	'PLCXD3'	mRNA	-1.6113	0.00225353	-2.74774	3.14895e-07
56241	'SUSD2'	mRNA	-1.98928	3.52452e-77					7177	'TPSAB1'	mRNA	-3.44729	0.0458169	-2.79691	0.0440089
1543	'CYP1A1'	mRNA	1.697	1.57274e-16					2150	'F2RL1'	mRNA	-1.47629	0.0209452	-2.8196	2.11339e-05
55652	'SLC48A1'	mRNA	1.27383	3.27723e-71					7015	'TERT'	mRNA	-1.67399	0.00695967	-2.85104	1.53863e-05
54935	'DUSP23'	mRNA	1.21844	1.09636e-05					645051	'GAGE13'	mRNA	-1.66622	0.0308779	-2.88428	0.000506944
161357	'MDGA2'	mRNA	-4.30559	0.0311884					221687	'RNF182'	mRNA	-2.36856	3.384e-24	-3.13259	6.21704e-37
6273	'S100A2'	mRNA	-1.0921	0.021928					83604	'TMEM47'	mRNA	-3.44669	4.17244e-49	-3.23184	7.90938e-51
3725	'JUN'	mRNA	1.44796	4.09308e-33					440519	'ZNF724'	mRNA	-2.07567	0.0165761	-3.23995	0.000113359
7476	'WNT7A'	mRNA	-2.09154	0.0333001					9817	'KEAP1'	mRNA	2.02004	4.77766e-224	-3.36364	3.03018e-264
2194	'FASN'	mRNA	-1.50103	5.98307e-226					241	'ALOX5AP'	mRNA	-5.36885	0.00235097	-3.44172	0.0236625
3665	'IRF7'	mRNA	1.56213	1.79291e-17					4311	'MME'	mRNA	-4.27355	0.000185082	-3.48061	9.88295e-05
651746	'ANKRD33B'	mRNA	1.49274	2.39849e-09					8840	'CCN4'	mRNA	-4.54359	0.0010445	-3.4817	0.000542449
29799	'YPEL1'	mRNA	1.02191	0.0473486					3589	'IL11'	mRNA	-1.24826	0.00152725	-3.61238	1.42528e-12
1382	'CRABP2'	mRNA	1.79676	2.22695e-28					168400	'DDX53'	mRNA	-3.12883	6.02402e-05	-3.65876	5.06398e-06
56648	'EIF5A2'	mRNA	1.05824	1.10636e-05					729447	'GAGE2A'	mRNA	-2.98102	8.5157e-139	-3.75743	2.59139e-175
51131	'PHF11'	mRNA	1.00913	0.00781881					5587	'PRKD1'	mRNA	-5.72545	7.27735e-09	-3.79099	3.83524e-11
3570	'IL6R'	mRNA	1.18967	1.39418e-19					4237	'MFAP2'	mRNA	-4.81738	0.0157269	-3.79319	0.0362695
2004	'ELK3'	mRNA	-1.43296	4.96258e-27					23057	'NMNAT2'	mRNA	-4.91077	0.00018116	-3.85305	5.97407e-05
1820	'ARID3A'	mRNA	1.41871	1.09556e-14					22861	'NLRP1'	mRNA	-4.77113	8.48962e-06	-3.97267	1.95326e-06
147339	'C18orf25'	mRNA	1.09563	4.97733e-45					200316	'APOBEC3F'	mRNA	-4.99785	0.010113	-3.98099	0.024669
23780	'APOL2'	mRNA	1.0274	1.22726e-17					27254	'CSDC2'	mRNA	-3.47897	1.06405e-05	-4.09801	5.31956e-07
554	'AVPR2'	mRNA	-3.79521	0.0361388					6759	'SSX4'	mRNA	-3.28629	8.03602e-15	-4.18028	1.84132e-18
285440	'CYP4V2'	mRNA	2.59496	0.00151152					353088	'ZNF429'	mRNA	-3.78786	0.00218894	-4.30969	0.00108578
25891	'PAMR1'	mRNA	4.35754	0.00772604					286499	'FAM133A'	mRNA	-4.37391	0.000130486	-4.3141	4.01515e-05
10241	'CALCOCO2'	mRNA	1.14058	7.91597e-61					105378220	'MARCOL'	mRNA	-3.05245	0.00509732	-4.31455	0.00102601
2645	'GCK'	mRNA	-4.75326	0.00834292					3242	'HPD'	mRNA	-3.85061	0	-4.38127	0
3141	'HLCS'	mRNA	1.19048	6.78038e-56					388536	'ZNF790'	mRNA	-4.46911	0.0116346	-4.41147	0.00686655
257407	'C2orf72'	mRNA	2.35348	1.64956e-12					284370	'ZNF615'	mRNA	-3.02367	0.00198261	-4.54839	0.000388063
51296	'SLC15A3'	mRNA	5.70914	4.39771e-05					56242	'ZNF253'	mRNA	-3.1641	0.0278203	-4.5848	0.00401354
2275	'FHL3'	mRNA	-1.02857	8.66397e-20					2543	'GAGE1'	mRNA	-2.78495	4.57029e-12	-4.64345	7.03163e-16
4199	'ME1'	mRNA	1.7292	6.86717e-157					51438	'MAGEC2'	mRNA	-4.81854	0.0156873	-4.76085	0.00787398
1244	'ABCC2'	mRNA	1.20692	1.33589e-84					145741	'C2CD4A'	mRNA	-4.12788	3.01416e-08	-4.87738	1.2599e-08
146556	'C16orf89'	mRNA	2.48309	9.37618e-09					199777	'ZNF626'	mRNA	-4.99806	0.00865247	-4.93669	0.00415239
7138	'TNNT1'	mRNA	1.39135	6.31735e-08					92745	'SLC38A5'	mRNA	-2.90043	6.29232e-93	-5.08679	1.80708e-125
115572	'TENT5B'	mRNA	-1.32703	3.39913e-13					134	'ADORA1'	mRNA	-3.87187	5.19793e-31	-5.13552	1.107e-31
51177	'PLEKHO1'	mRNA	-1.18367	0.0395963					56062	'KLHL4'	mRNA	-3.10658	5.53104e-12	-5.16382	3.93427e-14
55186	'SLC25A36'	mRNA	1.03126	3.63206e-38					65251	'ZNF649'	mRNA	-5.2335	0.0038995	-5.17481	0.0017541
148398	'SAMD11'	mRNA	-1.06858	5.28242e-14					203859	'ANO5'	mRNA	-5.30224	0.00333246	-5.23895	0.00150634
106707243	'PRH1-TAS2R14'	mRNA	1.29659	0.0181691					11211	'FZD10'	mRNA	-4.47057	0.0106781	-5.37365	0.000769391
3772	'KCNJ15'	mRNA	-2.9379	0.0317432					4493	'MT1E'	mRNA	-3.80253	6.13976e-28	-5.41276	3.2905e-28
132299	'OCIAD2'	mRNA	1.21029	1.30216e-11					163059	'ZNF433'	mRNA	-5.4951	0.00147412	-5.43835	0.000628673
4607	'MYBPC3'	mRNA	3.9894	0.0215072					54937	'SOHLH2'	mRNA	-5.64681	2.32346e-16	-5.85185	3.19039e-16
54941	'RNF125'	mRNA	1.17266	3.59151e-16					645073	'GAGE12G'	mRNA	-5.34572	9.44021e-33	-5.86168	2.16527e-114
256281	'NUDT14'	mRNA	1.61077	3.6066e-19					284021	'MILR1'	mRNA	-2.50249	0.000421256	-6.0387	9.7348e-06
6713	'SQLE'	mRNA	-1.17595	7.65893e-64					9034	'CCRL2'	mRNA	-3.71726	3.25195e-31	-6.17239	1.68355e-25
23645	'PPP1R15A'	mRNA	1.05017	1.23481e-58					2687	'GGT5'	mRNA	-4.21632	2.43287e-15	-6.27161	8.74129e-12
25842	'ASF1A'	mRNA	1.16437	6.34473e-43					286151	'FBXO43'	mRNA	-6.15765	1.51441e-05	-7.06149	1.65035e-07
2729	'GCLC'	mRNA	1.93897	3.64595e-246					341	'APOC1'	mRNA	-4.94878	6.01676e-10	-7.10883	4.24371e-08
22926	'ATF6'	mRNA	1.03589	9.08517e-66					255231	'MCOLN2'	mRNA	-7.23233	4.17303e-07	-7.1685	1.5065e-07
56475	'RPRM'	mRNA	-1.15313	1.74255e-05					729396	'GAGE12J'	mRNA	-4.57576	5.37719e-47	-7.19572	5.42251e-26
22989	'MYH15'	mRNA	-4.17069	0.0421301					2562	'GABRB3'	mRNA	-7.63764	1.91932e-08	-7.57862	7.37766e-09
384	'ARG2'	mRNA	1.13019	2.11592e-33					460	'ASTN1'	mRNA	-5.79466	1.83324e-06	-7.59233	7.16909e-09
4600	'MX2'	mRNA	1.81758	0.00238941					548313	'SSX4B'	mRNA	-7.89904	7.23017e-09	-7.83568	2.75792e-09
100131244	'ANKRD63'	mRNA	-2.80744	0.0155568					100132399	'GAGE12D'	mRNA	-3.337	4.47884e-09	-8.30928	9.62088e-11
55213	'RCBTB1'	mRNA	1.11233	5.96164e-14					653067	'XAGE1B'	mRNA	-7.73896	1.669e-29	-9.00179	3.12489e-17
5522	'PPP2R2C'	mRNA	3.60979	5.92586e-06					653220	'XAGE1A'	mRNA	-7.73896	1.669e-29	-9.00179	3.12489e-17
642273	'FAM110C'	mRNA	1.88707	9.99152e-43					85012	'TCEAL3'	mRNA	-10.2585	3.06018e-16	-9.2382	9.46646e-14
56521	'DNAJC12'	mRNA	-2.06517	2.37542e-08					729422	'GAGE12C'	mRNA	-9.67449	3.68425e-38	-9.29354	1.36373e-44
56606	'SLC2A9'	mRNA	3.70735	0.044832					729431	'GAGE12E'	mRNA	-9.67449	3.68425e-38	-9.29354	1.36373e-44
56548	'CHST7'	mRNA	-1.49183	0.00379669					729428	'GAGE12B'	mRNA	-5.90264	8.20981e-11	-9.39654	1.23659e-36
138162	'C9orf116'	mRNA	-1.08735	0.000586553					168002	'DACT2'	mRNA	-10.2954	2.28882e-16	-10.2364	1.05763e-16
3490	'IGFBP7'	mRNA	-1.07452	2.41991e-66					4112	'MAGEB1'	mRNA	-11.6441	5.22132e-21	-11.5854	2.42471e-21
79369	'B3GNT4'	mRNA	1.10207	0.0113484
79570	'NKAIN1'	mRNA	2.87522	5.87797e-07
79739	'TTLL7'	mRNA	1.28912	6.69609e-10
79789	'CLMN'	mRNA	2.77389	0.00821259
79924	'ADM2'	mRNA	1.02444	1.88117e-21
79961	'DENND2D'	mRNA	-1.63076	0.0133177
80176	'SPSB1'	mRNA	1.75243	4.70727e-68
80329	'ULBP1'	mRNA	1.49274	1.60035e-23
80339	'PNPLA3'	mRNA	-1.47308	2.73931e-24
80714	'PBX4'	mRNA	-1.57928	0.0382576
8076	'MFAP5'	mRNA	-1.92201	2.63443e-159
80763	'SPX'	mRNA	2.72631	0.00143963
80833	'APOL3'	mRNA	4.95117	0.00391313
8091	'HMGA2'	mRNA	2.41089	1.39801e-05
81029	'WNT5B'	mRNA	3.81356	0.0346103
81569	'ACTL8'	mRNA	-1.10715	1.43331e-44
81788	'NUAK2'	mRNA	-1.22976	5.66245e-15
8193	'DPF1'	mRNA	-1.9244	1.05213e-07
8303	'SNN'	mRNA	1.04157	2.12476e-06
8324	'FZD7'	mRNA	1.5236	4.13943e-37
83666	'PARP9'	mRNA	1.61735	4.10139e-26
83729	'INHBE'	mRNA	1.11015	1.83647e-26
83875	'BCO2'	mRNA	1.7766	0.00584539
83876	'MRO'	mRNA	1.40086	1.8856e-07
83959	'SLC4A11'	mRNA	1.47382	7.17805e-14
83982	'IFI27L2'	mRNA	1.25492	2.45316e-05
84002	'B3GNT5'	mRNA	-1.46758	0.000398183
8404	'SPARCL1'	mRNA	4.52994	0.00048431
84064	'HDHD2'	mRNA	1.42495	6.60691e-59
84288	'EFCAB2'	mRNA	1.14237	3.06785e-11
84440	'RAB11FIP4'	mRNA	1.06646	0.0435987
84448	'ABLIM2'	mRNA	1.39131	0.0249133
84561	'SLC12A8'	mRNA	1.42472	8.51584e-11
84680	'ACCS'	mRNA	1.08473	0.00279352
84803	'GPAT3'	mRNA	1.60786	1.16133e-09
84875	'PARP10'	mRNA	2.11154	3.04472e-05
84883	'AIFM2'	mRNA	1.01432	4.76769e-49
8490	'RGS5'	mRNA	1.48954	0.000249106
84905	'ZNF341'	mRNA	-1.00269	2.64156e-05
84959	'UBASH3B'	mRNA	-1.03762	1.06813e-25
85004	'RERG'	mRNA	-1.40589	3.67253e-33
8501	'SLC43A1'	mRNA	1.31405	5.82221e-50
8517	'IKBKG'	mRNA	1.07204	7.04084e-45
85366	'MYLK2'	mRNA	-4.42582	0.0287593
8544	'PIR'	mRNA	2.12848	1.82047e-200
85441	'HELZ2'	mRNA	1.34244	6.39594e-19
860	'RUNX2'	mRNA	-1.08235	0.0014584
8605	'PLA2G4C'	mRNA	1.13735	7.95481e-07
8614	'STC2'	mRNA	1.16354	2.29698e-108
8654	'PDE5A'	mRNA	1.48499	3.57211e-05
868	'CBLB'	mRNA	1.0601	5.46709e-15
874	'CBR3'	mRNA	2.30128	4.72111e-29
8745	'ADAM23'	mRNA	2.74123	0.00351407
8764	'TNFRSF14'	mRNA	1.35881	0.0025648
87769	'GGACT'	mRNA	1.60816	0.00166415
8780	'RIOK3'	mRNA	1.22861	4.12676e-75
8804	'CREG1'	mRNA	1.85259	4.09583e-278
8820	'HESX1'	mRNA	1.10544	0.0249133
8829	'NRP1'	mRNA	1.76788	1.73079e-32
883	'KYAT1'	mRNA	-1.01149	9.61875e-33
8842	'PROM1'	mRNA	3.80852	0.0361355
8864	'PER2'	mRNA	1.26047	4.89828e-14
8877	'SPHK1'	mRNA	-1.26784	8.49078e-29
8912	'CACNA1H'	mRNA	1.22476	0.00175644
8927	'BSN'	mRNA	1.34472	0.0403279
8941	'CDK5R2'	mRNA	2.40573	0.000710087
89777	'SERPINB12'	mRNA	4.31819	0.029557
89795	'NAV3'	mRNA	3.89569	0.0297227
8987	'STBD1'	mRNA	1.71884	5.96911e-41
89886	'SLAMF9'	mRNA	4.44455	0.0223815
9001	'HAP1'	mRNA	2.15341	0.00266996
90701	'SEC11C'	mRNA	1.00278	3.01864e-25
91107	'TRIM47'	mRNA	-1.1932	5.84348e-32
9127	'P2RX6'	mRNA	1.55907	6.97026e-06
91526	'ANKRD44'	mRNA	1.29481	1.12055e-17
91653	'BOC'	mRNA	2.94714	1.72218e-07
91683	'SYT12'	mRNA	-1.10056	4.10661e-49
91807	'MYLK3'	mRNA	-1.27523	1.08841e-65
9181	'ARHGEF2'	mRNA	1.09957	1.64028e-89
9182	'RASSF9'	mRNA	-1.42078	1.4085e-09
9214	'FCMR'	mRNA	2.00306	0.00061923
92312	'MEX3A'	mRNA	-1.16776	1.39743e-09
9245	'GCNT3'	mRNA	2.90879	0.015766
9246	'UBE2L6'	mRNA	4.56815	0.0141172
9252	'RPS6KA5'	mRNA	1.13883	4.46789e-12
9256	'TSPOAP1'	mRNA	-4.16868	0.043004
9284	'NPIPA1'	mRNA	1.11289	2.8445e-07
9306	'SOCS6'	mRNA	-1.10064	2.22699e-23
9317	'PTER'	mRNA	1.15966	4.75574e-27
9351	'SLC9A3R2'	mRNA	-1.67164	4.41651e-182
94031	'HTRA3'	mRNA	3.07591	0.00130291
9456	'HOMER1'	mRNA	1.08674	2.10691e-12
9507	'ADAMTS4'	mRNA	-2.17433	0.00374609
9536	'PTGES'	mRNA	-1.29008	4.95047e-55
960	'CD44'	mRNA	-1.14912	4.08795e-139
9601	'PDIA4'	mRNA	-1.35677	1.8575e-117
9610	'RIN1'	mRNA	-1.10013	4.33822e-18
9619	'ABCG1'	mRNA	-1.06239	8.58715e-12
9645	'MICAL2'	mRNA	-1.02327	8.00805e-13
9734	'HDAC9'	mRNA	2.41	0.0100627
9764	'KIAA0513'	mRNA	1.14076	1.11578e-10
9770	'RASSF2'	mRNA	1.20902	3.71096e-13
9778	'KIAA0232'	mRNA	1.14239	2.95904e-23
9796	'PHYHIP'	mRNA	-5.31372	0.0010985
9935	'MAFB'	mRNA	1.12791	1.30805e-05
9938	'ARHGAP25'	mRNA	2.00543	0.0442625
9966	'TNFSF15'	mRNA	-2.98543	4.71339e-24
9976	'CLEC2B'	mRNA	1.33832	1.10461e-16
9982	'FGFBP1'	mRNA	-1.7719	1.89922e-57

## Sheet: Group G-I
Gene ID	Gene Symbol	Type	log2 (Keap1-/- / Keap1+/+)	Qvalue (Keap1-/- / Keap1+/+)	Group				Gene ID	Gene Symbol	Type	log2 (Keap1β（Keap1△1-31） / Keap1+/+)	Qvalue (Keap1β（Keap1△1-31） / Keap1+/+)	log2(Keap1-/- / Keap1+/+)	Qvalue(Keap1-/- / Keap1+/+)	Group			Gene ID	Gene Symbol	Type	log2 (Keap1β（Keap1△1-31） / Keap1+/+)	Qvalue (Keap1β（Keap1△1-31） / Keap1+/+)	Group
100131244	'ANKRD63'	mRNA	-2.80744	0.0155568	Group G(950)				2138	'EYA1'	mRNA	3.87084	2.22104e-34	-1.84276	0.0341415	Group H(197)			1000	'CDH2'	mRNA	-3.71315	1.46342e-56	Group I(195)
100131390	'SP9'	mRNA	4.44336	0.0215604					9817	'KEAP1'	mRNA	3.65309	0	-3.36364	3.03018e-264				100008586	'GAGE12F'	mRNA	6.93046	1.39484e-06
100131755	'ARMCX4'	mRNA	-1.37882	4.60994e-05					54937	'SOHLH2'	mRNA	3.64377	2.0287e-215	-5.85185	3.19039e-16				100885850	'PTGES3L-AARSD1'	mRNA	-1.67424	0.0104765
100132399	'GAGE12D'	mRNA	-8.30928	9.62088e-11					729396	'GAGE12J'	mRNA	3.51253	0	-7.19572	5.42251e-26				101059953	'NPIPA8'	mRNA	-1.85977	0.000308483
100310812	'SPDYE2B'	mRNA	1.05183	0.00544426					101059915	'LOC101059915'	mRNA	2.21356	0.0111858	-4.3148	0.0345128				1012	'CDH13'	mRNA	1.74869	1.27925e-41
100507003	'GFY'	mRNA	2.54234	0.0258314					1436	'CSF1R'	mRNA	2.00314	0.000235168	-3.10845	0.0151827				10157	'AASS'	mRNA	-2.4938	0.000512078
100507421	'TMEM178B'	mRNA	1.23742	2.02794e-10					342897	'NCCRP1'	mRNA	1.99854	1.25028e-12	-2.4448	4.64854e-05				1016	'CDH18'	mRNA	3.22608	7.3343e-11
100526694	'MSANTD3-TMEFF1'	mRNA	1.18809	6.18164e-06					286133	'SCARA5'	mRNA	1.97756	6.91791e-54	-1.85908	3.10919e-16				10178	'TENM1'	mRNA	1.20677	1.9986e-06
100526737	'RBM14-RBM4'	mRNA	-1.30527	0.0048799					729447	'GAGE2A'	mRNA	1.85475	3.0561e-214	-3.75743	2.59139e-175				101928841	'LOC101928841'	mRNA	1.16393	0.00672951
100526842	'RPL17-C18orf32'	mRNA	1.34189	0.000433508					255231	'MCOLN2'	mRNA	1.72923	1.806e-06	-7.1685	1.5065e-07				10253	'SPRY2'	mRNA	-1.21281	1.16464e-21
100529261	'CHURC1-FNTB'	mRNA	-1.27093	3.17595e-06					168002	'DACT2'	mRNA	1.67583	3.61662e-52	-10.2364	1.05763e-16				10257	'ABCC4'	mRNA	1.41987	1.30919e-69
10058	'ABCB6'	mRNA	1.53841	1.39747e-135					221687	'RNF182'	mRNA	1.56605	1.36501e-41	-3.13259	6.21704e-37				1028	'CDKN1C'	mRNA	1.6676	4.78046e-47
100653049	'LOC100653049'	mRNA	5.18967	0.0016136					27129	'HSPB7'	mRNA	1.55968	1.45911e-93	-1.77202	1.42504e-49				10404	'CPQ'	mRNA	1.50194	2.41596e-07
10085	'EDIL3'	mRNA	1.44863	3.07228e-06					165186	'TOGARAM2'	mRNA	1.47129	1.01781e-05	-1.52496	0.00438739				10411	'RAPGEF3'	mRNA	-1.53872	2.36867e-09
100996758	'NPY4R2'	mRNA	1.89311	2.86367e-50					6768	'ST14'	mRNA	1.4514	3.90165e-15	-1.30532	6.21654e-06				10420	'TESK2'	mRNA	1.5686	0.000184025
101059938	'NPIPA7'	mRNA	1.15858	3.39851e-12					1284	'COL4A2'	mRNA	1.35132	1.36933e-69	-1.05449	1.4782e-21				1050	'CEBPA'	mRNA	2.15819	6.13544e-68
10123	'ARL4C'	mRNA	4.77932	2.08052e-06					168667	'BMPER'	mRNA	1.25652	1.02989e-09	-1.10691	0.000203963				105373314	'LOC105373314'	mRNA	-3.08718	0.0257852
10129	'FRY'	mRNA	1.3342	1.49974e-08					148398	'SAMD11'	mRNA	1.2322	2.41366e-33	-1.06858	5.28242e-14				10628	'TXNIP'	mRNA	-1.11374	3.87665e-141
10133	'OPTN'	mRNA	1.46267	2.02374e-46					84808	'PERM1'	mRNA	1.18519	5.2957e-05	-1.8743	2.33183e-05				10650	'PRELID3A'	mRNA	-1.44542	1.19447e-05
10149	'ADGRG2'	mRNA	1.92412	8.02427e-05					645073	'GAGE12G'	mRNA	1.14602	4.1748e-41	-5.86168	2.16527e-114				10723	'SLC12A7'	mRNA	1.80019	0.0114239
10156	'RASA4'	mRNA	-1.28635	2.75965e-05					27254	'CSDC2'	mRNA	1.04655	0.0036881	-4.09801	5.31956e-07				10794	'ZNF460'	mRNA	-1.25541	0.0152519
10220	'GDF11'	mRNA	-1.53316	1.92561e-21					79092	'CARD14'	mRNA	-1.00304	0.00459149	2.09029	8.47465e-32				107985728	'LOC107985728'	mRNA	1.17714	0.0146662
10221	'TRIB1'	mRNA	-1.56632	1.04002e-39					219699	'UNC5B'	mRNA	-1.0387	0.0111909	3.05084	1.26354e-66				10924	'SMPDL3A'	mRNA	1.21894	1.1687e-24
10241	'CALCOCO2'	mRNA	1.14058	7.91597e-61					1728	'NQO1'	mRNA	-1.04554	5.26241e-94	3.12339	0				10991	'SLC38A3'	mRNA	2.96166	1.78683e-05
102723971	'LOC102723971'	mRNA	2.80639	0.0430973					57761	'TRIB3'	mRNA	-1.07026	5.60879e-62	1.31166	1.81361e-134				11067	'DEPP1'	mRNA	4.24569	0.0193992
102724473	'GAGE10'	mRNA	-4.53066	0.00477306					55652	'SLC48A1'	mRNA	-1.07494	3.46154e-28	1.27383	3.27723e-71				112609	'MRAP2'	mRNA	1.39351	0.00538919
102724560	'CBSL'	mRNA	1.82364	0.000136398					83729	'INHBE'	mRNA	-1.08732	2.25847e-12	1.11015	1.83647e-26				1130	'LYST'	mRNA	1.3965	4.79298e-05
102724770	'LOC102724770'	mRNA	1.36767	3.47072e-17					84803	'GPAT3'	mRNA	-1.0956	0.0399013	1.60786	1.16133e-09				114804	'RNF157'	mRNA	1.36488	1.3738e-10
102724788	'LOC102724788'	mRNA	2.3177	0.0306948					874	'CBR3'	mRNA	-1.13465	0.0082802	2.30128	4.72111e-29				114880	'OSBPL6'	mRNA	-1.64367	1.4682e-16
10297	'APC2'	mRNA	-1.34548	0.0106889					55356	'SLC22A15'	mRNA	-1.17171	9.61226e-05	2.21153	7.49501e-48				114881	'OSBPL7'	mRNA	-1.06859	0.000223091
10365	'KLF2'	mRNA	1.52022	2.76129e-05					10626	'TRIM16'	mRNA	-1.20918	2.11043e-45	3.00787	0				115560	'ZNF501'	mRNA	-4.45108	0.0107578
10379	'IRF9'	mRNA	1.71292	3.12203e-51					140738	'TMEM37'	mRNA	-1.22084	4.29524e-10	1.28894	4.29061e-27				116844	'LRG1'	mRNA	1.5561	0.0121682
10381	'TUBB3'	mRNA	-1.06713	8.83775e-06					23657	'SLC7A11'	mRNA	-1.22517	3.11272e-10	3.73714	3.63537e-128				1188	'CLCNKB'	mRNA	1.25837	0.031302
10384	'BTN3A3'	mRNA	2.20191	0.0234507					79924	'ADM2'	mRNA	-1.26595	9.94831e-15	1.02444	1.88117e-21				119391	'GSTO2'	mRNA	1.69792	5.04771e-20
1040	'CDS1'	mRNA	2.51768	4.27363e-05					5154	'PDGFA'	mRNA	-1.31485	0.000981577	1.82156	2.90258e-19				123283	'TARS3'	mRNA	1.1853	2.73053e-09
10446	'LRRN2'	mRNA	2.32781	7.27526e-58					9518	'GDF15'	mRNA	-1.325	7.53017e-29	3.02496	0				1258	'CNGB1'	mRNA	1.06961	0.00730755
10456	'HAX1'	mRNA	1.05187	3.26434e-97					29948	'OSGIN1'	mRNA	-1.35672	0.000788955	4.90751	2.91593e-274				126969	'SLC44A3'	mRNA	1.84551	0.00172609
10457	'GPNMB'	mRNA	2.60835	2.97164e-33					5743	'PTGS2'	mRNA	-1.45124	1.38535e-07	1.2961	5.81275e-16				1281	'COL3A1'	mRNA	-1.00147	1.44776e-05
10461	'MERTK'	mRNA	2.59433	0.0342913					8714	'ABCC3'	mRNA	-1.46069	8.16447e-54	2.32575	4.2541e-276				1282	'COL4A1'	mRNA	2.14295	1.75758e-47
1047	'CLGN'	mRNA	2.56035	6.09757e-22					3601	'IL15RA'	mRNA	-1.52882	4.07056e-07	1.01689	8.8752e-09				1289	'COL5A1'	mRNA	1.14151	2.96106e-71
105	'ADARB2'	mRNA	-1.1318	2.91345e-55					79689	'STEAP4'	mRNA	-1.83739	1.62938e-06	1.0276	2.42233e-06				1308	'COL17A1'	mRNA	2.20071	0.0282274
10517	'FBXW10'	mRNA	5.42223	0.000162762					147166	'TRIM16L'	mRNA	-1.87513	2.5315e-121	3.22563	0				131544	'CRYBG3'	mRNA	1.06756	0.00126431
10529	'NEBL'	mRNA	2.4065	3.02052e-11					5097	'PCDH1'	mRNA	-1.91781	4.62869e-09	2.4848	1.20806e-66				133688	'UGT3A1'	mRNA	2.00247	0.0168419
105377622	'LOC105377622'	mRNA	4.46033	0.0215986					8644	'AKR1C3'	mRNA	-1.99051	9.0168e-123	4.45779	0				1365	'CLDN3'	mRNA	-1.1024	0.00855773
10544	'PROCR'	mRNA	-2.04767	2.17618e-39					152485	'ZNF827'	mRNA	-2.27461	0.000442619	1.44402	1.81844e-06				137970	'UNC5D'	mRNA	5.58813	0.000765258
10561	'IFI44'	mRNA	5.91332	1.68252e-13					287	'ANK2'	mRNA	-2.41613	0.00821189	1.96843	3.35953e-08				144193	'AMDHD1'	mRNA	-1.32188	0.00122952
10570	'DPYSL4'	mRNA	4.65151	4.71242e-06					8712	'PAGE1'	mRNA	-2.43628	2.79049e-67	1.75468	4.66692e-95				148103	'ZNF599'	mRNA	4.34575	0.0475457
10579	'TACC2'	mRNA	-1.43956	1.73855e-124					1646	'AKR1C2'	mRNA	-2.51428	0.00210328	11.0059	8.92041e-101				150368	'PHETA2'	mRNA	1.9779	0.0104171
10622	'POLR3G'	mRNA	-1.02275	8.44082e-10					55553	'SOX6'	mRNA	-2.57451	0.000250043	1.21099	0.000348217				1519	'CTSO'	mRNA	-3.67345	0.021388
10636	'RGS14'	mRNA	1.203	0.00306609					8829	'NRP1'	mRNA	-2.76817	6.97758e-16	1.76788	1.73079e-32				152	'ADRA2C'	mRNA	3.4549	0.0020728
1066	'CES1'	mRNA	8.8521	2.1209e-12					5101	'PCDH9'	mRNA	-3.14233	0.000937419	2.17528	4.35942e-11				1586	'CYP17A1'	mRNA	1.77728	0.00117738
106707243	'PRH1-TAS2R14'	mRNA	1.29659	0.0181691					53353	'LRP1B'	mRNA	-3.29243	0.0035527	2.50989	1.22361e-11				158809	'MAGEB6'	mRNA	3.03005	0.00676921
106821730	'BUB1B-PAK6'	mRNA	-2.49516	5.20891e-05					158584	'FAAH2'	mRNA	-3.31148	6.1398e-05	1.45038	1.05833e-05				161176	'SYNE3'	mRNA	-1.69423	2.26514e-07
10715	'CERS1'	mRNA	-1.48531	1.26605e-07					1645	'AKR1C1'	mRNA	-3.42231	2.90856e-11	7.92519	0				162993	'ZNF846'	mRNA	-1.13199	0.0103807
10763	'NES'	mRNA	2.00645	8.13134e-07					6756	'SSX1'	mRNA	-3.55625	0.00446799	1.66813	0.000152843				168455	'CCDC71L'	mRNA	-1.23828	3.80809e-08
107984862	'LOC107984862'	mRNA	4.17539	0.0472595					817	'CAMK2D'	mRNA	-3.86794	0.0467785	5.10518	1.06268e-35				169611	'OLFML2A'	mRNA	1.33984	3.59313e-45
107986035	'LOC107986035'	mRNA	-1.50825	0.00381196					55313	'CPPED1'	mRNA	-4.66102	9.04673e-09	2.23703	2.52987e-27				1755	'DMBT1'	mRNA	1.92817	1.70223e-11
107986163	'LOC107986163'	lncRNA	1.92865	0.0259698					79582	'SPAG16'	mRNA	-4.73433	0.0152668	4.82619	6.49015e-29				1902	'LPAR1'	mRNA	2.22206	0.0344077
107986211	'LOC107986211'	mRNA	-1.01766	0.0113692					8942	'KYNU'	mRNA	-5.77435	7.9304e-05	7.10574	6.08367e-284				1906	'EDN1'	mRNA	-1.08809	6.32242e-09
107987423	'LOC107987423'	mRNA	5.36671	1.4024e-20					102723631	'CT45A10'	mRNA	7.31238	4.41352e-21	7.23616	2.81225e-21				1910	'EDNRB'	mRNA	-5.86629	5.18019e-05
10874	'NMU'	mRNA	3.10312	6.85307e-06					4023	'LPL'	mRNA	6.12683	2.35165e-07	5.81111	6.05567e-07				1917	'EEF1A2'	mRNA	1.46821	6.75187e-11
10908	'PNPLA6'	mRNA	-1.00124	1.68466e-53					55511	'SAGE1'	mRNA	5.89843	5.17429e-22	5.4041	1.46098e-18				1958	'EGR1'	mRNA	-1.6361	5.35922e-11
10940	'POP1'	mRNA	-1.30971	1.57926e-33					102723680	'CT45A9'	mRNA	5.80686	7.67958e-05	5.25222	0.000389595				195814	'SDR16C5'	mRNA	-1.02023	4.23512e-06
10964	'IFI44L'	mRNA	5.76975	0.000147456					22982	'DIP2C'	mRNA	5.2802	0.00257244	6.10984	2.70863e-05				2053	'EPHX2'	mRNA	4.21495	9.35292e-07
11000	'SLC27A3'	mRNA	-1.22773	0.0368014					63901	'FAM111A'	mRNA	4.6743	0.000561834	7.13468	9.2894e-11				2170	'FABP3'	mRNA	1.4842	2.78315e-11
11045	'UPK1A'	mRNA	1.39304	0.000289042					56667	'MUC13'	mRNA	4.62412	0.00656106	3.90434	0.0269058				220965	'FAM13C'	mRNA	6.17417	1.55606e-05
11080	'DNAJB4'	mRNA	1.07065	1.19452e-27					266722	'HS6ST3'	mRNA	4.23294	2.16446e-09	2.75429	0.00105799				222584	'FAM83B'	mRNA	1.13563	0.0312283
11142	'PKIG'	mRNA	-1.16021	7.12145e-14					116969	'ART5'	mRNA	4.17175	0.023491	3.8039	0.0355212				2242	'FES'	mRNA	1.69072	0.00012123
11148	'HHLA2'	mRNA	-2.36641	0.000767421					4628	'MYH10'	mRNA	4.11657	4.64402e-223	2.67318	2.21652e-72				22822	'PHLDA1'	mRNA	-1.8416	1.20003e-62
11182	'SLC2A6'	mRNA	-2.36428	5.63436e-39					3488	'IGFBP5'	mRNA	3.73064	0.00223559	7.47676	2.69616e-17				22917	'ZP1'	mRNA	2.63843	0.00208433
11211	'FZD10'	mRNA	-5.37365	0.000769391					80852	'GRIP2'	mRNA	3.67297	0.0187193	4.99413	9.28302e-05				23263	'MCF2L'	mRNA	1.58609	0.0400643
1122	'CHML'	mRNA	1.34359	1.87409e-19					10083	'USH1C'	mRNA	3.41413	4.86296e-26	2.36066	3.5365e-10				23507	'LRRC8B'	mRNA	-1.0379	0.000122738
112268384	'LOC112268384'	mRNA	2.3842	0.00447337					1081	'CGA'	mRNA	3.15951	6.54858e-37	1.69414	6.37379e-08				23566	'LPAR3'	mRNA	1.51009	2.93583e-16
112574	'SNX18'	mRNA	1.03343	1.0008e-14					8091	'HMGA2'	mRNA	2.87261	1.18816e-07	2.41089	1.39801e-05				249	'ALPL'	mRNA	4.12288	2.2359e-15
11260	'XPOT'	mRNA	1.17895	4.20828e-118					79789	'CLMN'	mRNA	2.56664	0.0359775	2.77389	0.00821259				256714	'MAP7D2'	mRNA	2.17556	0.0410008
112755	'STX1B'	mRNA	-2.18834	0.0245447					10076	'PTPRU'	mRNA	2.43536	9.42956e-30	1.85381	1.20109e-15				25791	'NGEF'	mRNA	1.13756	8.07923e-09
1128	'CHRM1'	mRNA	2.65322	0.0248366					23037	'PDZD2'	mRNA	2.39849	0.032778	2.9166	0.00112659				26153	'KIF26A'	mRNA	1.19088	4.47825e-50
11320	'MGAT4A'	mRNA	2.96925	1.8657e-10					10580	'SORBS1'	mRNA	2.36716	0.00185769	3.29788	1.20089e-10				26268	'FBXO9'	mRNA	1.04717	1.1633e-32
113452	'TMEM54'	mRNA	1.38596	5.23857e-16					25927	'CNRIP1'	mRNA	2.28979	0.00116514	2.79809	1.6023e-06				26270	'FBXO6'	mRNA	2.28261	0.001807
113675	'SDSL'	mRNA	1.66814	0.000154829					6751	'SSTR1'	mRNA	2.2609	0.00821469	3.9022	2.08285e-11				26468	'LHX6'	mRNA	1.83712	0.0116794
113730	'KLHDC7B'	mRNA	6.55125	7.9869e-13					8365	'H4C8'	mRNA	2.18772	2.42206e-34	2.25823	1.34896e-41				2669	'GEM'	mRNA	1.38462	0.00393494
113835	'ZNF257'	mRNA	-2.73031	0.0466752					643988	'FNDC10'	mRNA	2.17204	2.97942e-08	2.34287	3.42312e-11				27076	'LYPD3'	mRNA	1.22555	6.82309e-14
114134	'SLC2A13'	mRNA	1.08134	2.91596e-13					5243	'ABCB1'	mRNA	2.15352	2.88759e-05	2.22199	2.46381e-06				282890	'ZNF311'	mRNA	-1.20956	0.00312769
114800	'CCDC85A'	mRNA	2.55438	0.00793233					54967	'CT55'	mRNA	2.14356	0.0219541	1.9221	0.0322591				283870	'BRICD5'	mRNA	-1.01582	0.0208996
114805	'GALNT13'	mRNA	-2.10542	2.89606e-05					10505	'SEMA4F'	mRNA	2.1202	5.89321e-06	1.35519	0.010381				284086	'NEK8'	mRNA	-1.04536	3.02802e-08
114824	'PNMA5'	mRNA	4.11757	1.83215e-09					5764	'PTN'	mRNA	2.09903	0.000445362	1.49394	0.0193673				284656	'EPHA10'	mRNA	-4.32444	0.0148778
114898	'C1QTNF2'	mRNA	2.1533	2.17013e-05					783	'CACNB2'	mRNA	2.09405	3.15299e-06	1.71859	0.000183781				29964	'PRICKLE4'	mRNA	-1.02268	0.00272869
114907	'FBXO32'	mRNA	1.88024	0.00649791					27445	'PCLO'	mRNA	2.09282	3.14624e-10	1.97018	8.53155e-12				301	'ANXA1'	mRNA	-1.10075	1.40922e-52
115106	'HAUS1'	mRNA	1.40392	1.81222e-43					727897	'MUC5B'	mRNA	2.03147	0.029428	2.54422	0.00067254				3084	'NRG1'	mRNA	-1.16092	0.000275955
115330	'GPR146'	mRNA	1.0096	1.58991e-08					6578	'SLCO2A1'	mRNA	2.03052	0.0088488	3.33831	1.73562e-09				3098	'HK1'	mRNA	1.58189	5.82714e-109
1154	'CISH'	mRNA	-1.43751	0.00427305					2009	'EML1'	mRNA	1.98467	1.3127e-06	1.45471	0.00102041				3200	'HOXA3'	mRNA	1.37548	0.012156
115572	'TENT5B'	mRNA	-1.32703	3.39913e-13					84951	'TNS4'	mRNA	1.97599	1.19341e-25	1.4531	2.43138e-13				3236	'HOXD10'	mRNA	1.36321	2.35197e-10
116159	'CYYR1'	mRNA	4.3638	0.00725678					2825	'GPR1'	mRNA	1.96574	0.00408312	3.22572	4.47997e-11				3312	'HSPA8'	mRNA	1.20274	2.56072e-186
116211	'TM4SF19'	mRNA	1.92212	7.01928e-08					3371	'TNC'	mRNA	1.91259	0.00761616	2.71011	7.50972e-07				3320	'HSP90AA1'	mRNA	1.27548	3.00785e-12
116447	'TOP1MT'	mRNA	-1.26883	9.69397e-37					2069	'EREG'	mRNA	1.84701	4.20555e-05	2.72082	6.03085e-15				3383	'ICAM1'	mRNA	1.30852	0.0110873
116461	'TSEN15'	mRNA	1.19105	3.16851e-57					2348	'FOLR1'	mRNA	1.84178	8.94669e-05	1.30271	0.0111373				340990	'OTOG'	mRNA	2.61554	0.0477143
116496	'NIBAN1'	mRNA	3.2154	0					4330	'MN1'	mRNA	1.81799	4.13176e-21	2.04273	2.22502e-31				344558	'SH3RF3'	mRNA	-1.07445	2.51175e-14
117583	'PARD3B'	mRNA	2.35751	2.70714e-27					7056	'THBD'	mRNA	1.8134	2.64755e-07	2.43785	1.00597e-17				3600	'IL15'	mRNA	-1.31885	0.000160974
118738	'ZNF488'	mRNA	-1.57353	0.00944322					652	'BMP4'	mRNA	1.807	0.0274596	2.34963	0.000198354				3641	'INSL4'	mRNA	1.97872	1.3093e-27
1191	'CLU'	mRNA	1.85416	1.36032e-287					51196	'PLCE1'	mRNA	1.80414	1.08151e-07	1.48505	1.42513e-05				3667	'IRS1'	mRNA	-1.98125	8.55604e-20
1193	'CLIC2'	mRNA	2.09723	0.00122695					58528	'RRAGD'	mRNA	1.75102	3.55207e-10	2.52938	4.93144e-29				3691	'ITGB4'	mRNA	-1.02071	2.07799e-13
119395	'CALHM3'	mRNA	-2.33809	0.000502065					1809	'DPYSL3'	mRNA	1.73352	0.000363291	4.73692	2.79068e-62				375061	'FAM89A'	mRNA	2.44165	0.0303596
121355	'GTSF1'	mRNA	-2.69065	5.61972e-229					92270	'ATP6AP1L'	mRNA	1.67906	0.0454638	2.40786	0.000123508				3759	'KCNJ2'	mRNA	-1.72643	0.000154534
121643	'FOXN4'	mRNA	5.26543	0.00136923					10202	'DHRS2'	mRNA	1.67408	1.74903e-06	3.57062	1.10248e-49				379	'ARL4D'	mRNA	-1.32979	2.08095e-33
123591	'TMEM266'	mRNA	2.00484	0.00237579					5334	'PLCL1'	mRNA	1.67373	0.0289424	1.70646	0.0128695				389289	'ANXA2R'	mRNA	-1.30678	1.41927e-09
124093	'CCDC78'	mRNA	-1.02	0.0183646					9235	'IL32'	mRNA	1.66567	2.14709e-06	2.01408	3.77603e-11				389432	'SAMD5'	mRNA	3.4225	0.00193412
1244	'ABCC2'	mRNA	1.20692	1.33589e-84					83439	'TCF7L1'	mRNA	1.61464	0.0200457	2.34102	7.57144e-06				4004	'LMO1'	mRNA	1.69461	0.000132944
124930	'ANKRD13B'	mRNA	-1.64367	3.40953e-40					220108	'FAM124A'	mRNA	1.57293	2.23808e-14	1.84486	1.72593e-23				4052	'LTBP1'	mRNA	2.57401	0.0158735
124935	'SLC43A2'	mRNA	-2.02754	1.58501e-82					26032	'SUSD5'	mRNA	1.54578	6.42691e-14	1.71329	2.00949e-19				4093	'SMAD9'	mRNA	1.1078	1.0567e-13
124989	'EFCAB13'	mRNA	2.00866	0.0298435					117156	'SCGB3A2'	mRNA	1.53227	0.00662392	2.53449	5.59792e-10				417	'ART1'	mRNA	5.13555	0.00434668
126374	'WTIP'	mRNA	1.16138	1.77014e-05					248	'ALPI'	mRNA	1.48701	0	1.19799	5.91963e-89				4326	'MMP17'	mRNA	1.69713	0.0199253
126731	'CCSAP'	mRNA	1.22033	2.00038e-36					147700	'KLC3'	mRNA	1.47684	0.00504948	1.77179	8.2205e-05				441519	'CT45A3'	mRNA	7.01662	7.02036e-07
126917	'IFFO2'	mRNA	-1.13775	7.40238e-08					79369	'B3GNT4'	mRNA	1.47578	0.000397375	1.10207	0.0113484				467	'ATF3'	mRNA	-1.39758	1.91207e-42
128229	'TSACC'	mRNA	1.41654	0.021249					2567	'GABRG3'	mRNA	1.4599	9.34884e-10	1.14146	1.07109e-06				489	'ATP2A3'	mRNA	1.35319	0.0488281
1285	'COL4A3'	mRNA	5.48344	2.11961e-37					6653	'SORL1'	mRNA	1.43821	7.08145e-18	1.67454	5.04071e-29				50506	'DUOX2'	mRNA	1.52881	0.00263762
128611	'ZNF831'	mRNA	-2.05631	1.93244e-111					3872	'KRT17'	mRNA	1.43717	7.90287e-68	1.8032	7.74951e-97				5105	'PCK1'	mRNA	1.6617	0.00383943
1288	'COL4A6'	mRNA	-1.90999	1.16995e-16					3868	'KRT16'	mRNA	1.43571	0.034584	1.4862	0.0144554				5157	'PDGFRL'	mRNA	-1.04979	0.00801169
1291	'COL6A1'	mRNA	-1.70473	0.00083181					120224	'TMEM45B'	mRNA	1.42888	0.0307248	2.07837	2.15733e-05				5176	'SERPINF1'	mRNA	2.72013	0.000149259
1292	'COL6A2'	mRNA	-4.27479	0.00131753					3707	'ITPKB'	mRNA	1.40974	8.54464e-12	1.08836	1.86007e-07				5212	'VIT'	mRNA	1.45697	6.19731e-26
129293	'TRABD2A'	mRNA	-1.26269	7.23479e-70					64789	'EXO5'	mRNA	1.40637	0.00530996	1.60512	0.000181766				5228	'PGF'	mRNA	2.16175	2.58951e-05
1295	'COL8A1'	mRNA	-1.28063	1.03323e-05					22808	'MRAS'	mRNA	1.39961	9.38878e-14	1.02869	2.70052e-07				53637	'S1PR5'	mRNA	-1.24182	4.14018e-05
1299	'COL9A3'	mRNA	-1.37505	5.51473e-06					57221	'ARFGEF3'	mRNA	1.39053	1.76336e-09	1.44215	4.7827e-10				5366	'PMAIP1'	mRNA	-1.1088	4.17409e-22
130271	'PLEKHH2'	mRNA	1.72094	0.0200248					3303	'HSPA1A'	mRNA	1.38715	7.54695e-90	1.03085	5.65867e-59				54101	'RIPK4'	mRNA	1.49128	0.00251039
1306	'COL15A1'	mRNA	1.32511	4.05933e-77					127018	'LYPLAL1'	mRNA	1.384	0.000472586	2.11769	6.61369e-12				54102	'CLIC6'	mRNA	2.75168	0.0188502
130612	'TMEM198'	mRNA	1.09261	0.000284841					57333	'RCN3'	mRNA	1.36874	2.84818e-05	2.1299	5.48443e-16				541466	'CT45A1'	mRNA	6.5598	7.75138e-06
1307	'COL16A1'	mRNA	1.57442	0.000666104					3964	'LGALS8'	mRNA	1.35254	1.59591e-17	1.50234	9.5607e-28				54221	'SNTG2'	mRNA	4.38589	0.0136227
131583	'FAM43A'	mRNA	1.68744	4.48251e-14					445347	'TARP'	mRNA	1.33175	0.000219672	1.19291	0.000515878				54360	'CYTL1'	mRNA	5.20862	0.0033197
1317	'SLC31A1'	mRNA	1.06402	2.4574e-80					5798	'PTPRN'	mRNA	1.32995	0.00177038	1.41326	0.000212722				55117	'SLC6A15'	mRNA	-1.69357	5.74533e-25
132299	'OCIAD2'	mRNA	1.21029	1.30216e-11					84440	'RAB11FIP4'	mRNA	1.31917	0.0138118	1.06646	0.0435987				55534	'MAML3'	mRNA	-5.1959	1.12239e-11
133308	'SLC9B2'	mRNA	-1.11164	2.06653e-14					3304	'HSPA1B'	mRNA	1.30695	2.86036e-76	1.1498	1.00523e-78				55876	'GSDMB'	mRNA	-1.50386	0.0429154
134	'ADORA1'	mRNA	-5.13552	1.107e-31					4883	'NPR3'	mRNA	1.30506	0.0128933	1.92974	3.0775e-06				5652	'PRSS8'	mRNA	1.69845	3.24711e-12
137392	'CIBAR1'	mRNA	2.82116	0.0437182					5016	'OVGP1'	mRNA	1.29198	0.0238011	1.66139	0.000289152				57007	'ACKR3'	mRNA	1.0011	7.25154e-25
137872	'ADHFE1'	mRNA	2.11339	2.08189e-06					272	'AMPD3'	mRNA	1.29142	0.000156061	1.07223	0.000907588				5742	'PTGS1'	mRNA	1.02652	3.76172e-45
138162	'C9orf116'	mRNA	-1.08735	0.000586553					7037	'TFRC'	mRNA	1.29026	5.59132e-113	1.88526	1.00278e-212				57480	'PLEKHG1'	mRNA	1.90546	0.000491252
1382	'CRABP2'	mRNA	1.79676	2.22695e-28					6781	'STC1'	mRNA	1.24797	3.18839e-05	1.41626	6.72631e-08				59344	'ALOXE3'	mRNA	1.17496	0.0421021
138429	'PIP5KL1'	mRNA	1.1697	0.000117449					92737	'DNER'	mRNA	1.24366	0.0229178	2.06545	5.02639e-08				595	'CCND1'	mRNA	1.01231	2.84942e-40
138715	'ARID3C'	mRNA	-1.51903	0.00127772					58480	'RHOU'	mRNA	1.22243	1.3319e-09	1.90825	1.52442e-30				6004	'RGS16'	mRNA	-2.3025	1.75856e-06
1397	'CRIP2'	mRNA	-1.08926	1.94963e-06					247	'ALOX15B'	mRNA	1.2028	0.0115858	2.19841	7.42443e-11				6335	'SCN9A'	mRNA	-2.2334	0.00889405
139818	'DOCK11'	mRNA	1.07067	0.0234374					55964	'SEPTIN3'	mRNA	1.17041	0.000211455	1.59104	3.16109e-09				63827	'BCAN'	mRNA	-1.00698	0.024243
140576	'S100A16'	mRNA	-1.67097	5.63469e-117					3298	'HSF2'	mRNA	1.1612	1.58622e-17	1.05755	1.38187e-15				6383	'SDC2'	mRNA	1.07989	1.17173e-56
140680	'C20orf96'	mRNA	-1.14193	0.000683632					4240	'MFGE8'	mRNA	1.15812	0.000100991	1.67062	7.09873e-12				6414	'SELENOP'	mRNA	-1.16124	0.000343567
140730	'RIMS4'	mRNA	2.21421	1.33481e-24					658	'BMPR1B'	mRNA	1.12683	0.0177435	1.65692	8.29487e-06				645864	'MAGEB17'	mRNA	1.41844	0.00561649
140809	'SRXN1'	mRNA	2.77782	0					79152	'FA2H'	mRNA	1.11305	3.92188e-12	1.06622	3.32291e-12				646643	'SBK2'	mRNA	1.67032	0.00541585
1410	'CRYAB'	mRNA	1.08403	0.00573713					2058	'EPRS1'	mRNA	1.10346	3.09424e-10	1.17877	1.0537e-44				6480	'ST6GAL1'	mRNA	1.03811	0.00450748
143282	'FGFBP3'	mRNA	-2.20611	1.37435e-11					1286	'COL4A4'	mRNA	1.09537	0.0415485	5.53356	1.42697e-114				64866	'CDCP1'	mRNA	-1.92104	0.000195358
1435	'CSF1'	mRNA	1.24814	2.0871e-11					1102	'RCBTB2'	mRNA	1.09343	0.00339354	1.77795	4.23138e-10				653082	'ZDHHC11B'	mRNA	2.27293	0.000682442
1438	'CSF2RA'	mRNA	1.852	5.55724e-101					145957	'NRG4'	mRNA	1.07319	8.59167e-31	2.08206	1.22378e-156				653149	'NBPF6'	mRNA	-1.16841	4.64012e-08
143872	'ARHGAP42'	mRNA	2.03182	3.24043e-10					80303	'EFHD1'	mRNA	1.04591	0.0492763	2.38134	7.04986e-12				654364	'NME1-NME2'	mRNA	1.19787	2.65912e-07
144165	'PRICKLE1'	mRNA	5.65326	6.14421e-05					8912	'CACNA1H'	mRNA	1.04257	0.0241581	1.22476	0.00175644				6695	'SPOCK1'	mRNA	1.00694	1.29051e-26
144453	'BEST3'	mRNA	-2.02903	0.0118329					1893	'ECM1'	mRNA	1.03444	0.000373149	2.06766	1.33496e-20				6769	'STAC'	mRNA	-1.31713	0.000278948
144715	'RAD9B'	mRNA	1.47567	0.000805146					57685	'CACHD1'	mRNA	1.0202	0.00533006	1.09841	0.000939051				6927	'HNF1A'	mRNA	-1.13781	0.0431557
145389	'SLC38A6'	mRNA	1.07236	7.04185e-11					83982	'IFI27L2'	mRNA	1.01448	0.00498009	1.25492	2.45316e-05				7031	'TFF1'	mRNA	3.49191	0.0359319
145741	'C2CD4A'	mRNA	-4.87738	1.2599e-08					345557	'PLCXD3'	mRNA	-1.00975	0.0462974	-2.74774	3.14895e-07				7035	'TFPI'	mRNA	-1.14974	3.77645e-23
145788	'C15orf65'	mRNA	1.11811	1.48311e-09					26287	'ANKRD2'	mRNA	-1.06689	1.19066e-05	-2.03844	1.70138e-15				7103	'TSPAN8'	mRNA	-1.16511	4.38133e-16
146206	'CARMIL2'	mRNA	-2.4077	4.66e-08					79603	'CERS4'	mRNA	-1.07638	0.0422129	-1.61018	0.00115988				7107	'GPR137B'	mRNA	2.53188	0.00259874
1464	'CSPG4'	mRNA	1.00412	1.85883e-24					27074	'LAMP3'	mRNA	-1.17528	2.2418e-20	-1.14672	6.26733e-18				727936	'GXYLT2'	mRNA	1.91094	2.15672e-14
146556	'C16orf89'	mRNA	2.48309	9.37618e-09					2256	'FGF11'	mRNA	-1.18059	0.045734	-1.34464	0.00378609				728	'C5AR1'	mRNA	-1.01213	0.0143566
1466	'CSRP2'	mRNA	1.01929	8.99704e-26					390980	'ZNF805'	mRNA	-1.37874	6.49586e-13	-1.22102	7.42442e-12				7280	'TUBB2A'	mRNA	1.40993	1.26964e-20
146754	'DNAH2'	mRNA	-2.59962	5.22705e-09					10687	'PNMA2'	mRNA	-1.38514	0.00288172	-1.14858	0.00624797				7291	'TWIST1'	mRNA	-1.00126	5.5687e-07
147339	'C18orf25'	mRNA	1.09563	4.97733e-45					266740	'MAGEA2B'	mRNA	-1.46997	8.34293e-22	-2.0057	5.34043e-37				7424	'VEGFC'	mRNA	-1.09713	0.000125719
1475	'CSTA'	mRNA	3.5301	0.000444198					284021	'MILR1'	mRNA	-1.47592	0.0206326	-6.0387	9.7348e-06				7461	'CLIP2'	mRNA	-1.12389	2.16583e-22
147920	'IGFL2'	mRNA	1.4767	3.49269e-29					130888	'FBXO36'	mRNA	-1.48124	3.85729e-05	-1.73616	4.10712e-07				771	'CA12'	mRNA	2.50539	2.84348e-05
1482	'NKX2-5'	mRNA	2.18802	0.0484837					2543	'GAGE1'	mRNA	-1.52372	5.3639e-06	-4.64345	7.03163e-16				780776	'TVP23A'	mRNA	1.82472	3.28618e-08
1485	'CTAG1B'	mRNA	-1.5278	0.00359671					4101	'MAGEA2'	mRNA	-1.52737	4.01907e-25	-2.06271	8.72141e-42				79094	'CHAC1'	mRNA	-1.57675	3.70693e-64
148979	'GLIS1'	mRNA	-2.49292	3.45128e-19					23630	'KCNE5'	mRNA	-1.52904	0.0436461	-2.26097	0.00206356				79642	'ARSJ'	mRNA	-1.20702	0.000218555
149345	'SHISA4'	mRNA	1.239	0.0060351					389903	'CSAG3'	mRNA	-1.61263	1.14953e-12	-1.78837	1.84312e-16				79679	'VTCN1'	mRNA	2.96457	0.0471574
1508	'CTSB'	mRNA	-1.11088	1.3153e-78					56241	'SUSD2'	mRNA	-1.70387	2.24767e-65	-1.98928	3.52452e-77				79844	'ZDHHC11'	mRNA	1.14401	8.97315e-05
151126	'ZNF385B'	mRNA	3.00613	0.006606					460	'ASTN1'	mRNA	-1.71218	0.000898238	-7.59233	7.16909e-09				80781	'COL18A1'	mRNA	1.87585	1.3337e-06
151176	'ERFE'	mRNA	1.39862	1.3671e-16					2686	'GGT7'	mRNA	-1.7211	0.00584295	-1.74398	0.00188722				81327	'OR4A16'	mRNA	-4.62089	0.0058715
151636	'DTX3L'	mRNA	1.5497	3.23176e-34					56548	'CHST7'	mRNA	-1.74315	0.00270177	-1.49183	0.00379669				81848	'SPRY4'	mRNA	-1.55776	4.5688e-28
151887	'CCDC80'	mRNA	2.65932	5.43859e-42					3162	'HMOX1'	mRNA	-1.74358	1.11526e-117	-1.02695	5.2623e-71				8214	'DGCR6'	mRNA	-2.08207	0.00560983
152007	'GLIPR2'	mRNA	-1.15612	4.96719e-06					2262	'GPC5'	mRNA	-1.81839	0.000401204	-1.74671	0.00016609				83667	'SESN2'	mRNA	-1.46245	3.94075e-80
152189	'CMTM8'	mRNA	4.21205	0.00188722					4046	'LSP1'	mRNA	-1.93788	7.54869e-23	-2.61609	3.83906e-35				83699	'SH3BGRL2'	mRNA	-1.80081	0.00756343
154064	'RAET1L'	mRNA	6.07304	3.17933e-05					9034	'CCRL2'	mRNA	-2.00278	1.37938e-18	-6.17239	1.68355e-25				83716	'CRISPLD2'	mRNA	1.51219	2.19525e-06
1543	'CYP1A1'	mRNA	1.697	1.57274e-16					377677	'CA13'	mRNA	-2.11126	0.000157436	-2.59355	2.64289e-06				83983	'TSSK6'	mRNA	-1.79087	0.000297202
1545	'CYP1B1'	mRNA	1.38869	5.242e-06					160335	'TMTC2'	mRNA	-2.32812	2.55593e-13	-2.2029	6.53023e-13				84528	'RHOXF2'	mRNA	3.23276	0.00235159
157638	'LRATD2'	mRNA	-1.75524	8.27621e-53					5099	'PCDH7'	mRNA	-2.65282	8.72998e-86	-1.67778	1.10514e-49				84898	'PLXDC2'	mRNA	-2.86	0.0093445
158038	'LINGO2'	mRNA	-2.25116	0.00459759					105378220	'MARCOL'	mRNA	-2.70733	0.00730952	-4.31455	0.00102601				84969	'TOX2'	mRNA	-1.49029	7.77689e-09
158135	'TTLL11'	mRNA	-1.26988	2.37232e-13					2687	'GGT5'	mRNA	-3.02834	1.53809e-12	-6.27161	8.74129e-12				85358	'SHANK3'	mRNA	1.6945	0.00683555
158219	'TTC39B'	mRNA	2.56351	1.33704e-06					53833	'IL20RB'	mRNA	-3.81522	0	-1.65353	1.64749e-125				8647	'ABCB11'	mRNA	4.31912	0.0162677
158248	'TTC16'	mRNA	-1.57567	0.00771296					200316	'APOBEC3F'	mRNA	-3.95484	0.0420476	-3.98099	0.024669				8676	'STX11'	mRNA	1.26567	0.000756799
1608	'DGKG'	mRNA	6.48548	1.14453e-06					341	'APOC1'	mRNA	-4.01943	2.64591e-10	-7.10883	4.24371e-08				8835	'SOCS2'	mRNA	-1.09666	0.0075164
161357	'MDGA2'	mRNA	-4.30559	0.0311884					5587	'PRKD1'	mRNA	-4.05958	3.44952e-10	-3.79099	3.83524e-11				8908	'GYG2'	mRNA	3.17687	0.000157768
162394	'SLFN5'	mRNA	1.92454	1.13465e-65					6759	'SSX4'	mRNA	-4.15647	4.82081e-17	-4.18028	1.84132e-18				89780	'WNT3A'	mRNA	3.78508	0.0142225
163059	'ZNF433'	mRNA	-5.43835	0.000628673					353088	'ZNF429'	mRNA	-4.29216	0.00237581	-4.30969	0.00108578				9020	'MAP3K14'	mRNA	-1.17963	2.49385e-23
163227	'ZNF100'	mRNA	-1.60005	0.00631685					114798	'SLITRK1'	mRNA	-4.73512	0.0152414	-4.75891	0.00750454				90625	'ERVH48-1'	mRNA	2.95588	0.00548665
163259	'DENND2C'	mRNA	1.13943	0.00542416					199777	'ZNF626'	mRNA	-4.91615	0.0088488	-4.93669	0.00415239				9076	'CLDN1'	mRNA	-1.46307	8.89367e-83
1675	'CFD'	mRNA	1.08985	1.43455e-18					339479	'BRINP3'	mRNA	-4.99738	0.00673947	-5.02148	0.00306484				9122	'SLC16A4'	mRNA	2.48963	0.02779
168400	'DDX53'	mRNA	-3.65876	5.06398e-06					65251	'ZNF649'	mRNA	-5.15181	0.00398401	-5.17481	0.0017541				91624	'NEXN'	mRNA	1.10718	0.00109612
169834	'ZNF883'	mRNA	-4.17115	0.0409528					203859	'ANO5'	mRNA	-5.22017	0.00339477	-5.23895	0.00150634				9248	'GPR50'	mRNA	2.72012	0.000151866
171484	'FAM9C'	mRNA	4.19437	0.0408529					729422	'GAGE12C'	mRNA	-5.28858	5.84899e-19	-9.29354	1.36373e-44				9289	'ADGRG1'	mRNA	1.03887	2.2242e-12
1734	'DIO2'	mRNA	1.28807	0.047323					729431	'GAGE12E'	mRNA	-5.28858	5.84899e-19	-9.29354	1.36373e-44				94122	'SYTL5'	mRNA	2.04857	2.89975e-06
1741	'DLG3'	mRNA	-1.5374	4.15208e-09					286499	'FAM133A'	mRNA	-6.73526	2.89269e-06	-4.3141	4.01515e-05				9509	'ADAMTS2'	mRNA	1.68088	0.00268129
1742	'DLG4'	mRNA	-2.2274	4.14788e-25					56062	'KLHL4'	mRNA	-7.62227	7.55695e-09	-5.16382	3.93427e-14				9899	'SV2B'	mRNA	2.31553	0.015428
1746	'DLX2'	mRNA	-1.94338	2.25421e-22					548313	'SSX4B'	mRNA	-7.81693	1.04585e-08	-7.83568	2.75792e-09				9955	'HS3ST3A1'	mRNA	4.12768	7.18397e-10
1820	'ARID3A'	mRNA	1.41871	1.09556e-14					653067	'XAGE1B'	mRNA	-9.87512	3.66638e-15	-9.00179	3.12489e-17
1837	'DTNA'	mRNA	-1.23642	4.35253e-14					653220	'XAGE1A'	mRNA	-9.87512	3.66638e-15	-9.00179	3.12489e-17
1842	'ECM2'	mRNA	1.50529	0.00560976
1844	'DUSP2'	mRNA	-1.77966	4.15785e-49
1846	'DUSP4'	mRNA	1.18419	1.50257e-40
1847	'DUSP5'	mRNA	1.65725	9.0853e-55
1950	'EGF'	mRNA	4.648	6.13761e-06
1952	'CELSR2'	mRNA	-1.0796	4.4795e-35
1955	'MEGF9'	mRNA	2.56333	3.08954e-220
196385	'DNAH10'	mRNA	6.51556	9.64343e-07
196513	'DCP1B'	mRNA	-1.3569	0.000213091
1978	'EIF4EBP1'	mRNA	1.05079	6.46452e-103
199731	'CADM4'	mRNA	1.14245	3.64078e-05
199800	'ADM5'	mRNA	-1.15771	0.000168553
2004	'ELK3'	mRNA	-1.43296	4.96258e-27
200558	'APLF'	mRNA	3.37715	0.00525071
200958	'MUC20'	mRNA	2.70127	0.023746
201229	'LYRM9'	mRNA	1.30315	0.000362705
202	'CRYBG1'	mRNA	-1.63056	0.0181053
2020	'EN2'	mRNA	-1.47761	0.00178371
202151	'RANBP3L'	mRNA	-2.06692	6.62156e-05
2030	'SLC29A1'	mRNA	-1.38527	1.09167e-71
2036	'EPB41L1'	mRNA	1.42076	8.8489e-77
2052	'EPHX1'	mRNA	1.99834	0
2066	'ERBB4'	mRNA	5.7161	0.00021946
2068	'ERCC2'	mRNA	-1.04812	1.59274e-28
21	'ABCA3'	mRNA	-1.42379	6.30704e-161
214	'ALCAM'	mRNA	1.30054	4.90422e-18
2149	'F2R'	mRNA	-1.21165	1.62233e-07
2150	'F2RL1'	mRNA	-2.8196	2.11339e-05
2151	'F2RL2'	mRNA	6.77386	8.23566e-07
217	'ALDH2'	mRNA	3.00462	5.56428e-16
218	'ALDH3A1'	mRNA	6.79105	1.71989e-286
2180	'ACSL1'	mRNA	1.02868	5.86395e-17
219285	'SAMD9L'	mRNA	6.0743	3.17294e-05
2194	'FASN'	mRNA	-1.50103	5.98307e-226
220323	'OAF'	mRNA	-1.1242	4.76608e-25
2235	'FECH'	mRNA	1.68757	1.26954e-142
224	'ALDH3A2'	mRNA	2.09344	0
2257	'FGF12'	mRNA	1.50154	1.83447e-05
2258	'FGF13'	mRNA	-2.10753	0.049643
2260	'FGFR1'	mRNA	1.80184	0.000699025
2261	'FGFR3'	mRNA	-1.25991	6.87915e-06
2264	'FGFR4'	mRNA	-1.2697	3.5218e-36
2275	'FHL3'	mRNA	-1.02857	8.66397e-20
2277	'VEGFD'	mRNA	1.85858	0.0113761
22859	'ADGRL1'	mRNA	-1.76244	5.76134e-40
22861	'NLRP1'	mRNA	-3.97267	1.95326e-06
22882	'ZHX2'	mRNA	2.89979	1.25513e-12
22926	'ATF6'	mRNA	1.03589	9.08517e-66
22949	'PTGR1'	mRNA	1.27418	1.54139e-79
22979	'EFR3B'	mRNA	-1.34484	3.35365e-26
22989	'MYH15'	mRNA	-4.17069	0.0421301
22999	'RIMS1'	mRNA	3.0065	0.000621871
2300	'FOXL1'	mRNA	-2.31155	1.21417e-10
2303	'FOXC2'	mRNA	-1.72604	9.0007e-16
23043	'TNIK'	mRNA	3.07124	9.44174e-29
23046	'KIF21B'	mRNA	2.27873	9.36332e-58
23057	'NMNAT2'	mRNA	-3.85305	5.97407e-05
231	'AKR1B1'	mRNA	1.22894	3.85023e-184
23109	'DDN'	mRNA	-1.63098	1.56423e-08
23127	'COLGALT2'	mRNA	2.55471	0.00863493
23148	'NACAD'	mRNA	-2.31005	0.0136646
23149	'FCHO1'	mRNA	-1.62126	7.83827e-14
23218	'NBEAL2'	mRNA	-1.20315	9.1025e-27
23231	'SEL1L3'	mRNA	2.57061	0
23246	'BOP1'	mRNA	-1.13698	5.4347e-59
23255	'MTCL1'	mRNA	-2.31191	1.14458e-110
23281	'MTUS2'	mRNA	-2.51168	1.59891e-40
23287	'AGTPBP1'	mRNA	1.02747	1.93445e-08
23302	'WSCD1'	mRNA	-2.64337	1.07275e-27
2331	'FMOD'	mRNA	5.72112	0.000179467
23345	'SYNE1'	mRNA	1.41395	3.52995e-13
2335	'FN1'	mRNA	-1.71647	3.30164e-18
23362	'PSD3'	mRNA	-2.15025	2.81093e-09
23412	'COMMD3'	mRNA	1.08463	4.42185e-34
23424	'TDRD7'	mRNA	1.14786	5.57732e-09
23491	'CES3'	mRNA	-1.40624	1.09849e-07
23576	'DDAH1'	mRNA	-1.07922	1.44436e-48
23581	'CASP14'	mRNA	-2.53806	5.17761e-73
23586	'DDX58'	mRNA	3.42977	2.2184e-17
23596	'OPN3'	mRNA	1.58226	1.22386e-140
23645	'PPP1R15A'	mRNA	1.05017	1.23481e-58
23677	'SH3BP4'	mRNA	1.79552	1.7438e-126
23753	'SDF2L1'	mRNA	-1.06512	3.33602e-15
23769	'FLRT1'	mRNA	2.4252	2.51195e-09
23780	'APOL2'	mRNA	1.0274	1.22726e-17
24	'ABCA4'	mRNA	4.37653	2.96443e-18
241	'ALOX5AP'	mRNA	-3.44172	0.0236625
246100	'CTAG1A'	mRNA	-1.5278	0.00359671
2495	'FTH1'	mRNA	1.25778	9.50477e-158
2512	'FTL'	mRNA	2.2712	0
2523	'FUT1'	mRNA	2.54734	1.01851e-19
253152	'EPHX4'	mRNA	-2.39133	9.17219e-09
2537	'IFI6'	mRNA	3.76512	5.4537e-121
2539	'G6PD'	mRNA	1.39065	2.309e-177
254065	'BRWD3'	mRNA	-1.12294	8.10053e-16
254439	'C11orf86'	mRNA	-1.90092	8.46694e-95
254531	'LPCAT4'	mRNA	-1.07636	4.75574e-27
2550	'GABBR1'	mRNA	2.81439	0.000121434
255324	'EPGN'	mRNA	2.49898	2.99066e-06
255631	'COL24A1'	mRNA	5.96763	1.47389e-05
256126	'SYCE2'	mRNA	1.31802	1.87433e-08
2562	'GABRB3'	mRNA	-7.57862	7.37766e-09
256281	'NUDT14'	mRNA	1.61077	3.6066e-19
256764	'WDR72'	mRNA	2.17597	0.000692266
257019	'FRMD3'	mRNA	-1.83998	1.93455e-62
257194	'NEGR1'	mRNA	-1.17756	0.00989402
257407	'C2orf72'	mRNA	2.35348	1.64956e-12
25780	'RASGRP3'	mRNA	2.15569	0.0275591
25801	'GCA'	mRNA	1.81157	0.02272
25805	'BAMBI'	mRNA	2.63244	6.74658e-115
25809	'TTLL1'	mRNA	1.22336	4.88615e-08
2583	'B4GALNT1'	mRNA	5.01886	1.78006e-40
25842	'ASF1A'	mRNA	1.16437	6.34473e-43
25891	'PAMR1'	mRNA	4.35754	0.00772604
259	'AMBP'	mRNA	4.05211	1.26073e-05
259173	'ALS2CL'	mRNA	1.13782	2.74799e-06
259217	'HSPA12A'	mRNA	2.426	3.28355e-48
25974	'MMACHC'	mRNA	-1.15615	9.51803e-25
25987	'TSKU'	mRNA	1.48674	2.90531e-148
26011	'TENM4'	mRNA	-2.98645	0.023238
26040	'SETBP1'	mRNA	1.40099	1.0422e-36
26084	'ARHGEF26'	mRNA	-2.63454	8.97121e-08
26086	'GPSM1'	mRNA	1.41996	1.56604e-16
26118	'WSB1'	mRNA	1.20717	1.08249e-66
26137	'ZBTB20'	mRNA	1.00905	0.000468588
2617	'GARS1'	mRNA	1.14344	1.33208e-151
26207	'PITPNC1'	mRNA	-2.34615	1.78245e-102
26227	'PHGDH'	mRNA	1.27431	1.73358e-175
2624	'GATA2'	mRNA	-1.18244	1.32745e-61
26291	'FGF21'	mRNA	2.96005	4.52703e-38
2634	'GBP2'	mRNA	-2.05891	1.31063e-16
2645	'GCK'	mRNA	-4.75326	0.00834292
2657	'GDF1'	mRNA	-1.50426	0.0189414
26577	'PCOLCE2'	mRNA	-1.218	2.37369e-34
266727	'MDGA1'	mRNA	2.25546	0.0108264
2673	'GFPT1'	mRNA	1.22576	4.03128e-86
26751	'SH3YL1'	mRNA	1.92503	2.97912e-07
27063	'ANKRD1'	mRNA	-2.18868	1.46858e-15
27124	'INPP5J'	mRNA	-1.14141	2.25106e-12
27151	'CPAMD8'	mRNA	2.76555	0.0178211
27286	'SRPX2'	mRNA	2.926	6.00161e-05
2729	'GCLC'	mRNA	1.93897	3.64595e-246
27293	'SMPDL3B'	mRNA	-1.74259	3.73066e-14
27294	'DHDH'	mRNA	3.9988	0.0224319
2730	'GCLM'	mRNA	2.54493	6.39069e-293
27303	'RBMS3'	mRNA	2.98164	9.54822e-05
27345	'KCNMB4'	mRNA	-1.22376	0.00011762
27350	'APOBEC3C'	mRNA	-1.32287	1.26639e-88
2736	'GLI2'	mRNA	6.07549	1.03197e-17
27443	'CECR2'	mRNA	1.74526	0.0406753
2745	'GLRX'	mRNA	1.17169	2.99616e-30
2781	'GNAZ'	mRNA	2.28836	1.36502e-09
2817	'GPC1'	mRNA	1.61197	4.92452e-129
282973	'JAKMIP3'	mRNA	6.87094	5.67159e-10
283298	'OLFML1'	mRNA	-1.25641	3.15075e-26
284069	'FAM171A2'	mRNA	-1.43374	1.29494e-14
284339	'TMEM145'	mRNA	1.30971	0.0209389
284370	'ZNF615'	mRNA	-4.54839	0.000388063
284611	'FAM102B'	mRNA	-1.77094	9.23571e-78
284716	'RIMKLA'	mRNA	7.72273	3.31874e-09
285141	'ERICH2'	mRNA	1.78086	0.00133992
285440	'CYP4V2'	mRNA	2.59496	0.00151152
286151	'FBXO43'	mRNA	-7.06149	1.65035e-07
2887	'GRB10'	mRNA	1.73661	8.08952e-210
2888	'GRB14'	mRNA	-1.70688	0.00048431
2894	'GRID1'	mRNA	3.82824	5.57509e-26
2898	'GRIK2'	mRNA	3.30132	1.88315e-08
2920	'CXCL2'	mRNA	1.99058	3.85904e-05
2936	'GSR'	mRNA	1.47495	2.73006e-104
2941	'GSTA4'	mRNA	1.95347	0.00584539
29785	'CYP2S1'	mRNA	2.42684	1.08332e-96
29799	'YPEL1'	mRNA	1.02191	0.0473486
29903	'CCDC106'	mRNA	-1.02321	1.95074e-17
29958	'DMGDH'	mRNA	2.43425	0.0306769
29968	'PSAT1'	mRNA	1.55637	7.26502e-210
3006	'H1-2'	mRNA	1.76638	2.55727e-249
3017	'H2BC5'	mRNA	1.22586	1.111e-44
3078	'CFHR1'	mRNA	3.25721	0.0375388
30848	'CTAG2'	mRNA	-1.39054	7.42622e-79
3092	'HIP1'	mRNA	-1.40137	3.87445e-26
3105	'HLA-A'	mRNA	1.56714	6.88633e-127
3106	'HLA-B'	mRNA	3.41421	2.53267e-117
3107	'HLA-C'	mRNA	2.0285	2.77171e-162
3141	'HLCS'	mRNA	1.19048	6.78038e-56
3176	'HNMT'	mRNA	9.18078	1.4374e-13
317649	'EIF4E3'	mRNA	1.42359	8.55346e-15
3242	'HPD'	mRNA	-4.38127	0
3248	'HPGD'	mRNA	1.30933	2.86927e-07
3306	'HSPA2'	mRNA	-1.05596	7.2597e-05
3315	'HSPB1'	mRNA	-1.34537	3.87087e-107
333	'APLP1'	mRNA	1.51262	2.09628e-11
3358	'HTR2C'	mRNA	-4.43363	0.0205832
3376	'IARS1'	mRNA	1.16413	6.88257e-79
338382	'RAB7B'	mRNA	4.95297	0.00383694
338442	'HCAR2'	mRNA	4.18581	0.0398336
338667	'VSIG10L2'	mRNA	1.57169	0.000107632
338707	'B4GALNT4'	mRNA	-1.12003	0.000274249
338761	'C1QL4'	mRNA	-2.24635	0.00706487
3397	'ID1'	mRNA	-1.44356	7.46726e-170
339761	'CYP27C1'	mRNA	-1.23753	2.20658e-15
339768	'ESPNL'	mRNA	-1.50169	0.0205832
3399	'ID3'	mRNA	-1.48271	1.20116e-168
340348	'TSPAN33'	mRNA	1.33475	0.00926654
340719	'NANOS1'	mRNA	2.10211	1.33926e-22
341032	'C11orf53'	mRNA	-1.14779	0.0404496
3425	'IDUA'	mRNA	1.20481	2.37289e-07
3428	'IFI16'	mRNA	2.27721	2.64402e-11
3429	'IFI27'	mRNA	4.87567	1.33594e-10
3431	'SP110'	mRNA	1.25408	0.0261269
3433	'IFIT2'	mRNA	2.57967	5.46185e-118
3434	'IFIT1'	mRNA	3.68895	3.04477e-152
3437	'IFIT3'	mRNA	4.8353	2.7742e-141
345275	'HSD17B13'	mRNA	5.03154	1.09486e-15
347273	'CAVIN4'	mRNA	1.62106	0.0220918
348013	'TMEM255B'	mRNA	3.06605	1.22393e-05
348487	'FAM131C'	mRNA	-1.01908	0.00545142
3490	'IGFBP7'	mRNA	-1.07452	2.41991e-66
3491	'CCN1'	mRNA	-1.48335	4.04674e-129
3552	'IL1A'	mRNA	6.85561	1.74649e-07
3553	'IL1B'	mRNA	6.18811	1.8866e-05
3554	'IL1R1'	mRNA	3.19907	3.69824e-05
3561	'IL2RG'	mRNA	2.27412	4.94833e-23
3566	'IL4R'	mRNA	-1.18455	1.00346e-21
357	'SHROOM2'	mRNA	4.66687	0.010478
3570	'IL6R'	mRNA	1.18967	1.39418e-19
3572	'IL6ST'	mRNA	1.19444	1.10886e-07
3589	'IL11'	mRNA	-3.61238	1.42528e-12
3604	'TNFRSF9'	mRNA	3.87921	0.000510471
3665	'IRF7'	mRNA	1.56213	1.79291e-17
3669	'ISG20'	mRNA	1.65452	2.85732e-26
3714	'JAG2'	mRNA	1.6774	3.88695e-25
3725	'JUN'	mRNA	1.44796	4.09308e-33
374286	'CDRT1'	mRNA	2.97974	0.00023231
375287	'RBM43'	mRNA	3.33035	0.00129842
3772	'KCNJ15'	mRNA	-2.9379	0.0317432
3797	'KIF3C'	mRNA	-1.33993	3.37078e-09
384	'ARG2'	mRNA	1.13019	2.11592e-33
3842	'TNPO1'	mRNA	1.11735	1.8559e-70
3851	'KRT4'	mRNA	5.06426	9.10576e-29
3856	'KRT8'	mRNA	-1.68641	9.75356e-196
387640	'SKIDA1'	mRNA	-1.2797	0.00205776
387758	'FIBIN'	mRNA	5.38786	0.000843255
388341	'LRRC75A'	mRNA	1.69951	5.75559e-09
388403	'YPEL2'	mRNA	-1.45193	0.000161908
388536	'ZNF790'	mRNA	-4.41147	0.00686655
388610	'TRNP1'	mRNA	-2.04228	6.53503e-06
388662	'SLC6A17'	mRNA	1.17659	1.2812e-08
388753	'COA6'	mRNA	1.59904	6.75987e-73
389136	'VGLL3'	mRNA	-1.01747	7.86524e-37
389337	'ARHGEF37'	mRNA	1.0518	6.27799e-10
389524	'GTF2IRD2B'	mRNA	1.05325	4.47443e-14
389856	'USP27X'	mRNA	5.17825	0.0019798
3914	'LAMB3'	mRNA	1.92972	8.28593e-210
3934	'LCN2'	mRNA	4.67823	7.41362e-08
3959	'LGALS3BP'	mRNA	1.53637	9.40978e-44
3993	'LLGL2'	mRNA	-1.14657	3.91903e-49
3995	'FADS3'	mRNA	1.19108	1.26521e-52
399726	'MIR1915HG'	lncRNA	-1.16111	5.29082e-08
400629	'TEX19'	mRNA	-2.30962	1.17036e-27
401145	'CCSER1'	mRNA	-1.28035	0.00716897
4013	'VWA5A'	mRNA	3.08133	6.66582e-126
401546	'C9orf152'	mRNA	4.7213	4.56072e-08
402778	'IFITM10'	mRNA	1.43486	8.59685e-07
404217	'CTXN1'	mRNA	-1.58578	1.52603e-21
4051	'CYP4F3'	mRNA	8.65152	4.69539e-12
4054	'LTBP3'	mRNA	-1.54773	7.60807e-28
4087	'SMAD2'	mRNA	1.11762	5.46904e-125
4097	'MAFG'	mRNA	1.61499	8.93888e-123
41	'ASIC1'	mRNA	-1.28828	4.6159e-27
4103	'MAGEA4'	mRNA	-4.3084	0.0337829
4107	'MAGEA8'	mRNA	2.31219	0.000994397
4110	'MAGEA11'	mRNA	1.20002	0.000228553
4112	'MAGEB1'	mRNA	-11.5854	2.42471e-21
4121	'MAN1A1'	mRNA	1.29743	3.46611e-33
4128	'MAOA'	mRNA	2.60328	0.00293131
4133	'MAP2'	mRNA	5.15583	1.99795e-58
414	'ARSD'	mRNA	9.35484	6.75147e-14
414149	'ACBD7'	mRNA	4.96131	0.00431666
414328	'IDNK'	mRNA	1.35521	4.03333e-08
4199	'ME1'	mRNA	1.7292	6.86717e-157
4205	'MEF2A'	mRNA	1.15669	4.86261e-60
4207	'BORCS8-MEF2B'	mRNA	-1.19237	0.00471415
421	'ARVCF'	mRNA	-1.0069	1.07274e-05
4237	'MFAP2'	mRNA	-3.79319	0.0362695
4241	'MELTF'	mRNA	1.08193	9.07551e-17
4253	'MIA2'	mRNA	1.46422	1.22101e-79
4286	'MITF'	mRNA	-1.26941	6.41599e-47
4306	'NR3C2'	mRNA	2.06702	3.52728e-05
4311	'MME'	mRNA	-3.48061	9.88295e-05
4359	'MPZ'	mRNA	4.67718	0.000237104
440	'ASNS'	mRNA	2.29038	0
440295	'GOLGA6L9'	mRNA	1.32932	1.85189e-05
440519	'ZNF724'	mRNA	-3.23995	0.000113359
440686	'H3-2'	mRNA	1.97618	0.00904802
441108	'IRF1-AS1'	lncRNA	1.65924	0.0345971
444	'ASPH'	mRNA	1.2832	9.78693e-186
4487	'MSX1'	mRNA	1.24169	1.75801e-09
4493	'MT1E'	mRNA	-5.41276	3.2905e-28
4501	'MT1X'	mRNA	-1.0194	1.44318e-11
4582	'MUC1'	mRNA	1.4411	2.91758e-12
4585	'MUC4'	mRNA	1.20379	0.0436231
4597	'MVD'	mRNA	-1.20536	2.63059e-30
4598	'MVK'	mRNA	-1.13452	4.44525e-37
4599	'MX1'	mRNA	1.02626	0.00250397
4600	'MX2'	mRNA	1.81758	0.00238941
4602	'MYB'	mRNA	-1.57583	3.17861e-13
4607	'MYBPC3'	mRNA	3.9894	0.0215072
4609	'MYC'	mRNA	-1.16058	5.62454e-155
4645	'MYO5B'	mRNA	1.92877	9.7725e-75
4677	'NARS1'	mRNA	1.05072	4.40381e-75
4688	'NCF2'	mRNA	1.61009	4.29304e-08
4753	'NELL2'	mRNA	2.54484	0.0218075
4815	'NINJ2'	mRNA	5.3618	7.21852e-06
4824	'NKX3-1'	mRNA	2.40236	0.00463283
4843	'NOS2'	mRNA	5.32062	0.00105942
4861	'NPAS1'	mRNA	1.12476	0.00163253
4882	'NPR2'	mRNA	-1.0133	0.00136405
4897	'NRCAM'	mRNA	1.87068	1.95326e-06
4921	'DDR2'	mRNA	4.34495	1.43015e-28
492307	'PPDPFL'	mRNA	-1.1851	8.36927e-10
4935	'GPR143'	mRNA	5.25944	0.00122485
493861	'EID3'	mRNA	4.8219	2.55538e-35
4939	'OAS2'	mRNA	8.09103	1.51277e-10
494470	'RNF165'	mRNA	1.89254	2.44699e-55
5031	'P2RY6'	mRNA	3.26122	0.00021454
50487	'PLA2G3'	mRNA	-2.71268	3.69041e-09
50515	'CHST11'	mRNA	-1.49488	7.40686e-23
5052	'PRDX1'	mRNA	1.07151	1.09785e-112
5054	'SERPINE1'	mRNA	1.71842	1.46135e-19
5106	'PCK2'	mRNA	1.4494	1.62466e-174
51085	'MLXIPL'	mRNA	1.69058	5.45895e-08
51124	'IER3IP1'	mRNA	1.36474	8.0943e-98
51131	'PHF11'	mRNA	1.00913	0.00781881
51162	'EGFL7'	mRNA	1.20372	6.27805e-12
51177	'PLEKHO1'	mRNA	-1.18367	0.0395963
5118	'PCOLCE'	mRNA	-1.51005	2.70693e-07
51191	'HERC5'	mRNA	1.59803	8.29401e-63
51200	'CPA4'	mRNA	2.17521	3.6595e-175
51226	'COPZ2'	mRNA	1.02487	0.00334978
51296	'SLC15A3'	mRNA	5.70914	4.39771e-05
51302	'CYP39A1'	mRNA	1.11458	3.32979e-07
51309	'ARMCX1'	mRNA	2.98806	9.6778e-07
51333	'ZNF771'	mRNA	-1.07571	0.000378511
51337	'THEM6'	mRNA	-1.05775	7.04993e-61
51363	'CHST15'	mRNA	1.3174	1.12458e-26
5138	'PDE2A'	mRNA	-1.72029	0.0240689
5141	'PDE4A'	mRNA	-2.20916	1.42947e-07
51438	'MAGEC2'	mRNA	-4.76085	0.00787398
51450	'PRRX2'	mRNA	-1.87899	1.0158e-14
51477	'ISYNA1'	mRNA	-1.7363	2.10971e-07
51481	'VCX3A'	mRNA	4.3638	0.00725678
5155	'PDGFB'	mRNA	-1.07313	1.01107e-11
51557	'LGSN'	mRNA	-1.08568	0.003106
51567	'TDP2'	mRNA	1.43146	8.45326e-84
5166	'PDK4'	mRNA	-1.31565	5.05695e-50
51700	'CYB5R2'	mRNA	4.66094	0.00327831
51704	'GPRC5B'	mRNA	-2.30995	0.0180395
51752	'ERAP1'	mRNA	1.43985	5.3708e-23
51762	'RAB8B'	mRNA	1.00376	1.9724e-17
5208	'PFKFB2'	mRNA	1.01323	4.18338e-21
5226	'PGD'	mRNA	1.41799	2.37155e-259
5264	'PHYH'	mRNA	1.28216	2.38172e-31
5266	'PI3'	mRNA	1.42829	5.15479e-57
5268	'SERPINB5'	mRNA	2.42275	5.37294e-295
5289	'PIK3C3'	mRNA	1.18666	1.77249e-27
5293	'PIK3CD'	mRNA	-1.92841	6.47209e-14
5327	'PLAT'	mRNA	-2.01346	8.62913e-18
5329	'PLAUR'	mRNA	-1.40639	2.73685e-54
5331	'PLCB3'	mRNA	-1.03291	3.01147e-38
53358	'SHC3'	mRNA	1.05413	0.0230974
5336	'PLCG2'	mRNA	2.68906	1.31225e-23
53947	'A4GALT'	mRNA	1.53936	4.79551e-12
54	'ACP5'	mRNA	3.17567	0.0457925
54020	'SLC37A1'	mRNA	-1.09684	0.000704473
541465	'CT45A6'	mRNA	4.33383	0.0293883
54413	'NLGN3'	mRNA	1.38884	0.0366934
54436	'SH3TC1'	mRNA	1.66808	6.99871e-28
54456	'MOV10L1'	mRNA	3.70793	0.043422
54463	'RETREG1'	mRNA	1.88601	2.63952e-19
54507	'ADAMTSL4'	mRNA	-1.6952	1.58684e-39
54550	'NECAB2'	mRNA	6.84292	5.44916e-07
54577	'UGT1A7'	mRNA	6.11617	2.81379e-05
54578	'UGT1A6'	mRNA	4.78615	0.00917372
54625	'PARP14'	mRNA	2.40616	7.66179e-07
54676	'GTPBP2'	mRNA	1.45334	7.63845e-108
54677	'CROT'	mRNA	1.08082	2.79564e-09
54739	'XAF1'	mRNA	5.06918	0.000715357
54809	'SAMD9'	mRNA	4.59803	0.00371901
54845	'ESRP1'	mRNA	4.94408	0.00477801
54894	'RNF43'	mRNA	-1.81718	1.03225e-35
54935	'DUSP23'	mRNA	1.21844	1.09636e-05
54941	'RNF125'	mRNA	1.17266	3.59151e-16
54972	'TMEM132A'	mRNA	-1.43016	5.00298e-31
54979	'PLAAT2'	mRNA	1.9203	8.51685e-09
54997	'TESC'	mRNA	1.13787	1.42057e-36
55	'ACP3'	mRNA	2.11439	3.58588e-05
55008	'HERC6'	mRNA	2.52679	3.83243e-27
55022	'PID1'	mRNA	1.00556	0.0412706
55034	'MOCOS'	mRNA	1.44509	1.34576e-92
55186	'SLC25A36'	mRNA	1.03126	3.63206e-38
55213	'RCBTB1'	mRNA	1.11233	5.96164e-14
5522	'PPP2R2C'	mRNA	3.60979	5.92586e-06
55223	'TRIM62'	mRNA	-1.86597	4.22901e-26
5523	'PPP2R3A'	mRNA	1.52596	2.28669e-07
55240	'STEAP3'	mRNA	-1.6904	7.62366e-88
55244	'SLC47A1'	mRNA	1.17891	5.12877e-15
55281	'TMEM140'	mRNA	6.92783	6.91969e-07
55283	'MCOLN3'	mRNA	1.39818	0.000190281
55287	'TMEM40'	mRNA	3.92051	0.00504617
55296	'TBC1D19'	mRNA	1.62666	1.99302e-25
55323	'LARP6'	mRNA	1.21901	6.54093e-23
55337	'SHFL'	mRNA	1.29352	3.76451e-08
554	'AVPR2'	mRNA	-3.79521	0.0361388
5540	'NPY4R'	mRNA	1.83088	3.22689e-63
554251	'FBXO48'	mRNA	1.48534	0.010675
55450	'CAMK2N1'	mRNA	2.09795	2.54467e-34
55529	'PIP4P2'	mRNA	-1.37762	7.3455e-08
55601	'DDX60'	mRNA	3.91264	3.92818e-09
55636	'CHD7'	mRNA	-1.09923	5.7914e-42
5570	'PKIB'	mRNA	1.45225	1.8876e-07
5577	'PRKAR2B'	mRNA	4.9184	1.14369e-18
55800	'SCN3B'	mRNA	1.98809	0.00484922
55808	'ST6GALNAC1'	mRNA	4.22553	0.010995
55809	'TRERF1'	mRNA	-1.62476	4.14367e-20
55824	'PAG1'	mRNA	1.29782	8.58598e-10
55856	'ACOT13'	mRNA	1.19061	8.8631e-51
56133	'PCDHB2'	mRNA	2.02996	0.00753964
5624	'PROC'	mRNA	1.89319	0.00016251
56242	'ZNF253'	mRNA	-4.5848	0.00401354
56256	'SERTAD4'	mRNA	-1.79677	1.48226e-91
56475	'RPRM'	mRNA	-1.15313	1.74255e-05
5648	'MASP1'	mRNA	3.77614	2.82923e-11
56521	'DNAJC12'	mRNA	-2.06517	2.37542e-08
56603	'CYP26B1'	mRNA	1.24906	1.2685e-17
56606	'SLC2A9'	mRNA	3.70735	0.044832
56648	'EIF5A2'	mRNA	1.05824	1.10636e-05
56666	'PANX2'	mRNA	4.14926	2.82717e-26
56947	'MFF'	mRNA	1.78657	9.82505e-274
5698	'PSMB9'	mRNA	5.31962	0.00099966
57016	'AKR1B10'	mRNA	6.14297	1.20196e-14
57057	'TBX20'	mRNA	1.19066	0.000551007
57088	'PLSCR4'	mRNA	1.34547	1.05693e-20
57121	'LPAR5'	mRNA	-1.61517	0.000331031
57126	'CD177'	mRNA	3.0082	1.03324e-05
57159	'TRIM54'	mRNA	3.01242	0.0200447
57161	'PELI2'	mRNA	6.13698	2.50697e-11
57162	'PELI1'	mRNA	-1.00142	7.23798e-08
57165	'GJC2'	mRNA	-1.40935	1.60028e-10
57167	'SALL4'	mRNA	-1.31969	6.69385e-05
57190	'SELENON'	mRNA	-1.19958	1.56052e-44
57198	'ATP8B2'	mRNA	3.34846	3.88257e-15
57210	'SLC45A4'	mRNA	-1.1612	3.8919e-25
57214	'CEMIP'	mRNA	-2.88132	0.00450848
5739	'PTGIR'	mRNA	-1.20637	0.0472937
57415	'C3orf14'	mRNA	1.04015	5.81717e-09
57449	'PLEKHG5'	mRNA	-2.37433	4.38952e-06
57452	'GALNT16'	mRNA	1.52053	0.0028101
57491	'AHRR'	mRNA	1.99596	9.39709e-239
57519	'STARD9'	mRNA	-1.05208	4.18952e-06
57530	'CGN'	mRNA	-1.30224	0.00865009
57535	'ELAPOR1'	mRNA	1.04541	0.000204178
57537	'SORCS2'	mRNA	5.36736	6.42061e-43
57595	'PDZD4'	mRNA	4.25755	6.22895e-05
57619	'SHROOM3'	mRNA	-1.00193	6.02874e-29
57630	'SH3RF1'	mRNA	-1.00302	2.60261e-11
57669	'EPB41L5'	mRNA	1.28478	5.63552e-11
57724	'EPG5'	mRNA	1.04384	1.78006e-40
57834	'CYP4F11'	mRNA	10.233	7.4026e-33
57835	'SLC4A5'	mRNA	1.02429	8.63171e-11
5792	'PTPRF'	mRNA	-1.04985	1.31209e-52
58191	'CXCL16'	mRNA	1.39304	2.46493e-24
58499	'ZNF462'	mRNA	-1.25536	1.01038e-07
5866	'RAB3IL1'	mRNA	1.16903	3.09287e-23
5909	'RAP1GAP'	mRNA	1.99108	2.01822e-112
5920	'PLAAT4'	mRNA	5.95673	4.35466e-23
594855	'CPLX3'	mRNA	3.7096	0.0446469
5971	'RELB'	mRNA	1.91311	2.57261e-22
6016	'RIT1'	mRNA	1.0722	2.88414e-23
60436	'TGIF2'	mRNA	-1.05215	1.48928e-24
60468	'BACH2'	mRNA	4.4518	0.0236188
60598	'KCNK15'	mRNA	4.95164	0.00408929
6095	'RORA'	mRNA	1.86283	0.000117693
624	'BDKRB2'	mRNA	-1.39949	5.43109e-09
6256	'RXRA'	mRNA	1.39021	3.91733e-51
6273	'S100A2'	mRNA	-1.0921	0.021928
6274	'S100A3'	mRNA	-3.84945	0.00589002
6301	'SARS1'	mRNA	1.18423	5.92717e-149
6303	'SAT1'	mRNA	2.07355	1.29243e-163
6310	'ATXN1'	mRNA	1.00452	3.80144e-18
6329	'SCN4A'	mRNA	3.67731	1.59303e-11
634	'CEACAM1'	mRNA	1.98732	0.000621324
6347	'CCL2'	mRNA	-1.18233	2.19117e-06
6352	'CCL5'	mRNA	5.87985	2.0268e-78
6373	'CXCL11'	mRNA	3.7096	0.0447102
63874	'ABHD4'	mRNA	1.12961	1.03962e-84
6398	'SECTM1'	mRNA	1.5523	1.6754e-26
6405	'SEMA3F'	mRNA	-1.08545	8.68882e-44
64081	'PBLD'	mRNA	1.36075	2.27617e-08
64109	'CRLF2'	mRNA	2.19998	0.000674525
64131	'XYLT1'	mRNA	-2.68204	0.000348217
64135	'IFIH1'	mRNA	4.62551	4.71589e-32
64222	'TOR3A'	mRNA	1.04777	1.7625e-38
642273	'FAM110C'	mRNA	1.88707	9.99152e-43
642475	'MROH6'	mRNA	-1.23539	8.1135e-15
642799	'NPIPA2'	mRNA	1.35847	0.0101443
64321	'SOX17'	mRNA	1.80291	0.00212653
643641	'ZNF862'	mRNA	1.09069	1.00765e-09
6446	'SGK1'	mRNA	-1.24751	4.01256e-103
645	'BLVRB'	mRNA	1.60339	3.27504e-138
645027	'EVPLL'	mRNA	2.18941	0.00153158
645051	'GAGE13'	mRNA	-2.88428	0.000506944
64582	'GPR135'	mRNA	1.07479	9.24828e-06
647024	'C6orf132'	mRNA	4.94168	0.00515326
64850	'ETNPPL'	mRNA	-1.33594	1.09357e-07
650	'BMP2'	mRNA	1.34871	1.29123e-116
65078	'RTN4R'	mRNA	1.07216	5.66878e-13
6508	'SLC4A3'	mRNA	4.22175	0.0113021
6509	'SLC1A4'	mRNA	1.36834	4.30277e-110
65108	'MARCKSL1'	mRNA	-1.28013	2.33077e-44
651746	'ANKRD33B'	mRNA	1.49274	2.39849e-09
6536	'SLC6A9'	mRNA	1.30096	7.46261e-134
653720	'GOLGA8M'	mRNA	1.46669	0.0259407
6585	'SLIT1'	mRNA	3.01973	0.0286984
65987	'KCTD14'	mRNA	-1.20348	9.52845e-05
66002	'CYP4F12'	mRNA	3.92542	6.42831e-18
6604	'SMARCD3'	mRNA	2.35155	0.000343686
6616	'SNAP25'	mRNA	-1.49458	4.22291e-28
6649	'SOD3'	mRNA	3.24951	2.73747e-13
6713	'SQLE'	mRNA	-1.17595	7.65893e-64
6793	'STK10'	mRNA	-1.09675	6.17188e-52
6799	'SULT1A2'	mRNA	2.27302	8.30303e-21
6817	'SULT1A1'	mRNA	1.59299	9.23291e-83
685	'BTC'	mRNA	2.28933	0.0097068
6854	'SYN2'	mRNA	2.74388	0.0462505
6888	'TALDO1'	mRNA	1.34311	3.48974e-155
6890	'TAP1'	mRNA	1.25704	2.14604e-28
6909	'TBX2'	mRNA	-1.67055	2.5474e-10
70	'ACTC1'	mRNA	-1.54428	3.16738e-08
7015	'TERT'	mRNA	-2.85104	1.53863e-05
7040	'TGFB1'	mRNA	-1.53892	3.02357e-121
7041	'TGFB1I1'	mRNA	1.15584	2.64759e-05
7045	'TGFBI'	mRNA	1.55831	1.10871e-36
7051	'TGM1'	mRNA	1.4093	1.84455e-08
7079	'TIMP4'	mRNA	2.26793	8.16185e-22
7086	'TKT'	mRNA	1.08681	6.7674e-125
7098	'TLR3'	mRNA	3.04824	0.00516422
7099	'TLR4'	mRNA	1.35815	6.38812e-12
7134	'TNNC1'	mRNA	1.96668	1.52743e-39
7138	'TNNT1'	mRNA	1.39135	6.31735e-08
7145	'TNS1'	mRNA	-1.81276	1.9502e-33
715	'C1R'	mRNA	2.42143	2.37985e-31
716	'C1S'	mRNA	3.81591	2.20549e-57
7177	'TPSAB1'	mRNA	-2.79691	0.0440089
723790	'H2AC19'	mRNA	1.1732	5.61859e-18
727910	'TLCD2'	mRNA	1.35778	2.97491e-07
728047	'GOLGA8O'	mRNA	2.59269	0.0176945
728215	'FAM155A'	mRNA	-1.1834	0.0140355
729428	'GAGE12B'	mRNA	-9.39654	1.23659e-36
7295	'TXN'	mRNA	1.67224	0
7296	'TXNRD1'	mRNA	2.23308	0
7358	'UGDH'	mRNA	1.64684	4.06586e-91
7439	'BEST1'	mRNA	4.09437	0.000157087
7448	'VTN'	mRNA	2.00773	6.48313e-47
7453	'WARS1'	mRNA	1.08961	4.35546e-85
7456	'WIPF1'	mRNA	-1.06797	1.53926e-42
7474	'WNT5A'	mRNA	1.14513	3.81622e-60
7475	'WNT6'	mRNA	1.37436	1.43003e-05
7476	'WNT7A'	mRNA	-2.09154	0.0333001
7480	'WNT10B'	mRNA	-1.28629	7.64902e-22
7483	'WNT9A'	mRNA	3.22787	1.06199e-30
7634	'ZNF80'	mRNA	2.41472	0.018286
768239	'PSAPL1'	mRNA	4.444	0.0224106
774	'CACNA1B'	mRNA	3.89865	0.0311056
776	'CACNA1D'	mRNA	6.76827	1.03177e-06
7832	'BTG2'	mRNA	1.04294	6.52755e-11
79132	'DHX58'	mRNA	6.18514	5.07665e-06
79366	'HMGN5'	mRNA	-1.52257	3.66787e-27
794	'CALB2'	mRNA	2.42082	2.59931e-05
79570	'NKAIN1'	mRNA	2.87522	5.87797e-07
79674	'VEPH1'	mRNA	1.74587	1.25474e-20
79695	'GALNT12'	mRNA	1.13052	0.00169579
79725	'THAP9'	mRNA	1.16422	0.0240985
79739	'TTLL7'	mRNA	1.28912	6.69609e-10
79745	'CLIP4'	mRNA	4.88368	5.15472e-14
79812	'MMRN2'	mRNA	1.33747	0.0364702
79864	'JHY'	mRNA	6.99448	2.29916e-07
79961	'DENND2D'	mRNA	-1.63076	0.0133177
79974	'CPED1'	mRNA	-1.84021	1.58624e-10
80024	'SLC8B1'	mRNA	1.15023	1.55147e-52
80176	'SPSB1'	mRNA	1.75243	4.70727e-68
80201	'HKDC1'	mRNA	3.53386	9.4836e-16
80328	'ULBP2'	mRNA	1.34256	2.1256e-05
80329	'ULBP1'	mRNA	1.49274	1.60035e-23
80339	'PNPLA3'	mRNA	-1.47308	2.73931e-24
80714	'PBX4'	mRNA	-1.57928	0.0382576
80727	'TTYH3'	mRNA	-1.01657	4.78683e-47
8076	'MFAP5'	mRNA	-1.92201	2.63443e-159
80763	'SPX'	mRNA	2.72631	0.00143963
80830	'APOL6'	mRNA	4.66846	2.06276e-16
80833	'APOL3'	mRNA	4.95117	0.00391313
8092	'ALX1'	mRNA	1.08625	2.59131e-05
81029	'WNT5B'	mRNA	3.81356	0.0346103
81543	'LRRC3'	mRNA	-1.19	2.5456e-05
81569	'ACTL8'	mRNA	-1.10715	1.43331e-44
81704	'DOCK8'	mRNA	6.03294	1.10475e-05
81788	'NUAK2'	mRNA	-1.22976	5.66245e-15
8193	'DPF1'	mRNA	-1.9244	1.05213e-07
8303	'SNN'	mRNA	1.04157	2.12476e-06
8313	'AXIN2'	mRNA	-2.63298	1.22038e-13
8324	'FZD7'	mRNA	1.5236	4.13943e-37
8325	'FZD8'	mRNA	-1.30513	1.12753e-20
8329	'H2AC13'	mRNA	1.20883	0.0421756
8334	'H2AC6'	mRNA	1.35916	3.57793e-51
8337	'H2AC18'	mRNA	1.1732	5.61859e-18
834	'CASP1'	mRNA	3.29058	2.07873e-05
8351	'H3C4'	mRNA	1.3168	3.76473e-08
83604	'TMEM47'	mRNA	-3.23184	7.90938e-51
83666	'PARP9'	mRNA	1.61735	4.10139e-26
837	'CASP4'	mRNA	1.30274	2.27578e-34
83875	'BCO2'	mRNA	1.7766	0.00584539
83876	'MRO'	mRNA	1.40086	1.8856e-07
83943	'IMMP2L'	mRNA	-1.44921	7.02963e-10
83959	'SLC4A11'	mRNA	1.47382	7.17805e-14
84002	'B3GNT5'	mRNA	-1.46758	0.000398183
8404	'SPARCL1'	mRNA	4.52994	0.00048431
84064	'HDHD2'	mRNA	1.42495	6.60691e-59
84080	'ENKD1'	mRNA	2.63152	3.74603e-09
84141	'EVA1A'	mRNA	-1.49893	2.23304e-09
84230	'LRRC8C'	mRNA	4.65089	0.000237223
84288	'EFCAB2'	mRNA	1.14237	3.06785e-11
84448	'ABLIM2'	mRNA	1.39131	0.0249133
84561	'SLC12A8'	mRNA	1.42472	8.51584e-11
8459	'TPST2'	mRNA	-1.18857	3.51704e-11
84667	'HES7'	mRNA	-2.26515	3.60798e-49
84680	'ACCS'	mRNA	1.08473	0.00279352
8476	'CDC42BPA'	mRNA	1.02182	1.76459e-21
84779	'NAA11'	mRNA	5.9397	2.46173e-07
84875	'PARP10'	mRNA	2.11154	3.04472e-05
84883	'AIFM2'	mRNA	1.01432	4.76769e-49
8490	'RGS5'	mRNA	1.48954	0.000249106
84905	'ZNF341'	mRNA	-1.00269	2.64156e-05
84959	'UBASH3B'	mRNA	-1.03762	1.06813e-25
85004	'RERG'	mRNA	-1.40589	3.67253e-33
8501	'SLC43A1'	mRNA	1.31405	5.82221e-50
85012	'TCEAL3'	mRNA	-9.2382	9.46646e-14
8517	'IKBKG'	mRNA	1.07204	7.04084e-45
8519	'IFITM1'	mRNA	4.16913	2.11592e-33
85236	'H2BC12'	mRNA	1.19767	4.44628e-62
85366	'MYLK2'	mRNA	-4.42582	0.0287593
85417	'CCNB3'	mRNA	2.13826	0.0181148
8542	'APOL1'	mRNA	5.81264	5.3609e-10
8544	'PIR'	mRNA	2.12848	1.82047e-200
85441	'HELZ2'	mRNA	1.34244	6.39594e-19
85442	'KNDC1'	mRNA	4.00808	0.00359349
860	'RUNX2'	mRNA	-1.08235	0.0014584
8605	'PLA2G4C'	mRNA	1.13735	7.95481e-07
8614	'STC2'	mRNA	1.16354	2.29698e-108
8626	'TP63'	mRNA	1.92933	0.000230933
8638	'OASL'	mRNA	6.70738	1.55676e-211
8654	'PDE5A'	mRNA	1.48499	3.57211e-05
868	'CBLB'	mRNA	1.0601	5.46709e-15
8739	'HRK'	mRNA	2.54945	2.54446e-09
8745	'ADAM23'	mRNA	2.74123	0.00351407
8764	'TNFRSF14'	mRNA	1.35881	0.0025648
87769	'GGACT'	mRNA	1.60816	0.00166415
8780	'RIOK3'	mRNA	1.22861	4.12676e-75
8804	'CREG1'	mRNA	1.85259	4.09583e-278
8820	'HESX1'	mRNA	1.10544	0.0249133
883	'KYAT1'	mRNA	-1.01149	9.61875e-33
8840	'CCN4'	mRNA	-3.4817	0.000542449
8842	'PROM1'	mRNA	3.80852	0.0361355
8864	'PER2'	mRNA	1.26047	4.89828e-14
8877	'SPHK1'	mRNA	-1.26784	8.49078e-29
8878	'SQSTM1'	mRNA	2.58484	0
8927	'BSN'	mRNA	1.34472	0.0403279
8941	'CDK5R2'	mRNA	2.40573	0.000710087
89777	'SERPINB12'	mRNA	4.31819	0.029557
89795	'NAV3'	mRNA	3.89569	0.0297227
89853	'MVB12B'	mRNA	5.88695	2.83986e-10
8987	'STBD1'	mRNA	1.71884	5.96911e-41
89886	'SLAMF9'	mRNA	4.44455	0.0223815
89894	'TMEM116'	mRNA	2.30488	1.01796e-63
9001	'HAP1'	mRNA	2.15341	0.00266996
9022	'CLIC3'	mRNA	-2.09501	9.8243e-08
9050	'PSTPIP2'	mRNA	1.80774	4.39213e-24
90701	'SEC11C'	mRNA	1.00278	3.01864e-25
91107	'TRIM47'	mRNA	-1.1932	5.84348e-32
9111	'NMI'	mRNA	2.86413	1.78156e-12
91156	'IGFN1'	mRNA	-2.42482	0.001149
9120	'SLC16A6'	mRNA	1.18956	5.87061e-71
9127	'P2RX6'	mRNA	1.55907	6.97026e-06
9132	'KCNQ4'	mRNA	-1.43249	2.11055e-07
91351	'DDX60L'	mRNA	1.17342	0.0165089
9145	'SYNGR1'	mRNA	-2.07693	4.66629e-47
91526	'ANKRD44'	mRNA	1.29481	1.12055e-17
91543	'RSAD2'	mRNA	6.83929	6.53013e-07
9156	'EXO1'	mRNA	1.50379	1.0559e-88
91653	'BOC'	mRNA	2.94714	1.72218e-07
91683	'SYT12'	mRNA	-1.10056	4.10661e-49
91807	'MYLK3'	mRNA	-1.27523	1.08841e-65
9181	'ARHGEF2'	mRNA	1.09957	1.64028e-89
9182	'RASSF9'	mRNA	-1.42078	1.4085e-09
9194	'SLC16A7'	mRNA	-1.91977	4.2891e-14
9214	'FCMR'	mRNA	2.00306	0.00061923
92312	'MEX3A'	mRNA	-1.16776	1.39743e-09
9236	'CCPG1'	mRNA	1.53282	7.17376e-62
9245	'GCNT3'	mRNA	2.90879	0.015766
9246	'UBE2L6'	mRNA	4.56815	0.0141172
9252	'RPS6KA5'	mRNA	1.13883	4.46789e-12
92558	'BICDL1'	mRNA	2.8782	2.27579e-13
9256	'TSPOAP1'	mRNA	-4.16868	0.043004
92745	'SLC38A5'	mRNA	-5.08679	1.80708e-125
9284	'NPIPA1'	mRNA	1.11289	2.8445e-07
9306	'SOCS6'	mRNA	-1.10064	2.22699e-23
9317	'PTER'	mRNA	1.15966	4.75574e-27
9351	'SLC9A3R2'	mRNA	-1.67164	4.41651e-182
9353	'SLIT2'	mRNA	2.51228	3.20497e-21
9397	'NMT2'	mRNA	2.81898	5.2744e-43
94031	'HTRA3'	mRNA	3.07591	0.00130291
94121	'SYTL4'	mRNA	-1.03665	2.89556e-35
9413	'FAM189A2'	mRNA	3.17192	0.045627
9456	'HOMER1'	mRNA	1.08674	2.10691e-12
9507	'ADAMTS4'	mRNA	-2.17433	0.00374609
9514	'GAL3ST1'	mRNA	-1.15041	3.11287e-07
9536	'PTGES'	mRNA	-1.29008	4.95047e-55
9537	'TP53I11'	mRNA	5.48467	0.000143056
9545	'RAB3D'	mRNA	-1.17503	3.36603e-07
9586	'CREB5'	mRNA	5.44987	0.00055042
960	'CD44'	mRNA	-1.14912	4.08795e-139
9601	'PDIA4'	mRNA	-1.35677	1.8575e-117
9610	'RIN1'	mRNA	-1.10013	4.33822e-18
9619	'ABCG1'	mRNA	-1.06239	8.58715e-12
9625	'AATK'	mRNA	2.86767	6.43461e-14
9636	'ISG15'	mRNA	4.09004	4.36972e-285
9645	'MICAL2'	mRNA	-1.02327	8.00805e-13
9734	'HDAC9'	mRNA	2.41	0.0100627
9751	'SNPH'	mRNA	3.69246	5.30454e-08
9764	'KIAA0513'	mRNA	1.14076	1.11578e-10
9770	'RASSF2'	mRNA	1.20902	3.71096e-13
9778	'KIAA0232'	mRNA	1.14239	2.95904e-23
9796	'PHYHIP'	mRNA	-5.31372	0.0010985
9839	'ZEB2'	mRNA	1.06116	4.77527e-08
9848	'MFAP3L'	mRNA	1.9307	1.63622e-20
9856	'KIAA0319'	mRNA	4.78067	1.66666e-136
9863	'MAGI2'	mRNA	1.79093	1.60756e-05
9881	'TRANK1'	mRNA	3.42835	2.52733e-19
9901	'SRGAP3'	mRNA	1.00789	0.00131915
9915	'ARNT2'	mRNA	-2.12546	3.71911e-13
9935	'MAFB'	mRNA	1.12791	1.30805e-05
9938	'ARHGAP25'	mRNA	2.00543	0.0442625
9966	'TNFSF15'	mRNA	-2.98543	4.71339e-24
9976	'CLEC2B'	mRNA	1.33832	1.10461e-16
9982	'FGFBP1'	mRNA	-1.7719	1.89922e-57

## Sheet: Group J-L
Gene ID	Gene Symbol	Type	log2 (Keap1-Restored / Keap1+/+)	Qvalue (Keap1-Restored / Keap1+/+)	Group		Gene ID	Gene Symbol	Type	log2 (Keap1α-Restored / Keap1+/+)	Qvalue (Keap1α-Restored / Keap1+/+)	log2 (Keap1-Restored / Keap1+/+)	Qvalue(Keap1-Restored / Keap1+/+)	Group					Gene ID	Gene Symbol	Type	log2(Keap1α-Restored / Keap1+/+)	Qvalue (Keap1α-Restored / Keap1+/+)	Group
100131244	'ANKRD63'	mRNA	-3.24145	0.0160411	Group J(375)		1646	'AKR1C2'	mRNA	9.4296	3.65891e-96	10.3791	1.00632e-86	Group K (512)					100132074	'FOXO6'	mRNA	-1.28826	0.0462044	Group L (211)
100131390	'SP9'	mRNA	4.7475	0.0145356			3176	'HNMT'	mRNA	9.28476	1.94109e-13	8.86151	4.40242e-12						1003	'CDH5'	mRNA	2.63022	0.0298116
100293534	'C4B_2'	mRNA	5.16181	0.00470329			414	'ARSD'	mRNA	8.57971	4.23573e-11	9.14123	1.52183e-12						100529261	'CHURC1-FNTB'	mRNA	-1.70049	3.01264e-05
100507003	'GFY'	mRNA	3.2498	0.0031662			57834	'CYP4F11'	mRNA	8.20483	2.38094e-20	8.95674	6.7038e-24						100533467	'BIVM-ERCC5'	mRNA	1.05828	5.34501e-06
100526694	'MSANTD3-TMEFF1'	mRNA	1.01346	0.000756698			1066	'CES1'	mRNA	7.73744	1.05039e-08	8.73103	1.98016e-11						101059953	'NPIPA8'	mRNA	-2.27878	0.000100577
100653049	'LOC100653049'	mRNA	5.65061	0.00059454			102723631	'CT45A10'	mRNA	7.11305	1.20536e-19	7.29781	8.15726e-21						10111	'RAD50'	mRNA	1.05598	9.87692e-08
10076	'PTPRU'	mRNA	1.41276	1.74323e-07			79864	'JHY'	mRNA	7.05169	6.41389e-07	6.74959	2.83613e-06						10156	'RASA4'	mRNA	-1.40596	5.83636e-05
10085	'EDIL3'	mRNA	1.13105	0.00221736			284716	'RIMKLA'	mRNA	6.89179	1.49758e-06	7.44046	5.06766e-08						10205	'MPZL2'	mRNA	1.24391	2.31778e-14
100996758	'NPY4R2'	mRNA	1.48911	6.86979e-24			63901	'FAM111A'	mRNA	6.63358	8.4969e-09	6.70398	5.5513e-09						10231	'RCAN2'	mRNA	-1.14263	2.80528e-05
101059938	'NPIPA7'	mRNA	1.31624	9.77571e-12			8942	'KYNU'	mRNA	6.50568	2.08163e-215	6.63585	1.83681e-226						102724488	'LOC102724488'	mRNA	-1.56724	8.52854e-09
101060351	'TBC1D3K'	mRNA	5.42201	0.00377208			22982	'DIP2C'	mRNA	6.23248	4.46368e-05	6.12825	8.42719e-05						1028	'CDKN1C'	mRNA	-1.56682	3.04639e-14
10129	'FRY'	mRNA	1.55391	1.1919e-08			1645	'AKR1C1'	mRNA	6.22036	0	7.30991	0						10397	'NDRG1'	mRNA	-1.54963	8.38605e-231
10133	'OPTN'	mRNA	1.33236	7.18321e-19			4051	'CYP4F3'	mRNA	6.21861	1.0463e-05	7.33838	2.93091e-08						1062	'CENPE'	mRNA	1.41719	0.000501012
10220	'GDF11'	mRNA	-1.14065	1.31922e-10			89853	'MVB12B'	mRNA	5.83057	1.80672e-09	6.02873	9.3822e-10						1063	'CENPF'	mRNA	1.17208	0.000181411
10221	'TRIB1'	mRNA	-1.09539	6.63145e-17			1608	'DGKG'	mRNA	5.62513	0.000146095	5.98812	2.92994e-05						10653	'SPINT2'	mRNA	-1.03609	0.00492863
10241	'CALCOCO2'	mRNA	1.02041	1.50966e-28			4939	'OAS2'	mRNA	5.57214	0.000185229	8.31922	4.77641e-10						10687	'PNMA2'	mRNA	-1.60227	0.000882165
102724473	'GAGE10'	mRNA	-3.07149	0.0328503			54550	'NECAB2'	mRNA	5.56269	0.00101743	6.97114	1.65831e-06						10715	'CERS1'	mRNA	-1.30735	5.80768e-05
102724770	'LOC102724770'	mRNA	1.04458	5.29025e-06			3552	'IL1A'	mRNA	5.51742	0.000267973	6.27072	8.14414e-06						107986035	'LOC107986035'	mRNA	-1.17882	0.0411084
10365	'KLF2'	mRNA	1.31106	0.00306627			84779	'NAA11'	mRNA	5.51691	8.89903e-06	5.30653	2.01845e-05						10882	'C1QL1'	mRNA	-1.35302	5.04835e-28
10379	'IRF9'	mRNA	1.75415	2.88859e-05			3553	'IL1B'	mRNA	5.50724	0.00127076	5.59272	0.000958144						11142	'PKIG'	mRNA	-1.21532	5.58825e-13
10384	'BTN3A3'	mRNA	2.56808	0.00969431			389856	'USP27X'	mRNA	5.45192	0.00162015	5.01122	0.0064866						112268238	'LOC112268238'	mRNA	1.10152	6.58561e-24
1040	'CDS1'	mRNA	2.53416	6.68888e-05			647024	'C6orf132'	mRNA	5.45101	0.00199352	5.36432	0.0016397						112399	'EGLN3'	mRNA	-1.26356	8.89916e-74
105374811	'LOC105374811'	mRNA	1.76147	0.026741			9586	'CREB5'	mRNA	5.44952	0.00153569	6.51462	9.10967e-06						114822	'RHPN1'	mRNA	-1.00955	0.00940597
1054	'CEBPG'	mRNA	1.00303	1.56272e-31			121643	'FOXN4'	mRNA	5.44455	0.00228525	4.92431	0.0145199						115106	'HAUS1'	mRNA	1.14702	8.23877e-21
10579	'TACC2'	mRNA	-1.21905	4.33547e-22			56667	'MUC13'	mRNA	5.39887	0.000379725	4.33469	0.0186666						115677	'NOSTRIN'	mRNA	1.62092	0.0262437
106707243	'PRH1-TAS2R14'	mRNA	1.3241	0.0316895			282973	'JAKMIP3'	mRNA	5.37233	1.79572e-05	6.28605	7.66769e-08						116447	'TOP1MT'	mRNA	-1.028	8.11156e-21
106821730	'BUB1B-PAK6'	mRNA	-2.72384	0.000390248			102723680	'CT45A9'	mRNA	5.36634	0.000433335	5.23629	0.000637186						117166	'WFIKKN1'	mRNA	-1.87382	2.672e-07
107985115	'LOC107985115'	mRNA	2.13901	0.0155527			55511	'SAGE1'	mRNA	5.35548	9.36124e-17	5.37597	3.08095e-17						117581	'TWIST2'	mRNA	-1.22851	1.39554e-16
107986163	'LOC107986163'	lncRNA	2.54062	0.00154764			81704	'DOCK8'	mRNA	5.33623	0.000511221	6.23613	8.63264e-06						121512	'FGD4'	mRNA	1.15858	0.00140926
10940	'POP1'	mRNA	-1.08811	1.59309e-19			2151	'F2RL2'	mRNA	5.19973	0.00423704	5.7473	0.000394991						123036	'TC2N'	mRNA	1.23774	6.73418e-07
10964	'IFI44L'	mRNA	5.65133	0.00105831			4023	'LPL'	mRNA	5.19485	4.57073e-05	5.84018	1.18096e-06						124093	'CCDC78'	mRNA	-1.13322	0.0228109
11000	'SLC27A3'	mRNA	-1.47548	0.028846			3488	'IGFBP5'	mRNA	5.15667	4.46956e-07	7.08181	7.45182e-15						126917	'IFFO2'	mRNA	-1.15285	1.14909e-06
11045	'UPK1A'	mRNA	1.14738	0.00992058			144165	'PRICKLE1'	mRNA	5.13032	0.0011015	5.46396	0.000250193						127343	'DMBX1'	mRNA	2.70285	0.0468294
112268384	'LOC112268384'	mRNA	2.36478	0.00737069			54577	'UGT1A7'	mRNA	5.12772	0.00502284	6.20112	5.50193e-05						131544	'CRYBG3'	mRNA	1.09019	0.000179063
11260	'XPOT'	mRNA	1.01024	8.77709e-40			2736	'GLI2'	mRNA	5.12521	5.19187e-11	5.90996	1.06564e-15						135112	'NCOA7'	mRNA	1.00334	3.09085e-35
1128	'CHRM1'	mRNA	2.57094	0.048281			8638	'OASL'	mRNA	5.10706	5.37292e-108	6.59813	7.88641e-40						1397	'CRIP2'	mRNA	-1.28851	5.53265e-07
113675	'SDSL'	mRNA	1.21555	0.0258999			114824	'PNMA5'	mRNA	5.08804	9.45072e-15	5.41466	5.22311e-17						144811	'LACC1'	mRNA	1.12351	0.0342959
113730	'KLHDC7B'	mRNA	6.83699	2.1516e-11			2066	'ERBB4'	mRNA	5.05661	0.00867963	5.59414	0.000812621						150468	'CKAP2L'	mRNA	1.1844	4.06069e-13
114798	'SLITRK1'	mRNA	-3.82043	0.0496714			255631	'COL24A1'	mRNA	4.79674	0.00362429	5.30529	0.000505962						150483	'TEKT4'	mRNA	-1.03722	0.0462772
114897	'C1QTNF1'	mRNA	1.10812	1.96533e-09			51481	'VCX3A'	mRNA	4.7502	0.00409169	3.97162	0.0444904						150726	'FBXO41'	mRNA	-1.02511	8.10492e-15
115811	'IQCD'	mRNA	-1.01672	0.025676			154064	'RAET1L'	mRNA	4.71466	0.0193968	5.84006	0.000245058						1508	'CTSB'	mRNA	-1.27112	1.92159e-99
116461	'TSEN15'	mRNA	1.08487	8.73305e-32			219285	'SAMD9L'	mRNA	4.7129	0.0188429	6.2005	5.0099e-05						152007	'GLIPR2'	mRNA	-1.35631	7.92035e-06
116844	'LRG1'	mRNA	1.54975	0.0134027			110384692	'LOC110384692'	mRNA	4.70918	0.0212111	6.05178	9.46694e-05						153768	'PRELID2'	mRNA	-1.76293	1.57984e-21
1191	'CLU'	mRNA	1.25479	1.20185e-64			5920	'PLAAT4'	mRNA	4.69584	8.31635e-12	5.80243	2.89475e-18						158747	'MOSPD2'	mRNA	1.01543	9.16837e-07
1193	'CLIC2'	mRNA	1.59509	0.0453566			57016	'AKR1B10'	mRNA	4.68954	3.7053e-07	5.53741	1.25532e-10						160418	'TMTC3'	mRNA	1.0975	2.21857e-07
120224	'TMEM45B'	mRNA	2.56811	1.36465e-06			218	'ALDH3A1'	mRNA	4.68497	4.49178e-106	5.64178	5.57885e-105						162966	'ZNF600'	mRNA	4.30416	0.0160691
124935	'SLC43A2'	mRNA	-1.46307	4.76745e-32			6352	'CCL5'	mRNA	4.68301	3.05835e-40	6.08711	7.36088e-56						163259	'DENND2C'	mRNA	1.12865	0.0161052
126374	'WTIP'	mRNA	1.49456	4.75061e-07			10561	'IFI44'	mRNA	4.64636	8.49138e-07	5.91518	2.65149e-12						169611	'OLFML2A'	mRNA	-1.09077	8.65954e-14
126731	'CCSAP'	mRNA	1.03831	7.33657e-19			107984862	'LOC107984862'	mRNA	4.61761	0.0306159	5.16657	0.00466621						171484	'FAM9C'	mRNA	4.80961	0.0168622
128611	'ZNF831'	mRNA	-1.23172	2.94211e-36			91543	'RSAD2'	mRNA	4.6142	0.0249561	6.64689	6.12563e-06						1734	'DIO2'	mRNA	1.86887	0.00236184
1288	'COL4A6'	mRNA	-1.69766	1.44131e-11			54809	'SAMD9'	mRNA	4.59867	0.00695476	4.46523	0.00926887						1829	'DSG2'	mRNA	1.11181	1.14226e-34
1306	'COL15A1'	mRNA	1.33777	0.0120833			401546	'C9orf152'	mRNA	4.57696	8.77311e-07	4.00541	4.33566e-05						189	'AGXT'	mRNA	-2.82772	0.00469263
1307	'COL16A1'	mRNA	1.64629	0.000412341			9413	'FAM189A2'	mRNA	4.53283	0.00097328	3.7345	0.0167614						1907	'EDN2'	mRNA	-1.26555	2.04264e-07
131583	'FAM43A'	mRNA	1.66881	4.42348e-12			414149	'ACBD7'	mRNA	4.50567	0.0335477	5.79289	0.000337501						1958	'EGR1'	mRNA	1.10362	2.23927e-11
1317	'SLC31A1'	mRNA	1.03752	3.08184e-33			4815	'NINJ2'	mRNA	4.50335	0.00111775	5.28765	2.4192e-05						1962	'EHHADH'	mRNA	1.14732	2.46705e-05
132299	'OCIAD2'	mRNA	1.11428	9.42447e-07			57161	'PELI2'	mRNA	4.49193	5.48328e-05	5.5899	1.24984e-08						196513	'DCP1B'	mRNA	-1.2129	0.00372621
138162	'C9orf116'	mRNA	-1.00019	0.0136141			196385	'DNAH10'	mRNA	4.48547	0.0105385	6.44963	5.03271e-06						2026	'ENO2'	mRNA	-1.22098	8.52955e-47
1382	'CRABP2'	mRNA	1.86424	1.15292e-20			79132	'DHX58'	mRNA	4.42918	0.0119605	6.27356	9.30421e-06						221416	'C6orf223'	lncRNA	-1.15872	1.26474e-56
138429	'PIP5KL1'	mRNA	1.19298	0.00067832			1286	'COL4A4'	mRNA	4.42081	5.53742e-54	5.19703	5.40732e-68						222487	'ADGRG3'	mRNA	-3.46426	0.0105071
143282	'FGFBP3'	mRNA	-1.41029	1.0021e-05			79582	'SPAG16'	mRNA	4.31329	3.33907e-19	4.62743	1.05092e-24						222962	'SLC29A4'	mRNA	-1.30009	4.74756e-05
144715	'RAD9B'	mRNA	1.10641	0.0422381			9537	'TP53I11'	mRNA	4.3011	0.0172311	5.30728	0.000525504						2273	'FHL1'	mRNA	-1.17768	2.02488e-48
1464	'CSPG4'	mRNA	1.18089	6.04703e-13			2583	'B4GALNT1'	mRNA	4.24631	2.78875e-23	4.41724	2.98493e-25						22981	'NINL'	mRNA	-1.02809	3.03852e-05
146556	'C16orf89'	mRNA	1.95765	0.000121999			10517	'FBXW10'	mRNA	4.23571	0.0193188	4.96653	0.0017199						22983	'MAST1'	mRNA	-1.06337	2.0845e-05
1475	'CSTA'	mRNA	2.89134	0.023107			1809	'DPYSL3'	mRNA	4.2342	4.66841e-42	4.51183	2.13967e-47						23086	'EXPH5'	mRNA	1.25438	0.00332277
147700	'KLC3'	mRNA	1.71429	0.000483655			84230	'LRRC8C'	mRNA	4.15759	0.00396078	3.93821	0.00735021						23150	'FRMD4B'	mRNA	1.34685	0.00138218
147920	'IGFL2'	mRNA	1.39011	7.18321e-19			1285	'COL4A3'	mRNA	4.15652	1.20765e-15	4.85845	1.03652e-24						2323	'FLT3LG'	mRNA	-2.1763	0.00313635
149428	'BNIPL'	mRNA	-3.47917	0.0361401			57537	'SORCS2'	mRNA	4.00024	7.32189e-18	5.07433	7.91325e-33						23271	'CAMSAP2'	mRNA	1.06412	1.357e-19
150372	'NFAM1'	mRNA	2.73437	0.0386511			107987423	'LOC107987423'	mRNA	3.92601	7.56229e-08	4.23262	1.38007e-10						23527	'ACAP2'	mRNA	1.07759	1.6603e-15
151176	'ERFE'	mRNA	1.5674	4.08728e-10			2069	'EREG'	mRNA	3.92408	4.97949e-36	3.41846	8.16903e-26						23566	'LPAR3'	mRNA	1.313	5.27743e-11
151636	'DTX3L'	mRNA	1.54881	2.59255e-11			152189	'CMTM8'	mRNA	3.85291	0.0111782	3.98738	0.00944293						241	'ALOX5AP'	mRNA	-5.36885	0.00235097
1543	'CYP1A1'	mRNA	1.60886	9.77571e-12			493861	'EID3'	mRNA	3.80991	9.2297e-17	4.38325	3.01268e-26						255488	'RNF144B'	mRNA	1.27484	8.34063e-28
157638	'LRATD2'	mRNA	-1.04909	4.78338e-17			375287	'RBM43'	mRNA	3.72942	0.000366478	3.11187	0.00740118						25837	'RAB26'	mRNA	-1.09463	1.23783e-17
158038	'LINGO2'	mRNA	-1.90051	0.0222465			5577	'PRKAR2B'	mRNA	3.72151	6.17847e-08	4.64476	1.06486e-14						25907	'TMEM158'	mRNA	-1.91013	1.8877e-11
158219	'TTC39B'	mRNA	1.79119	0.0113605			345275	'HSD17B13'	mRNA	3.71086	1.69052e-06	4.39328	6.30998e-10						25909	'AHCTF1'	mRNA	1.05586	0.000263753
158584	'FAAH2'	mRNA	1.2769	0.000477216			80852	'GRIP2'	mRNA	3.70011	0.0188386	5.11321	6.08451e-05						259266	'ASPM'	mRNA	1.30737	8.969e-07
1586	'CYP17A1'	mRNA	-2.50384	0.0376853			79745	'CLIP4'	mRNA	3.66427	4.86257e-06	4.4907	6.82233e-11						25946	'ZNF385A'	mRNA	-1.21058	1.01808e-12
160428	'ALDH1L2'	mRNA	1.70992	0.0446792			10123	'ARL4C'	mRNA	3.64883	0.00377864	4.80729	4.06585e-06						26298	'EHF'	mRNA	1.19808	0.0248781
163227	'ZNF100'	mRNA	-1.23829	0.0446944			8542	'APOL1'	mRNA	3.64488	0.00421557	5.80885	7.26158e-09						26468	'LHX6'	mRNA	1.73101	0.0249724
1735	'DIO3'	mRNA	1.71974	0.0262155			4359	'MPZ'	mRNA	3.64454	0.0231265	4.06343	0.0124729						2657	'GDF1'	mRNA	-1.97655	0.00989226
1746	'DLX2'	mRNA	-1.45637	1.38814e-09			6751	'SSTR1'	mRNA	3.63652	2.46667e-08	3.8291	8.62098e-09						2669	'GEM'	mRNA	-1.89427	0.0304589
1755	'DMBT1'	mRNA	1.02739	0.0219889			9751	'SNPH'	mRNA	3.61912	1.43163e-06	3.69583	3.35046e-07						27152	'INTU'	mRNA	1.02877	0.0204265
1820	'ARID3A'	mRNA	1.30778	6.44763e-08			817	'CAMK2D'	mRNA	3.52453	8.00738e-12	4.30045	7.57073e-21						27340	'UTP20'	mRNA	1.00054	1.52505e-12
1844	'DUSP2'	mRNA	-1.40173	5.56771e-27			3437	'IFIT3'	mRNA	3.48208	3.10604e-47	4.32214	2.63878e-65						2804	'GOLGB1'	mRNA	1.04163	1.50878e-05
1847	'DUSP5'	mRNA	1.55362	1.71042e-17			3554	'IL1R1'	mRNA	3.4805	1.68408e-05	3.42469	1.31192e-05						283248	'RCOR2'	mRNA	-1.23731	1.18094e-06
1950	'EGF'	mRNA	3.30633	0.0130016			85442	'KNDC1'	mRNA	3.47132	0.0349006	4.53529	0.00137609						29091	'STXBP6'	mRNA	1.08837	1.8334e-07
1978	'EIF4EBP1'	mRNA	1.01671	4.1535e-26			64135	'IFIH1'	mRNA	3.42254	1.00423e-11	4.58629	1.55952e-24						2941	'GSTA4'	mRNA	1.86541	0.0239923
199731	'CADM4'	mRNA	1.13705	0.00106892			9625	'AATK'	mRNA	3.40204	1.43594e-19	2.96141	2.29283e-12						29970	'SCHIP1'	mRNA	-1.40679	0.00136237
201255	'LRRC45'	mRNA	-1.02745	2.52625e-08			3371	'TNC'	mRNA	3.3225	7.01583e-10	3.78603	6.72582e-14						29994	'BAZ2B'	mRNA	1.189	7.26305e-05
2036	'EPB41L1'	mRNA	1.06921	4.47818e-10			23037	'PDZD2'	mRNA	3.31699	0.00024624	3.58929	1.91463e-05						3013	'H2AC7'	mRNA	2.32678	0.00116416
2052	'EPHX1'	mRNA	1.38303	9.23943e-85			4133	'MAP2'	mRNA	3.29174	3.43458e-15	4.34221	3.95883e-33						3092	'HIP1'	mRNA	-1.04152	9.16807e-14
205860	'TRIML2'	mRNA	1.4187	0.00170493			55601	'DDX60'	mRNA	3.28959	4.39382e-05	4.43498	4.63875e-10						3248	'HPGD'	mRNA	1.43238	4.5317e-07
2138	'EYA1'	mRNA	-2.18678	0.0247567			29948	'OSGIN1'	mRNA	3.26053	1.54176e-75	4.1413	1.61446e-75						330	'BIRC3'	mRNA	1.5607	5.40765e-19
217	'ALDH2'	mRNA	2.79183	1.50595e-08			23657	'SLC7A11'	mRNA	3.24744	2.95093e-49	3.41385	2.41036e-80						3306	'HSPA2'	mRNA	-1.38665	1.17814e-05
2194	'FASN'	mRNA	-1.27856	2.09624e-05			51309	'ARMCX1'	mRNA	3.18275	6.78653e-07	2.93671	5.15572e-06						3320	'HSP90AA1'	mRNA	1.08575	0.000202263
2235	'FECH'	mRNA	1.01685	1.8651e-31			11320	'MGAT4A'	mRNA	3.16606	2.74395e-10	2.95679	1.79244e-08						339500	'ZNF678'	mRNA	1.27234	0.00233503
224	'ALDH3A2'	mRNA	1.33361	3.7712e-84			200558	'APLF'	mRNA	3.16605	0.0239857	3.5275	0.00497049						339768	'ESPNL'	mRNA	-1.63781	0.0269868
2275	'FHL3'	mRNA	-1.02662	2.63984e-17			151126	'ZNF385B'	mRNA	3.1552	0.00814918	2.73234	0.0474241						341032	'C11orf53'	mRNA	-1.76859	0.00902777
22808	'MRAS'	mRNA	1.17203	1.10364e-05			24	'ABCA4'	mRNA	3.13183	1.39455e-06	3.74686	3.40504e-11						348487	'FAM131C'	mRNA	-1.51638	0.000445535
22885	'ABLIM3'	mRNA	1.21583	0.0215273			2894	'GRID1'	mRNA	3.11538	9.57733e-12	3.83316	1.37489e-18						3486	'IGFBP3'	mRNA	-1.24411	1.77448e-81
22979	'EFR3B'	mRNA	-1.02893	3.14409e-14			10149	'ADGRG2'	mRNA	3.09994	3.74943e-13	2.55992	1.48677e-08						348654	'GEN1'	mRNA	1.00554	5.24753e-06
2303	'FOXC2'	mRNA	-1.13588	1.08556e-06			3569	'IL6'	mRNA	3.08855	1.10905e-05	2.40627	0.00223915						3575	'IL7R'	mRNA	3.92753	0.0448483
231	'AKR1B1'	mRNA	1.04314	7.19977e-25			4128	'MAOA'	mRNA	3.07924	0.000343111	2.38066	0.0199163						3589	'IL11'	mRNA	-1.24826	0.00152725
23127	'COLGALT2'	mRNA	2.98123	0.00222534			80830	'APOL6'	mRNA	3.06356	6.52034e-05	4.76161	1.1685e-15						360023	'ZBTB41'	mRNA	1.04223	0.000684218
23281	'MTUS2'	mRNA	-1.98244	2.34885e-25			3934	'LCN2'	mRNA	2.98973	0.0152476	5.22403	4.06604e-08						3623	'INHA'	mRNA	-1.46959	0.00888915
23345	'SYNE1'	mRNA	1.718	1.84638e-12			3429	'IFI27'	mRNA	2.98174	0.00548462	5.82269	9.5707e-14						3689	'ITGB2'	mRNA	-1.13971	0.00445374
2353	'FOS'	mRNA	-1.01242	1.51021e-12			3851	'KRT4'	mRNA	2.97295	6.84252e-06	4.17769	2.41888e-16						376497	'SLC27A1'	mRNA	-1.10518	1.1206e-05
23555	'TSPAN15'	mRNA	-1.33037	1.1994e-09			10570	'DPYSL4'	mRNA	2.94643	0.0422046	3.60803	0.00306429						3768	'KCNJ12'	mRNA	1.15932	1.14607e-07
23596	'OPN3'	mRNA	1.21137	2.3018e-37			5243	'ABCB1'	mRNA	2.93982	9.20008e-10	2.36121	1.314e-06						3842	'TNPO1'	mRNA	1.04578	2.54095e-28
23645	'PPP1R15A'	mRNA	1.04579	4.72819e-21			4013	'VWA5A'	mRNA	2.9026	1.01425e-98	3.18356	6.03888e-75						387509	'GPR153'	mRNA	-1.0321	1.04708e-09
23769	'FLRT1'	mRNA	2.79279	6.25909e-08			10202	'DHRS2'	mRNA	2.85755	2.60758e-19	4.9189	3.57637e-13						389432	'SAMD5'	mRNA	3.43984	0.00188672
247	'ALOX15B'	mRNA	2.39792	7.4255e-13			7634	'ZNF80'	mRNA	2.85171	0.00504319	3.06806	0.00140799						4004	'LMO1'	mRNA	-1.95004	0.0305417
2495	'FTH1'	mRNA	1.05379	8.76454e-18			8644	'AKR1C3'	mRNA	2.83545	0	3.75939	0						4016	'LOXL1'	mRNA	-4.90846	0.0114763
251	'ALPG'	mRNA	1.51477	1.37364e-05			23043	'TNIK'	mRNA	2.82472	9.81597e-19	2.78328	3.76251e-19						4017	'LOXL2'	mRNA	-1.01379	1.12546e-43
255809	'C19orf38'	mRNA	1.45504	0.0313647			25927	'CNRIP1'	mRNA	2.79991	1.32953e-05	2.82171	6.99529e-06						4070	'TACSTD2'	mRNA	-1.02344	9.25098e-11
256126	'SYCE2'	mRNA	1.30965	1.09507e-05			5031	'P2RY6'	mRNA	2.78708	0.00879447	2.57041	0.0365446						4087	'SMAD2'	mRNA	1.26742	8.2446e-98
256281	'NUDT14'	mRNA	1.63082	1.49237e-17			4628	'MYH10'	mRNA	2.78437	6.33586e-60	2.8514	1.46673e-79						41	'ASIC1'	mRNA	-1.23068	6.69166e-20
257019	'FRMD3'	mRNA	-1.16051	6.83673e-20			79092	'CARD14'	mRNA	2.78108	2.64522e-52	2.42788	3.18671e-38						4108	'MAGEA9'	mRNA	-1.11632	5.20449e-16
257407	'C2orf72'	mRNA	2.19947	3.48088e-09			716	'C1S'	mRNA	2.7763	8.61693e-20	3.79904	3.24168e-51						4151	'MB'	mRNA	-1.24811	1.36349e-05
25801	'GCA'	mRNA	1.78895	0.0421138			255324	'EPGN'	mRNA	2.75382	1.17668e-06	2.5158	1.69757e-05						4306	'NR3C2'	mRNA	1.5153	0.0318582
25891	'PAMR1'	mRNA	4.40558	0.0123529			5176	'SERPINF1'	mRNA	2.73653	0.000229183	2.19779	0.00569831						4648	'MYO7B'	mRNA	-2.20336	2.92256e-18
259	'AMBP'	mRNA	2.98382	0.0110047			256764	'WDR72'	mRNA	2.71683	1.39718e-05	2.75346	3.15027e-06						472	'ATM'	mRNA	1.06358	4.70283e-07
259173	'ALS2CL'	mRNA	1.18589	1.01075e-06			10580	'SORBS1'	mRNA	2.71265	1.35536e-05	2.96895	3.89608e-07						4734	'NEDD4'	mRNA	1.03257	4.52963e-05
25981	'DNAH1'	mRNA	1.47428	0.0103736			8519	'IFITM1'	mRNA	2.65641	1.93978e-08	5.05237	5.80936e-16						51308	'REEP2'	mRNA	-1.07431	0.0180558
26011	'TENM4'	mRNA	-3.01309	0.035307			56666	'PANX2'	mRNA	2.62129	7.98775e-07	3.5808	1.02129e-16						51333	'ZNF771'	mRNA	-1.06661	0.00224854
26034	'IPCEF1'	mRNA	2.89284	0.020062			23046	'KIF21B'	mRNA	2.6194	5.93842e-49	2.6667	6.03888e-75						5143	'PDE4C'	mRNA	-2.27779	1.81249e-05
26086	'GPSM1'	mRNA	1.37297	1.17872e-08			9636	'ISG15'	mRNA	2.61239	4.73194e-80	4.43889	2.08089e-17						51430	'SUCO'	mRNA	1.07552	1.16199e-09
2617	'GARS1'	mRNA	1.06453	2.1222e-53			7056	'THBD'	mRNA	2.59444	3.56296e-17	2.19124	1.80808e-11						51545	'ZNF581'	mRNA	-1.07408	8.49059e-24
26227	'PHGDH'	mRNA	1.08636	8.22961e-12			9856	'KIAA0319'	mRNA	2.59029	3.76438e-21	3.56644	2.06162e-52						5155	'PDGFB'	mRNA	-1.53021	1.56541e-15
26257	'NKX2-8'	mRNA	-1.18238	0.0180946			9235	'IL32'	mRNA	2.58389	4.80994e-18	3.16818	1.1783e-31						51575	'ESF1'	mRNA	1.02923	0.000102345
26287	'ANKRD2'	mRNA	-1.15773	2.38751e-06			57198	'ATP8B2'	mRNA	2.55599	3.38204e-06	3.33849	6.61974e-13						51760	'SYT17'	mRNA	-1.14177	3.0987e-15
2673	'GFPT1'	mRNA	1.2523	3.78883e-44			783	'CACNB2'	mRNA	2.53945	3.28149e-09	2.01517	7.01467e-05						5208	'PFKFB2'	mRNA	1.00299	1.02828e-17
27286	'SRPX2'	mRNA	2.39755	0.00603962			2898	'GRIK2'	mRNA	2.51312	0.00097567	2.77219	4.53352e-05						5218	'CDK14'	mRNA	1.17968	2.12154e-17
2729	'GCLC'	mRNA	1.23853	7.18268e-32			9881	'TRANK1'	mRNA	2.50915	3.24474e-07	3.1668	3.60883e-12						53358	'SHC3'	mRNA	1.2881	0.00679305
27303	'RBMS3'	mRNA	2.62643	0.00203183			10083	'USH1C'	mRNA	2.50583	4.18255e-10	2.12565	1.44376e-06						54619	'CCNJ'	mRNA	1.14185	3.24044e-05
27350	'APOBEC3C'	mRNA	-1.06225	3.15961e-31			102724788	'LOC102724788'	mRNA	2.49072	0.0223806	2.9202	0.00218432						54843	'SYTL2'	mRNA	1.26998	0.0233629
2781	'GNAZ'	mRNA	1.71729	0.000230903			22882	'ZHX2'	mRNA	2.45956	4.7404e-07	2.36709	5.86752e-07						55183	'RIF1'	mRNA	1.04088	2.61863e-07
2817	'GPC1'	mRNA	1.16608	1.52618e-41			22999	'RIMS1'	mRNA	2.44652	0.0288498	2.64554	0.00882664						554313	'H4C15'	mRNA	1.00943	0.000125811
2825	'GPR1'	mRNA	3.23684	2.70274e-09			6649	'SOD3'	mRNA	2.40732	2.15029e-05	2.74891	4.79416e-08						55553	'SOX6'	mRNA	1.05323	0.00865878
283229	'CRACR2B'	mRNA	1.02263	0.00984685			23586	'DDX58'	mRNA	2.38882	6.91109e-06	3.13245	5.62079e-12						55605	'KIF21A'	mRNA	1.00871	1.3086e-08
283298	'OLFML1'	mRNA	-1.13891	7.20812e-10			84080	'ENKD1'	mRNA	2.37215	5.37411e-06	2.56839	3.68813e-08						55704	'CCDC88A'	mRNA	1.01762	3.51078e-06
283927	'NUDT7'	mRNA	-1.04774	4.59694e-06			92737	'DNER'	mRNA	2.3716	2.1544e-09	1.89247	9.96432e-06						55728	'N4BP2'	mRNA	1.27615	0.000448458
285141	'ERICH2'	mRNA	1.92296	0.00141955			130271	'PLEKHH2'	mRNA	2.36973	0.00070238	1.85007	0.0158142						55814	'BDP1'	mRNA	1.09401	4.25391e-06
285440	'CYP4V2'	mRNA	2.41291	0.0147554			51200	'CPA4'	mRNA	2.36351	1.32959e-161	2.2859	3.80496e-121						56133	'PCDHB2'	mRNA	1.85547	0.0348256
2887	'GRB10'	mRNA	1.44537	3.21357e-51			834	'CASP1'	mRNA	2.34982	0.0228722	3.19877	0.000149101						56243	'KIAA1217'	mRNA	1.27812	3.97017e-06
2888	'GRB14'	mRNA	-1.02733	0.0460094			10874	'NMU'	mRNA	2.33312	0.0111198	2.69453	0.000706811						56892	'TCIM'	mRNA	3.22152	0.0215359
29903	'CCDC106'	mRNA	-1.05922	3.12565e-13			9353	'SLIT2'	mRNA	2.32821	2.5784e-15	2.25479	1.88978e-11						56901	'NDUFA4L2'	mRNA	-1.61419	1.81535e-85
29968	'PSAT1'	mRNA	1.40665	1.31581e-60			143872	'ARHGAP42'	mRNA	2.30109	2.21181e-10	2.05222	3.51531e-08						57082	'KNL1'	mRNA	1.00503	6.94024e-06
3017	'H2BC5'	mRNA	1.01404	3.392e-19			643988	'FNDC10'	mRNA	2.28434	8.83294e-09	2.18044	1.29031e-08						5743	'PTGS2'	mRNA	1.45519	3.62316e-16
3039	'HBA1'	mRNA	1.51535	0.0127692			5672	'PSG4'	mRNA	2.23053	0.0293401	2.26669	0.0178738						57724	'EPG5'	mRNA	1.08584	8.9419e-39
306	'ANXA3'	mRNA	1.03135	2.39546e-18			55313	'CPPED1'	mRNA	2.22659	5.46818e-22	2.24299	1.96278e-24						5794	'PTPRH'	mRNA	-1.32977	0.0248392
3105	'HLA-A'	mRNA	1.34641	7.37272e-24			2550	'GABBR1'	mRNA	2.20635	0.0218493	2.74635	0.000902623						5980	'REV3L'	mRNA	1.18441	5.60639e-07
3107	'HLA-C'	mRNA	1.90791	1.29997e-35			9111	'NMI'	mRNA	2.18429	4.2079e-05	2.54946	4.45279e-08						5990	'RFX2'	mRNA	-1.00657	7.29592e-08
3219	'HOXB9'	mRNA	1.02325	5.99573e-13			26291	'FGF21'	mRNA	2.16025	1.74994e-11	3.52118	3.11541e-30						6004	'RGS16'	mRNA	1.24341	7.00792e-06
333	'APLP1'	mRNA	1.04226	0.000191802			445347	'TARP'	mRNA	2.16	1.65463e-12	1.68711	3.98958e-05						641339	'ZNF674'	mRNA	1.05644	0.00173525
3358	'HTR2C'	mRNA	-4.45714	0.0341863			2009	'EML1'	mRNA	2.15955	1.8268e-07	2.1661	5.49203e-08						644634	'LOC644634'	lncRNA	-1.50188	0.0143562
3376	'IARS1'	mRNA	1.08716	1.75897e-26			3428	'IFI16'	mRNA	2.15557	6.88777e-08	2.72813	6.3008e-16						648	'BMI1'	mRNA	1.10427	9.91671e-27
338442	'HCAR2'	mRNA	4.64859	0.0191043			107986113	'LOC107986113'	mRNA	2.14044	0.000967524	1.90482	0.00310343						65268	'WNK2'	mRNA	1.19769	0.000564402
339479	'BRINP3'	mRNA	-5.0446	0.00586705			9050	'PSTPIP2'	mRNA	2.13632	1.41368e-31	1.47848	1.52134e-12						6535	'SLC6A8'	mRNA	-1.09412	9.97086e-67
3397	'ID1'	mRNA	-1.24758	5.00082e-56			645027	'EVPLL'	mRNA	2.1301	0.00726552	2.67798	6.27547e-05						6646	'SOAT1'	mRNA	1.23992	2.19061e-76
3399	'ID3'	mRNA	-1.38393	2.60936e-53			127018	'LYPLAL1'	mRNA	2.11109	5.47766e-10	1.91373	2.91049e-08						6676	'SPAG4'	mRNA	-2.13464	8.08798e-34
340719	'NANOS1'	mRNA	1.91883	1.95102e-12			5648	'MASP1'	mRNA	2.10497	0.0243192	3.71264	7.34403e-10						7177	'TPSAB1'	mRNA	-3.44729	0.0458169
3425	'IDUA'	mRNA	1.15968	7.25541e-05			57333	'RCN3'	mRNA	2.10336	3.08333e-13	2.11958	2.423e-11						726	'CAPN5'	mRNA	-1.41614	0.0328598
348013	'TMEM255B'	mRNA	3.27669	4.30834e-06			4921	'DDR2'	mRNA	2.10315	0.000852318	4.61546	1.14212e-20						7294	'TXK'	mRNA	1.43541	0.0300977
3561	'IL2RG'	mRNA	2.53757	2.11329e-23			3434	'IFIT1'	mRNA	2.08084	6.63762e-26	3.17246	1.25645e-47						7402	'UTRN'	mRNA	1.05826	1.93105e-11
357	'SHROOM2'	mRNA	5.16724	0.00509527			2348	'FOLR1'	mRNA	2.07713	6.72227e-06	1.72806	0.000393563						768	'CA9'	mRNA	-1.28939	8.32072e-68
3604	'TNFRSF9'	mRNA	4.89112	6.56794e-06			4824	'NKX3-1'	mRNA	2.07458	0.0494662	2.76549	0.000825923						770	'CA11'	mRNA	-1.63243	6.21536e-08
3665	'IRF7'	mRNA	2.02291	0.000709736			2537	'IFI6'	mRNA	2.05373	3.81411e-19	4.21888	3.97089e-18						782	'CACNB1'	mRNA	-1.17474	2.76637e-06
3669	'ISG20'	mRNA	1.43513	1.03415e-14			7483	'WNT9A'	mRNA	2.04036	1.55535e-07	2.89628	6.01628e-21						7846	'TUBA1A'	mRNA	-1.32983	6.72319e-18
3714	'JAG2'	mRNA	1.8091	1.1333e-14			6329	'SCN4A'	mRNA	2.03836	0.0205421	3.95557	1.21189e-10						79465	'ULBP3'	mRNA	1.13399	0.000272673
3725	'JUN'	mRNA	1.20747	2.61658e-12			117583	'PARD3B'	mRNA	2.02581	7.09546e-15	2.40313	5.74112e-20						79603	'CERS4'	mRNA	-1.06784	0.0459768
374286	'CDRT1'	mRNA	2.42373	0.0124651			9817	'KEAP1'	mRNA	2.02004	4.77766e-224	1.06465	5.20638e-14						79725	'THAP9'	mRNA	1.38848	0.0126699
384	'ARG2'	mRNA	1.15028	1.48776e-11			5336	'PLCG2'	mRNA	2.00827	9.20008e-10	2.63338	1.2175e-12						79729	'SH3D21'	mRNA	-1.27209	4.04825e-06
3856	'KRT8'	mRNA	-1.37253	6.12563e-06			92558	'BICDL1'	mRNA	2.00591	0.000235722	2.50118	3.1128e-08						79839	'CCDC102B'	mRNA	4.61379	0.0273556
3868	'KRT16'	mRNA	1.54861	0.0336995			6578	'SLCO2A1'	mRNA	2.00308	0.0122159	3.33903	4.44168e-09						80323	'CCDC68'	mRNA	1.11723	0.000372189
387758	'FIBIN'	mRNA	5.7473	0.000699194			5016	'OVGP1'	mRNA	1.99915	4.22585e-05	2.22176	1.18133e-06						80727	'TTYH3'	mRNA	-1.72561	1.31514e-138
388341	'LRRC75A'	mRNA	1.35769	0.00043213			27445	'PCLO'	mRNA	1.9793	2.1771e-09	1.47946	3.32437e-05						80896	'NPL'	mRNA	1.14924	9.50738e-05
388403	'YPEL2'	mRNA	-1.15659	0.00727472			54463	'RETREG1'	mRNA	1.97906	7.28825e-18	1.87172	2.47867e-14						8092	'ALX1'	mRNA	1.01196	0.000779893
3887	'KRT81'	mRNA	1.16058	0.0142446			1047	'CLGN'	mRNA	1.97599	6.71528e-10	2.61977	4.46801e-18						814	'CAMK4'	mRNA	-3.44175	0.0429053
3889	'KRT83'	mRNA	2.11223	0.0329464			2	'A2M'	mRNA	1.97446	0.0145545	2.11523	0.00372959						81543	'LRRC3'	mRNA	-1.05188	0.0017037
3892	'KRT86'	mRNA	1.35174	2.50148e-06			66002	'CYP4F12'	mRNA	1.94963	0.0078652	2.76582	3.41773e-06						8204	'NRIP1'	mRNA	1.19923	8.22071e-09
3959	'LGALS3BP'	mRNA	2.03416	1.14104e-26			83439	'TCF7L1'	mRNA	1.94732	0.00356004	2.34606	2.8331e-05						8325	'FZD8'	mRNA	-1.05605	2.62035e-13
3995	'FADS3'	mRNA	1.03153	1.33454e-12			8712	'PAGE1'	mRNA	1.93513	3.39884e-101	1.86338	2.74547e-80						8329	'H2AC13'	mRNA	1.47769	0.0155953
401145	'CCSER1'	mRNA	-1.88487	0.000409645			92270	'ATP6AP1L'	mRNA	1.92595	0.015274	2.6829	0.000551723						8347	'H2BC4'	mRNA	1.20641	0.00968912
402778	'IFITM10'	mRNA	1.09175	0.00292789			1081	'CGA'	mRNA	1.9118	1.38075e-08	1.0859	0.00590453						8349	'H2BC21'	mRNA	1.07965	6.35566e-21
4097	'MAFG'	mRNA	1.3143	2.61166e-51			79674	'VEPH1'	mRNA	1.91135	2.12352e-18	1.84578	4.8941e-14						8351	'H3C4'	mRNA	1.41419	3.47057e-08
4121	'MAN1A1'	mRNA	1.11033	6.06043e-17			9397	'NMT2'	mRNA	1.90541	6.83793e-13	2.52569	3.35745e-29						8370	'H4C14'	mRNA	1.00943	0.000125811
414328	'IDNK'	mRNA	1.43244	3.10187e-07			8739	'HRK'	mRNA	1.89782	0.000829836	2.68198	1.33544e-08						84058	'WDR54'	mRNA	-1.06567	2.37101e-21
4199	'ME1'	mRNA	1.106	8.44695e-36			8322	'FZD4'	mRNA	1.88613	3.65703e-56	1.50545	6.35763e-38						84141	'EVA1A'	mRNA	-1.01494	0.000155401
4253	'MIA2'	mRNA	1.23978	7.99368e-40			151887	'CCDC80'	mRNA	1.87939	2.09211e-13	2.373	4.67584e-28						84188	'FAR1'	mRNA	1.00802	3.37899e-13
440	'ASNS'	mRNA	2.02032	1.88797e-77			84951	'TNS4'	mRNA	1.87709	2.35856e-20	2.22623	2.10654e-21						8476	'CDC42BPA'	mRNA	1.14126	1.21942e-18
440295	'GOLGA6L9'	mRNA	1.24339	0.00153956			5101	'PCDH9'	mRNA	1.87051	4.1324e-06	1.92703	8.35033e-07						84898	'PLXDC2'	mRNA	-2.09371	0.0343966
440435	'GPR179'	mRNA	4.19907	0.0234532			80201	'HKDC1'	mRNA	1.86817	0.00733351	2.98241	2.95903e-09						8492	'PRSS12'	mRNA	1.01576	1.47291e-10
440686	'H3-2'	mRNA	1.9536	0.01623			729442	'GAGE12H'	mRNA	1.86002	5.63438e-19	1.41853	1.08833e-10						84929	'FIBCD1'	mRNA	-1.03272	4.90099e-11
4487	'MSX1'	mRNA	1.18068	7.10582e-08			5268	'SERPINB5'	mRNA	1.83508	1.50152e-113	1.90984	9.96206e-114						85417	'CCNB3'	mRNA	2.15897	0.0355111
4582	'MUC1'	mRNA	1.72634	1.44151e-12			220108	'FAM124A'	mRNA	1.83064	1.09963e-18	2.14031	4.25405e-28						8548	'BLZF1'	mRNA	1.06044	1.88571e-09
4599	'MX1'	mRNA	1.50492	1.94573e-06			1893	'ECM1'	mRNA	1.81865	2.1442e-13	1.93745	3.1218e-15						864	'RUNX3'	mRNA	-1.03076	1.13311e-10
4600	'MX2'	mRNA	1.998	0.00162718			2260	'FGFR1'	mRNA	1.81318	0.00251355	1.44708	0.0298961						8970	'H2BC11'	mRNA	1.09828	0.000503453
4602	'MYB'	mRNA	-1.44906	7.07573e-10			107984203	'LOC107984203'	mRNA	1.81114	0.00135391	1.61617	0.0119276						90102	'PHLDB2'	mRNA	1.02377	2.65001e-21
478	'ATP1A3'	mRNA	2.56733	0.025984			8626	'TP63'	mRNA	1.81104	0.00192135	2.61575	1.19821e-08						9022	'CLIC3'	mRNA	-1.17289	0.00432006
4843	'NOS2'	mRNA	4.30244	0.0495614			64789	'EXO5'	mRNA	1.80517	7.79738e-05	1.66029	0.000258844						9066	'SYT7'	mRNA	-1.19514	2.04645e-05
4861	'NPAS1'	mRNA	1.17739	0.00384256			1130	'LYST'	mRNA	1.80181	6.41918e-08	1.01756	0.0135819						90990	'KIFC2'	mRNA	-1.20036	3.49425e-08
4935	'GPR143'	mRNA	4.54008	0.0269205			117156	'SCGB3A2'	mRNA	1.79494	0.000817055	2.19534	2.13002e-06						9241	'NOG'	mRNA	-1.79476	1.81464e-25
494470	'RNF165'	mRNA	1.18669	1.03424e-09			7448	'VTN'	mRNA	1.79291	1.13445e-27	1.96329	7.81085e-36						9289	'ADGRG1'	mRNA	-1.75826	2.12808e-13
4973	'OLR1'	mRNA	1.01262	5.42351e-05			10505	'SEMA4F'	mRNA	1.79016	0.000942311	1.70321	0.000840835						93145	'OLFM2'	mRNA	-3.22277	0.00662044
50487	'PLA2G3'	mRNA	-2.67146	4.62e-07			652	'BMP4'	mRNA	1.78486	0.0317219	2.53404	8.3713e-05						9514	'GAL3ST1'	mRNA	-1.98455	3.21245e-13
5054	'SERPINE1'	mRNA	1.73837	1.82199e-17			1728	'NQO1'	mRNA	1.76619	9.12093e-265	2.33912	2.94697e-287						954	'ENTPD2'	mRNA	-2.29648	0.0246946
50617	'ATP6V0A4'	mRNA	1.01397	0.0106817			5971	'RELB'	mRNA	1.75806	4.7407e-14	1.90484	3.71837e-19						9575	'CLOCK'	mRNA	1.02731	7.45433e-08
5097	'PCDH1'	mRNA	2.20913	7.56053e-24			10763	'NES'	mRNA	1.75443	0.000376638	1.95166	1.68975e-05						9585	'KIF20B'	mRNA	1.08881	4.61134e-05
5106	'PCK2'	mRNA	1.29477	3.32572e-33			100507421	'TMEM178B'	mRNA	1.74473	2.36947e-18	1.45944	2.0158e-12						9857	'CEP350'	mRNA	1.12175	1.0587e-07
51085	'MLXIPL'	mRNA	1.52596	0.000455771			214	'ALCAM'	mRNA	1.73741	9.06173e-23	1.50256	5.36691e-18						9915	'ARNT2'	mRNA	-1.75052	1.16048e-08
51162	'EGFL7'	mRNA	1.16643	7.37899e-09			794	'CALB2'	mRNA	1.73205	0.019927	1.98252	0.00246618						9928	'KIF14'	mRNA	1.23319	3.47057e-08
51296	'SLC15A3'	mRNA	6.16624	3.13503e-05			7037	'TFRC'	mRNA	1.72655	1.86741e-103	1.90922	1.23614e-99
51337	'THEM6'	mRNA	-1.02251	1.55989e-36			64321	'SOX17'	mRNA	1.72527	0.0133052	1.69783	0.0102448
5154	'PDGFA'	mRNA	1.43393	8.93074e-07			7134	'TNNC1'	mRNA	1.71543	1.58122e-21	2.00652	6.99211e-24
51752	'ERAP1'	mRNA	1.31063	6.72448e-07			5523	'PPP2R3A'	mRNA	1.71354	1.14889e-07	1.61128	1.00268e-06
5228	'PGF'	mRNA	1.3051	0.0386582			162394	'SLFN5'	mRNA	1.70107	8.55579e-34	2.07417	2.72575e-77
5264	'PHYH'	mRNA	1.11601	2.93056e-17			57685	'CACHD1'	mRNA	1.69463	1.45552e-07	1.24806	0.000211867
5266	'PI3'	mRNA	1.22627	2.34223e-32			54979	'PLAAT2'	mRNA	1.68222	1.54526e-05	2.10785	8.95801e-10
5293	'PIK3CD'	mRNA	-1.53432	1.68541e-09			1842	'ECM2'	mRNA	1.67888	0.00487511	2.08333	7.0666e-05
5327	'PLAT'	mRNA	-1.35323	1.81017e-08			153020	'RASGEF1B'	mRNA	1.66006	0.00305091	1.6171	0.00285383
53947	'A4GALT'	mRNA	1.25351	2.14957e-05			2920	'CXCL2'	mRNA	1.65367	0.00480374	1.45704	0.0129801
54	'ACP5'	mRNA	4.15437	0.00409448			554251	'FBXO48'	mRNA	1.64643	0.00980945	1.50567	0.0144442
54676	'GTPBP2'	mRNA	1.3711	1.59944e-15			147166	'TRIM16L'	mRNA	1.64333	4.98886e-141	2.42651	1.31494e-247
54677	'CROT'	mRNA	1.02142	5.93604e-06			259217	'HSPA12A'	mRNA	1.62189	3.62393e-14	1.93378	1.09721e-22
54739	'XAF1'	mRNA	5.01081	0.00199175			8507	'ENC1'	mRNA	1.62153	4.36033e-08	1.17112	0.00011636
54845	'ESRP1'	mRNA	5.16368	0.0036817			163486	'DENND1B'	mRNA	1.62034	6.40575e-11	1.10951	0.00032718
54899	'PXK'	mRNA	1.00547	6.44949e-10			219699	'UNC5B'	mRNA	1.6082	4.42646e-07	3.27065	1.37219e-09
54935	'DUSP23'	mRNA	1.14633	0.00019392			10626	'TRIM16'	mRNA	1.60493	2.52252e-124	2.28387	1.87107e-200
54967	'CT55'	mRNA	2.2385	0.0110803			2523	'FUT1'	mRNA	1.58905	5.82893e-05	2.52849	6.37081e-16
55034	'MOCOS'	mRNA	1.29054	1.67496e-20			57491	'AHRR'	mRNA	1.58608	4.32377e-114	1.88136	2.68905e-97
55063	'ZCWPW1'	mRNA	1.00689	0.00357767			58480	'RHOU'	mRNA	1.58416	6.65348e-15	1.90007	7.86285e-27
5522	'PPP2R2C'	mRNA	3.0994	0.000820735			2201	'FBN2'	mRNA	1.57771	7.80126e-10	1.42726	2.75915e-08
55281	'TMEM140'	mRNA	7.24972	1.66403e-07			10457	'GPNMB'	mRNA	1.55565	1.71949e-07	2.35806	2.49106e-19
55296	'TBC1D19'	mRNA	1.21094	1.85008e-11			114898	'C1QTNF2'	mRNA	1.5512	0.0215831	1.52642	0.0142817
55304	'SPTLC3'	mRNA	3.05433	0.00322799			3707	'ITPKB'	mRNA	1.5504	3.58179e-13	1.45153	2.60603e-12
55323	'LARP6'	mRNA	1.20688	9.98519e-08			3672	'ITGA1'	mRNA	1.55009	3.86237e-18	1.03527	1.28205e-08
55337	'SHFL'	mRNA	1.38107	5.83909e-06			658	'BMPR1B'	mRNA	1.543	0.000646865	1.54861	0.000168381
5540	'NPY4R'	mRNA	1.34689	2.01554e-28			80303	'EFHD1'	mRNA	1.53379	0.00106066	2.13365	2.32049e-07
55450	'CAMK2N1'	mRNA	1.6755	1.8972e-13			100526842	'RPL17-C18orf32'	mRNA	1.518	3.26273e-05	1.2411	0.0042871
55561	'CDC42BPG'	mRNA	1.36795	0.0389146			55008	'HERC6'	mRNA	1.51635	2.74641e-06	2.6822	3.2036e-15
55691	'FRMD4A'	mRNA	1.93339	0.00926887			3433	'IFIT2'	mRNA	1.51118	4.58365e-20	2.12325	3.95883e-33
5570	'PKIB'	mRNA	1.44112	1.08556e-06			54436	'SH3TC1'	mRNA	1.50934	1.97736e-14	1.92293	3.4053e-33
55800	'SCN3B'	mRNA	2.30648	0.000879232			1122	'CHML'	mRNA	1.50911	1.3997e-13	1.18669	1.26773e-05
55808	'ST6GALNAC1'	mRNA	3.968	0.0348835			58528	'RRAGD'	mRNA	1.49696	2.78188e-06	2.29642	7.44772e-17
5624	'PROC'	mRNA	1.55028	0.0138094			54625	'PARP14'	mRNA	1.49017	0.033986	2.35973	0.000196564
56475	'RPRM'	mRNA	-1.21476	3.65969e-05			79812	'MMRN2'	mRNA	1.46785	0.0302232	1.48199	0.0211389
56648	'EIF5A2'	mRNA	1.0373	2.82527e-05			1282	'COL4A1'	mRNA	1.46482	1.16706e-15	1.38229	3.23415e-09
56924	'PAK6'	mRNA	-1.55701	0.0408646			51196	'PLCE1'	mRNA	1.46308	0.000143645	1.41009	0.000136543
56947	'MFF'	mRNA	1.32107	5.51354e-53			2263	'FGFR2'	mRNA	1.45978	0.0193184	1.65584	0.00290092
56971	'CEACAM19'	mRNA	3.50689	0.0354954			4645	'MYO5B'	mRNA	1.45733	2.24333e-41	1.51649	2.0212e-39
57088	'PLSCR4'	mRNA	1.02498	6.88431e-09			715	'C1R'	mRNA	1.45604	1.64813e-07	2.38295	2.22598e-22
57121	'LPAR5'	mRNA	-1.60166	0.000790072			4883	'NPR3'	mRNA	1.44019	0.00584287	1.61784	0.000710358
57126	'CD177'	mRNA	2.57194	0.00247538			5332	'PLCB4'	mRNA	1.43442	1.5818e-08	1.21805	2.62924e-05
57162	'PELI1'	mRNA	-1.08052	9.07025e-08			338667	'VSIG10L2'	mRNA	1.43192	0.00282963	1.24447	0.0115375
57221	'ARFGEF3'	mRNA	1.51833	5.60736e-10			340348	'TSPAN33'	mRNA	1.42759	0.0112957	1.25922	0.0443674
5737	'PTGFR'	mRNA	2.49729	0.0114259			140730	'RIMS4'	mRNA	1.41857	1.68383e-06	2.09093	5.73366e-19
57447	'NDRG2'	mRNA	-1.093	2.35769e-06			718	'C3'	mRNA	1.41517	6.89247e-68	1.76947	1.54954e-38
57452	'GALNT16'	mRNA	1.56592	0.00258869			4897	'NRCAM'	mRNA	1.41291	0.0057245	1.29257	0.00888675
57530	'CGN'	mRNA	-1.28599	0.0133004			3106	'HLA-B'	mRNA	1.41238	3.10329e-09	3.31721	5.38265e-44
57595	'PDZD4'	mRNA	3.8904	0.00110081			5362	'PLXNA2'	mRNA	1.40796	4.22885e-13	1.09869	8.27159e-08
57761	'TRIB3'	mRNA	1.20265	7.80053e-67			4330	'MN1'	mRNA	1.39662	1.10705e-09	1.65456	2.83959e-15
5793	'PTPRG'	mRNA	4.65218	0.0228808			25805	'BAMBI'	mRNA	1.39467	1.56785e-21	2.30535	4.14729e-70
58191	'CXCL16'	mRNA	1.37832	3.01595e-13			1102	'RCBTB2'	mRNA	1.3912	8.74079e-05	1.41983	1.86862e-05
5909	'RAP1GAP'	mRNA	1.2502	1.44154e-25			2058	'EPRS1'	mRNA	1.38968	8.4969e-09	1.31928	1.03737e-18
60598	'KCNK15'	mRNA	6.19949	4.18715e-05			9848	'MFAP3L'	mRNA	1.371	2.093e-06	1.79485	2.41538e-15
6095	'RORA'	mRNA	1.4422	0.0163			2567	'GABRG3'	mRNA	1.35128	1.28614e-07	1.0493	0.000121814
6256	'RXRA'	mRNA	1.05598	2.93317e-09			650	'BMP2'	mRNA	1.35003	8.672e-87	1.43642	1.41987e-41
6288	'SAA1'	mRNA	1.69844	0.0168276			116211	'TM4SF19'	mRNA	1.33972	0.00370753	1.82471	2.36784e-06
629	'CFB'	mRNA	1.66557	0.0106427			1545	'CYP1B1'	mRNA	1.32844	0.000216951	1.34506	0.000104598
6301	'SARS1'	mRNA	1.07519	4.34884e-17			53353	'LRP1B'	mRNA	1.32565	0.0123794	1.82269	4.19632e-05
6334	'SCN8A'	mRNA	1.06582	4.02489e-11			2730	'GCLM'	mRNA	1.31724	8.06795e-57	1.84581	3.04824e-84
634	'CEACAM1'	mRNA	1.7796	0.00781402			3872	'KRT17'	mRNA	1.31507	2.02958e-40	2.20036	3.18667e-126
6347	'CCL2'	mRNA	-1.15402	9.0202e-05			55356	'SLC22A15'	mRNA	1.31477	4.98465e-10	2.14689	1.40858e-26
638	'BIK'	mRNA	1.17929	0.0441318			140809	'SRXN1'	mRNA	1.31223	2.06532e-86	2.09075	6.02746e-172
6398	'SECTM1'	mRNA	1.61969	1.21764e-11			23231	'SEL1L3'	mRNA	1.31181	1.11572e-73	2.12418	8.75239e-61
64081	'PBLD'	mRNA	1.34838	2.80163e-07			3914	'LAMB3'	mRNA	1.31155	1.79162e-47	1.64413	3.53234e-51
64109	'CRLF2'	mRNA	1.60244	0.0490044			79689	'STEAP4'	mRNA	1.30396	1.65234e-08	1.78745	1.09338e-18
642273	'FAM110C'	mRNA	1.37276	3.04838e-17			3298	'HSF2'	mRNA	1.3025	2.59643e-20	1.12843	3.54941e-13
643641	'ZNF862'	mRNA	1.06189	3.56069e-06			116496	'NIBAN1'	mRNA	1.2997	4.99137e-34	2.81847	1.54426e-12
645	'BLVRB'	mRNA	1.21044	4.69212e-25			1012	'CDH13'	mRNA	1.29909	4.38394e-18	1.1412	2.99275e-14
64761	'PARP12'	mRNA	1.19151	1.48013e-07			11343	'MGLL'	mRNA	1.29862	2.719e-18	1.10396	1.02165e-10
65078	'RTN4R'	mRNA	1.04292	1.45642e-08			80328	'ULBP2'	mRNA	1.29829	0.000369333	1.68658	1.81013e-07
6509	'SLC1A4'	mRNA	1.24933	5.9604e-56			248	'ALPI'	mRNA	1.29794	6.03481e-152	1.26586	1.57537e-50
651746	'ANKRD33B'	mRNA	1.10355	0.00170937			8334	'H2AC6'	mRNA	1.29672	4.2512e-40	1.02281	2.43101e-11
653149	'NBPF6'	mRNA	-1.07373	3.15027e-06			3572	'IL6ST'	mRNA	1.28535	3.95925e-05	1.21329	1.86252e-12
6536	'SLC6A9'	mRNA	1.20426	1.2672e-63			9901	'SRGAP3'	mRNA	1.28244	0.000113246	1.0864	0.00124306
6604	'SMARCD3'	mRNA	2.39152	0.00044381			9863	'MAGI2'	mRNA	1.2781	0.0164639	1.50621	0.00173859
6690	'SPINK1'	mRNA	2.12176	0.00355495			26032	'SUSD5'	mRNA	1.27655	7.04953e-08	1.35836	3.15962e-09
6781	'STC1'	mRNA	1.54175	5.92453e-08			8878	'SQSTM1'	mRNA	1.27311	7.21621e-140	1.90002	1.69301e-153
6948	'TCN2'	mRNA	4.05239	0.0437975			57669	'EPB41L5'	mRNA	1.26898	8.93484e-08	1.4582	6.90265e-13
7045	'TGFBI'	mRNA	1.45677	2.32669e-15			91351	'DDX60L'	mRNA	1.26076	0.0246766	1.41898	0.00391842
7051	'TGM1'	mRNA	1.41883	1.43101e-06			4638	'MYLK'	mRNA	1.2471	2.14694e-06	1.04866	0.000229098
7079	'TIMP4'	mRNA	1.77884	7.6336e-08			2257	'FGF12'	mRNA	1.24556	0.00338177	1.26271	0.00156965
7138	'TNNT1'	mRNA	1.71675	1.63286e-05			23677	'SH3BP4'	mRNA	1.24199	9.93474e-47	1.63788	1.18092e-60
7145	'TNS1'	mRNA	-1.61389	3.94976e-27			1438	'CSF2RA'	mRNA	1.23652	7.98523e-29	1.80105	4.18762e-53
7185	'TRAF1'	mRNA	1.51768	0.0395161			3964	'LGALS8'	mRNA	1.23029	1.0987e-11	1.29804	8.1724e-16
721	'C4B'	mRNA	3.19238	0.022084			723790	'H2AC19'	mRNA	1.22202	1.55079e-18	1.06489	3.49449e-06
727910	'TLCD2'	mRNA	1.16193	0.00148062			8337	'H2AC18'	mRNA	1.22202	1.55079e-18	1.06489	3.49449e-06
728215	'FAM155A'	mRNA	-1.3635	0.00936911			8365	'H4C8'	mRNA	1.22186	3.84557e-08	1.97034	4.10409e-26
7295	'TXN'	mRNA	1.09674	7.98251e-59			6653	'SORL1'	mRNA	1.21676	1.30069e-11	1.70922	2.97347e-15
7318	'UBA7'	mRNA	2.75196	0.0186666			3006	'H1-2'	mRNA	1.2112	1.25715e-97	1.4636	4.54359e-66
7358	'UGDH'	mRNA	1.16033	1.4601e-30			2512	'FTL'	mRNA	1.20488	3.362e-137	1.70741	2.5494e-107
7368	'UGT8'	mRNA	-1.01389	8.63332e-05			55022	'PID1'	mRNA	1.20106	0.0218096	1.49897	0.00300826
7432	'VIP'	mRNA	3.97112	0.0460094			4688	'NCF2'	mRNA	1.1979	0.00209383	1.48741	1.11317e-05
7439	'BEST1'	mRNA	4.87688	7.81328e-06			51703	'ACSL5'	mRNA	1.19683	2.54176e-19	1.25765	4.58078e-08
745	'MYRF'	mRNA	1.26161	0.0249319			79912	'PYROXD1'	mRNA	1.18977	1.65699e-08	1.11249	3.34863e-07
7453	'WARS1'	mRNA	1.05571	3.35029e-12			1955	'MEGF9'	mRNA	1.18395	1.21195e-25	1.98804	1.45381e-94
7732	'RNF112'	mRNA	1.13694	0.0411777			10446	'LRRN2'	mRNA	1.17978	1.49709e-08	1.68044	1.48492e-21
776	'CACNA1D'	mRNA	5.88851	0.000982799			9156	'EXO1'	mRNA	1.17597	1.18132e-36	1.03869	1.35269e-09
78997	'GDAP1L1'	mRNA	4.3368	0.0167614			6303	'SAT1'	mRNA	1.17461	7.18486e-33	2.23983	2.99951e-44
79007	'DBNDD1'	mRNA	-1.2227	6.33544e-08			9839	'ZEB2'	mRNA	1.17162	1.73739e-07	1.0459	5.06363e-07
79366	'HMGN5'	mRNA	-1.64987	1.37489e-18			10529	'NEBL'	mRNA	1.17069	0.034567	1.92716	7.79033e-06
79570	'NKAIN1'	mRNA	2.73215	1.66704e-05			85236	'H2BC12'	mRNA	1.16855	4.1734e-98	1.01032	4.27962e-15
79924	'ADM2'	mRNA	1.049	2.09558e-15			8714	'ABCC3'	mRNA	1.16841	4.93325e-58	1.82797	1.32434e-36
79961	'DENND2D'	mRNA	-1.82632	0.0134323			23467	'NPTXR'	mRNA	1.1657	0.00130727	1.3402	0.000104175
80176	'SPSB1'	mRNA	1.35403	1.00371e-27			9120	'SLC16A6'	mRNA	1.16526	5.47864e-41	1.12573	1.05186e-40
80329	'ULBP1'	mRNA	1.5779	3.6027e-22			388662	'SLC6A17'	mRNA	1.16184	1.3398e-06	1.13411	1.52304e-06
80336	'PABPC1L'	mRNA	1.10239	0.00504181			7296	'TXNRD1'	mRNA	1.15885	1.73845e-100	1.63328	2.37532e-162
80339	'PNPLA3'	mRNA	-1.05244	2.88831e-08			89894	'TMEM116'	mRNA	1.14774	9.51509e-10	1.75139	5.56355e-26
8076	'MFAP5'	mRNA	-1.41666	3.16357e-54			317649	'EIF4E3'	mRNA	1.14688	2.60161e-07	1.5236	1.54877e-14
80763	'SPX'	mRNA	2.7917	0.00239437			26751	'SH3YL1'	mRNA	1.14174	0.0304317	1.78116	2.74817e-05
80833	'APOL3'	mRNA	5.42587	0.00147555			29785	'CYP2S1'	mRNA	1.13322	3.11008e-11	1.64245	2.27766e-28
80853	'KDM7A'	mRNA	1.01947	0.000433703			6890	'TAP1'	mRNA	1.12822	5.22078e-16	1.40673	1.48505e-16
8091	'HMGA2'	mRNA	2.41943	3.25444e-05			55964	'SEPTIN3'	mRNA	1.10005	0.00187961	1.48869	1.16566e-06
81029	'WNT5B'	mRNA	4.05171	0.0362049			145957	'NRG4'	mRNA	1.0928	3.79675e-27	1.48453	9.96694e-52
8193	'DPF1'	mRNA	-1.40193	0.000310059			113452	'TMEM54'	mRNA	1.08951	6.04349e-08	1.14243	2.96794e-09
8324	'FZD7'	mRNA	1.18213	6.94811e-14			6799	'SULT1A2'	mRNA	1.08567	0.00281384	1.54191	3.54823e-06
83666	'PARP9'	mRNA	1.69401	3.51645e-09			201229	'LYRM9'	mRNA	1.08181	0.0135624	1.43875	0.00011818
83729	'INHBE'	mRNA	1.75567	3.78739e-18			79695	'GALNT12'	mRNA	1.07606	0.0114465	1.2484	0.000983767
83875	'BCO2'	mRNA	1.96417	0.0116647			2170	'FABP3'	mRNA	1.07214	8.93463e-05	1.31735	1.95335e-08
83959	'SLC4A11'	mRNA	1.09701	3.56074e-06			80024	'SLC8B1'	mRNA	1.06887	6.88032e-34	1.10411	8.25986e-34
83988	'NCALD'	mRNA	3.30549	0.0105808			4240	'MFGE8'	mRNA	1.06456	0.000905974	1.38555	1.08168e-06
8404	'SPARCL1'	mRNA	3.37023	0.0460555			9236	'CCPG1'	mRNA	1.06088	6.18439e-16	1.28578	5.25556e-27
8437	'RASAL1'	mRNA	5.23351	0.00269374			10581	'IFITM2'	mRNA	1.05924	5.46091e-49	1.19111	6.95329e-43
84448	'ABLIM2'	mRNA	1.54716	0.0200448			57101	'ANO2'	mRNA	1.0554	0.000882165	1.12934	0.00012411
84803	'GPAT3'	mRNA	1.29549	0.000252763			1183	'CLCN4'	mRNA	1.04552	7.55482e-05	1.18774	4.31316e-06
84824	'FCRLA'	mRNA	4.64809	0.0285993			388753	'COA6'	mRNA	1.04135	3.62495e-24	1.16008	3.78654e-19
84875	'PARP10'	mRNA	2.91421	7.92909e-07			56603	'CYP26B1'	mRNA	1.02928	1.93315e-08	1.02208	1.56235e-09
8490	'RGS5'	mRNA	1.40394	0.00123025			9518	'GDF15'	mRNA	1.01578	6.12346e-18	2.60703	1.42912e-13
85004	'RERG'	mRNA	-1.15182	2.11183e-18			51191	'HERC5'	mRNA	1.01508	1.62596e-13	1.45066	1.47883e-27
8501	'SLC43A1'	mRNA	1.23092	9.59232e-31			837	'CASP4'	mRNA	1.00132	1.48502e-14	1.33838	6.82362e-26
85358	'SHANK3'	mRNA	1.83425	0.00275581			5627	'PROS1'	mRNA	-1.00962	2.56384e-17	-1.19976	3.22198e-26
8544	'PIR'	mRNA	1.36157	2.55296e-45			70	'ACTC1'	mRNA	-1.01047	0.000729508	-2.11146	6.70164e-07
85441	'HELZ2'	mRNA	1.37385	1.01745e-07			138715	'ARID3C'	mRNA	-1.02525	0.0389869	-1.39502	0.00332032
8614	'STC2'	mRNA	1.19464	8.86537e-37			54894	'RNF43'	mRNA	-1.02816	3.13337e-11	-1.42702	2.15718e-21
8654	'PDE5A'	mRNA	1.33592	0.000818779			1837	'DTNA'	mRNA	-1.02924	8.14315e-09	-1.20712	4.71296e-11
874	'CBR3'	mRNA	1.5503	8.55263e-09			100505385	'IQCJ-SCHIP1'	mRNA	-1.03155	1.8658e-06	-1.20098	3.42679e-08
8745	'ADAM23'	mRNA	2.68375	0.00909514			199800	'ADM5'	mRNA	-1.03771	0.00293119	-1.59561	3.94798e-06
8764	'TNFRSF14'	mRNA	1.30518	0.0163186			5569	'PKIA'	mRNA	-1.04074	0.000961702	-1.33257	7.5064e-06
8804	'CREG1'	mRNA	1.44359	4.42345e-74			27124	'INPP5J'	mRNA	-1.0414	2.47805e-08	-1.1978	8.76067e-12
8829	'NRP1'	mRNA	1.02207	6.49982e-08			6337	'SCNN1A'	mRNA	-1.05304	1.83235e-05	-1.44011	6.24669e-09
8839	'CCN5'	mRNA	1.04783	4.78138e-30			257194	'NEGR1'	mRNA	-1.06477	0.0327732	-1.11277	0.0195023
8843	'HCAR3'	mRNA	4.42453	0.0363048			2786	'GNG4'	mRNA	-1.08329	0.0113145	-1.00585	0.0169766
8864	'PER2'	mRNA	1.21747	5.80305e-07			1154	'CISH'	mRNA	-1.10175	0.0485715	-1.17476	0.0298641
8869	'ST3GAL5'	mRNA	-1.0109	0.000183092			6616	'SNAP25'	mRNA	-1.11306	2.18065e-14	-1.54813	5.72772e-18
8912	'CACNA1H'	mRNA	1.50596	0.000207665			9132	'KCNQ4'	mRNA	-1.11457	0.000218436	-1.14764	6.71395e-05
8941	'CDK5R2'	mRNA	2.10999	0.011143			11182	'SLC2A6'	mRNA	-1.11458	2.91426e-11	-1.89491	2.99843e-12
89777	'SERPINB12'	mRNA	4.42795	0.039738			140576	'S100A16'	mRNA	-1.11761	1.45248e-48	-1.23403	4.1416e-24
8987	'STBD1'	mRNA	1.25276	3.20192e-14			57449	'PLEKHG5'	mRNA	-1.13748	0.0217161	-1.85881	0.000243816
89886	'SLAMF9'	mRNA	4.54239	0.0259423			23149	'FCHO1'	mRNA	-1.16049	2.35489e-07	-1.21673	4.80169e-08
9001	'HAP1'	mRNA	2.33104	0.00289741			94121	'SYTL4'	mRNA	-1.16105	7.89915e-36	-1.0654	1.00833e-26
9076	'CLDN1'	mRNA	1.05854	4.18624e-26			624	'BDKRB2'	mRNA	-1.17028	1.27317e-05	-1.16054	2.56708e-05
9127	'P2RX6'	mRNA	1.49304	0.000400301			54972	'TMEM132A'	mRNA	-1.18301	6.93413e-18	-1.00681	1.90415e-14
91653	'BOC'	mRNA	2.39529	0.000509063			55222	'LRRC20'	mRNA	-1.18791	1.49479e-05	-1.12543	1.96337e-05
91807	'MYLK3'	mRNA	-1.02946	8.44571e-14			9545	'RAB3D'	mRNA	-1.19335	9.83445e-07	-1.30573	4.2752e-08
9182	'RASSF9'	mRNA	-1.33835	8.03531e-08			8459	'TPST2'	mRNA	-1.19658	4.28088e-09	-1.17243	3.16871e-09
9214	'FCMR'	mRNA	1.45104	0.0456553			30848	'CTAG2'	mRNA	-1.22915	5.42083e-48	-1.41302	3.3218e-37
9284	'NPIPA1'	mRNA	1.22152	1.66321e-05			2300	'FOXL1'	mRNA	-1.23305	0.000260224	-1.29044	4.64847e-05
9317	'PTER'	mRNA	1.28868	2.37559e-26			284611	'FAM102B'	mRNA	-1.23435	5.94202e-32	-1.64739	8.95446e-41
9351	'SLC9A3R2'	mRNA	-1.29693	9.83515e-70			55240	'STEAP3'	mRNA	-1.24215	1.66459e-38	-1.21566	2.06417e-21
94031	'HTRA3'	mRNA	3.46788	0.000346344			284069	'FAM171A2'	mRNA	-1.24965	2.81343e-10	-1.03994	4.75061e-07
9507	'ADAMTS4'	mRNA	-1.65964	0.0354144			26577	'PCOLCE2'	mRNA	-1.29838	1.90237e-32	-1.47362	3.16532e-30
9911	'TMCC2'	mRNA	-1.11847	0.000288137			26207	'PITPNC1'	mRNA	-1.31538	5.45563e-37	-1.56076	2.10195e-26
9935	'MAFB'	mRNA	1.06869	0.000196919			51450	'PRRX2'	mRNA	-1.32639	6.3339e-07	-1.70435	8.16209e-12
9982	'FGFBP1'	mRNA	-1.81612	0.00303485			50515	'CHST11'	mRNA	-1.32709	1.53378e-15	-1.10069	4.85149e-09
							3750	'KCND1'	mRNA	-1.33836	2.56516e-13	-1.50772	3.74911e-14
							404217	'CTXN1'	mRNA	-1.34255	2.38638e-14	-1.0355	1.68981e-08
							114881	'OSBPL7'	mRNA	-1.35451	9.67267e-06	-1.25106	2.57529e-05
							168667	'BMPER'	mRNA	-1.3671	7.87255e-05	-1.03077	0.00113115
							130888	'FBXO36'	mRNA	-1.3813	0.000146578	-1.30888	0.000127468
							27345	'KCNMB4'	mRNA	-1.40658	0.000106652	-1.26287	0.000184262
							55809	'TRERF1'	mRNA	-1.41143	1.27763e-13	-1.62775	3.0353e-15
							285971	'ZNF775'	mRNA	-1.41866	0.000236777	-1.34108	0.000164731
							338707	'B4GALNT4'	mRNA	-1.43102	5.22369e-05	-1.07181	0.00138037
							5166	'PDK4'	mRNA	-1.44658	1.18886e-34	-1.57002	2.67986e-44
							3797	'KIF3C'	mRNA	-1.45991	2.03242e-08	-1.39301	7.80643e-09
							63827	'BCAN'	mRNA	-1.47162	0.00195459	-1.10172	0.0105615
							2150	'F2RL1'	mRNA	-1.47629	0.0209452	-2.05402	0.00106922
							6909	'TBX2'	mRNA	-1.48137	9.1384e-07	-1.2679	2.33792e-06
							53833	'IL20RB'	mRNA	-1.50907	1.64785e-64	-1.28158	2.48906e-37
							1741	'DLG3'	mRNA	-1.51344	1.67472e-06	-1.88096	5.03871e-11
							10544	'PROCR'	mRNA	-1.51695	3.56163e-20	-1.87519	2.05697e-22
							79974	'CPED1'	mRNA	-1.52189	5.65505e-07	-1.65467	2.08467e-08
							1485	'CTAG1B'	mRNA	-1.53894	0.00906679	-1.19972	0.0280738
							246100	'CTAG1A'	mRNA	-1.53894	0.00906679	-1.19972	0.0280738
							5118	'PCOLCE'	mRNA	-1.55076	2.48865e-06	-1.32707	1.32515e-05
							5141	'PDE4A'	mRNA	-1.55599	0.000459414	-1.72033	0.000464838
							7040	'TGFB1'	mRNA	-1.55965	2.16544e-78	-1.41714	1.54897e-29
							55223	'TRIM62'	mRNA	-1.57333	3.11924e-16	-1.84157	7.81008e-22
							83478	'ARHGAP24'	mRNA	-1.5782	0.0184768	-1.27992	0.0347315
							1299	'COL9A3'	mRNA	-1.60232	1.88519e-06	-1.2812	4.90178e-05
							345557	'PLCXD3'	mRNA	-1.6113	0.00225353	-2.27866	0.000290004
							22859	'ADGRL1'	mRNA	-1.61586	1.25951e-31	-1.55064	2.11329e-23
							23302	'WSCD1'	mRNA	-1.62331	3.1859e-12	-1.64817	5.5089e-14
							79955	'PDZD7'	mRNA	-1.62633	0.00105234	-1.2395	0.00539126
							3162	'HMOX1'	mRNA	-1.63151	1.13186e-79	-1.30572	6.95964e-67
							83943	'IMMP2L'	mRNA	-1.63714	1.04086e-09	-1.37535	3.16286e-08
							342897	'NCCRP1'	mRNA	-1.65284	0.0103738	-2.28533	0.000685959
							124930	'ANKRD13B'	mRNA	-1.66052	1.94887e-31	-1.32181	2.08805e-16
							645051	'GAGE13'	mRNA	-1.66622	0.0308779	-2.01826	0.0276657
							7015	'TERT'	mRNA	-1.67399	0.00695967	-1.24885	0.033176
							2686	'GGT7'	mRNA	-1.67477	0.013624	-2.05505	0.00106317
							55084	'SOBP'	mRNA	-1.78645	0.000480089	-1.79381	0.000441924
							26084	'ARHGEF26'	mRNA	-1.80971	0.000211934	-1.81235	7.07169e-05
							146206	'CARMIL2'	mRNA	-1.81083	4.90413e-05	-1.30267	0.0028655
							148979	'GLIS1'	mRNA	-1.82851	5.96147e-11	-2.44757	2.80678e-13
							2634	'GBP2'	mRNA	-1.8376	4.06045e-12	-1.56912	3.31103e-10
							57167	'SALL4'	mRNA	-1.83959	3.08993e-06	-1.05711	0.00344852
							253152	'EPHX4'	mRNA	-1.84621	1.0485e-05	-2.55778	2.66808e-08
							254439	'C11orf86'	mRNA	-1.86291	2.51854e-80	-1.749	1.65842e-62
							51477	'ISYNA1'	mRNA	-1.89234	3.79799e-07	-1.28044	0.000120994
							5798	'PTPRN'	mRNA	-1.90068	0.0240762	1.60327	2.72501e-05
							7851	'MALL'	mRNA	-1.92513	5.9171e-11	-1.81558	8.56228e-10
							4054	'LTBP3'	mRNA	-1.94233	1.96017e-30	-1.41985	1.81595e-15
							9145	'SYNGR1'	mRNA	-1.96156	7.67406e-37	-1.90813	4.17062e-34
							27293	'SMPDL3B'	mRNA	-1.98296	4.80583e-13	-1.25126	1.46246e-06
							9194	'SLC16A7'	mRNA	-2.0268	9.236e-10	-1.85822	3.78471e-10
							266740	'MAGEA2B'	mRNA	-2.02983	9.11696e-33	-1.98912	7.33381e-31
							4101	'MAGEA2'	mRNA	-2.03347	3.27101e-35	-2.04621	1.00615e-35
							27129	'HSPB7'	mRNA	-2.03813	7.6966e-55	-1.47534	7.11553e-23
							23255	'MTCL1'	mRNA	-2.05681	1.5626e-60	-1.95451	1.84089e-52
							202151	'RANBP3L'	mRNA	-2.06658	0.000412985	-1.40712	0.0173874
							440519	'ZNF724'	mRNA	-2.07567	0.0165761	-2.52877	0.0014606
							64131	'XYLT1'	mRNA	-2.10072	0.00620914	-1.7048	0.0150927
							400629	'TEX19'	mRNA	-2.10636	4.53363e-21	-2.65645	6.72125e-28
							492307	'PPDPFL'	mRNA	-2.14853	7.27103e-20	-1.50171	3.83521e-11
							389903	'CSAG3'	mRNA	-2.15715	1.12966e-14	-1.73787	3.68476e-13
							84808	'PERM1'	mRNA	-2.23263	3.02173e-05	-1.40683	0.00144786
							5212	'VIT'	mRNA	-2.28017	3.65283e-16	-1.17491	8.27415e-07
							84667	'HES7'	mRNA	-2.32845	2.26427e-39	-1.70543	0.00225519
							221687	'RNF182'	mRNA	-2.36856	3.384e-24	-2.87469	6.25955e-32
							23148	'NACAD'	mRNA	-2.37473	0.0240181	-1.97695	0.0372138
							5099	'PCDH7'	mRNA	-2.39581	4.29131e-59	-2.29274	3.97937e-59
							4046	'LSP1'	mRNA	-2.43773	8.73485e-28	-3.0106	2.66567e-36
							286133	'SCARA5'	mRNA	-2.43791	2.58042e-17	-1.43602	1.86524e-08
							158248	'TTC16'	mRNA	-2.4606	0.000848279	-1.47996	0.0302355
							284021	'MILR1'	mRNA	-2.50249	0.000421256	-3.84367	1.66904e-05
							2335	'FN1'	mRNA	-2.5051	4.31547e-25	-1.70502	6.55644e-16
							160335	'TMTC2'	mRNA	-2.60279	1.98849e-13	-3.13615	1.06317e-17
							2262	'GPC5'	mRNA	-2.63635	7.10525e-06	-1.52216	0.00159669
							119395	'CALHM3'	mRNA	-2.6382	0.000509427	-1.67093	0.016349
							1742	'DLG4'	mRNA	-2.70005	3.83206e-27	-2.21453	4.07836e-20
							377677	'CA13'	mRNA	-2.74243	4.91407e-05	-3.29362	1.11796e-06
							2258	'FGF13'	mRNA	-2.75511	0.039547	-2.39463	0.0440846
							2543	'GAGE1'	mRNA	-2.78495	4.57029e-12	-4.83584	5.95878e-15
							121355	'GTSF1'	mRNA	-2.80149	3.47727e-211	-2.35163	3.90446e-94
							91156	'IGFN1'	mRNA	-2.8067	0.00128398	-2.96279	0.000778639
							92745	'SLC38A5'	mRNA	-2.90043	6.29232e-93	-3.04212	4.32947e-87
							6324	'SCN1B'	mRNA	-2.90469	0.0144637	-2.01645	0.0476366
							8313	'AXIN2'	mRNA	-2.94148	8.91131e-13	-2.86118	1.72601e-13
							729447	'GAGE2A'	mRNA	-2.98102	8.5157e-139	-3.38343	2.66524e-144
							284370	'ZNF615'	mRNA	-3.02367	0.00198261	-3.57119	0.000941368
							105378220	'MARCOL'	mRNA	-3.05245	0.00509732	-2.53037	0.00863718
							56062	'KLHL4'	mRNA	-3.10658	5.53104e-12	-3.6027	1.71841e-12
							168400	'DDX53'	mRNA	-3.12883	6.02402e-05	-3.94168	8.35289e-06
							56242	'ZNF253'	mRNA	-3.1641	0.0278203	-3.71556	0.021022
							6759	'SSX4'	mRNA	-3.28629	8.03602e-15	-3.06601	8.44571e-14
							146754	'DNAH2'	mRNA	-3.30025	1.08321e-09	-2.45923	2.3603e-07
							100132399	'GAGE12D'	mRNA	-3.337	4.47884e-09	-8.33244	2.96922e-10
							83604	'TMEM47'	mRNA	-3.44669	4.17244e-49	-3.20707	4.50515e-47
							27254	'CSDC2'	mRNA	-3.47897	1.06405e-05	-2.85717	1.95757e-05
							23581	'CASP14'	mRNA	-3.65904	1.22356e-85	-1.56381	9.69403e-16
							9034	'CCRL2'	mRNA	-3.71726	3.25195e-31	-4.09576	4.25762e-33
							353088	'ZNF429'	mRNA	-3.78786	0.00218894	-4.33909	0.0017085
							4493	'MT1E'	mRNA	-3.80253	6.13976e-28	-4.50368	7.20766e-28
							3242	'HPD'	mRNA	-3.85061	0	-4.30394	1.51764e-204
							134	'ADORA1'	mRNA	-3.87187	5.19793e-31	-4.96541	4.52663e-31
							145741	'C2CD4A'	mRNA	-4.12788	3.01416e-08	-4.31495	1.50595e-08
							2687	'GGT5'	mRNA	-4.21632	2.43287e-15	-3.70973	2.90979e-15
							4311	'MME'	mRNA	-4.27355	0.000185082	-3.82572	0.000191842
							286499	'FAM133A'	mRNA	-4.37391	0.000130486	-4.33651	9.07896e-05
							388536	'ZNF790'	mRNA	-4.46911	0.0116346	-4.43435	0.0116586
							11211	'FZD10'	mRNA	-4.47057	0.0106781	-5.39696	0.00154714
							8840	'CCN4'	mRNA	-4.54359	0.0010445	-2.50862	0.0101701
							729396	'GAGE12J'	mRNA	-4.57576	5.37719e-47	-7.21883	3.08467e-25
							22861	'NLRP1'	mRNA	-4.77113	8.48962e-06	-4.32098	4.34787e-06
							4237	'MFAP2'	mRNA	-4.81738	0.0157269	-4.77903	0.0147005
							51438	'MAGEC2'	mRNA	-4.81854	0.0156873	-4.78461	0.0145627
							54933	'RHBDL2'	mRNA	-4.81854	0.0156873	-4.78461	0.0145627
							23057	'NMNAT2'	mRNA	-4.91077	0.00018116	-4.28992	0.000100905
							341	'APOC1'	mRNA	-4.94878	6.01676e-10	-4.65091	2.02003e-10
							200316	'APOBEC3F'	mRNA	-4.99785	0.010113	-4.96609	0.0100734
							199777	'ZNF626'	mRNA	-4.99806	0.00865247	-4.96068	0.00777659
							65251	'ZNF649'	mRNA	-5.2335	0.0038995	-5.19867	0.00347262
							203859	'ANO5'	mRNA	-5.30224	0.00333246	-5.26304	0.00318889
							645073	'GAGE12G'	mRNA	-5.34572	9.44021e-33	-5.80965	0.0376021
							163059	'ZNF433'	mRNA	-5.4951	0.00147412	-5.46169	0.00133281
							54937	'SOHLH2'	mRNA	-5.64681	2.32346e-16	-3.94715	7.81972e-19
							5587	'PRKD1'	mRNA	-5.72545	7.27735e-09	-3.95335	2.6851e-10
							460	'ASTN1'	mRNA	-5.79466	1.83324e-06	-5.75762	2.02799e-06
							729428	'GAGE12B'	mRNA	-5.90264	8.20981e-11	-6.20666	4.31316e-06
							286151	'FBXO43'	mRNA	-6.15765	1.51441e-05	-6.12314	1.5601e-05
							255231	'MCOLN2'	mRNA	-7.23233	4.17303e-07	-6.23095	1.75981e-05
							2562	'GABRB3'	mRNA	-7.63764	1.91932e-08	-7.60216	1.81883e-08
							653067	'XAGE1B'	mRNA	-7.73896	1.669e-29	-10.883	2.56369e-18
							653220	'XAGE1A'	mRNA	-7.73896	1.669e-29	-10.883	2.56369e-18
							548313	'SSX4B'	mRNA	-7.89904	7.23017e-09	-7.85984	1.03148e-08
							729422	'GAGE12C'	mRNA	-9.67449	3.68425e-38	-10.054	5.73353e-31
							729431	'GAGE12E'	mRNA	-9.67449	3.68425e-38	-10.054	5.73353e-31
							85012	'TCEAL3'	mRNA	-10.2585	3.06018e-16	-10.2235	4.32767e-16
							168002	'DACT2'	mRNA	-10.2954	2.28882e-16	-10.2599	3.12844e-16
							4112	'MAGEB1'	mRNA	-11.6441	5.22132e-21	-11.6088	8.11308e-21

## Sheet: Group M-O
Gene ID	Gene Symbol	Type	log2 (Keap1-Restored / Keap1+/+)	Qvalue (Keap1-Restored / Keap1+/+)	Group				Gene ID	Gene Symbol	Type	log2 (Keap1-Restored / Keap1+/+)	Qvalue (Keap1-Restored / Keap1+/+)	log2 (Keap1β（Keap1△1-31） / Keap1+/+)	Qvalue (Keap1β（Keap1△1-31） / Keap1+/+)				Gene ID	Gene Symbol	Type	log2 (Keap1β（Keap1△1-31） / Keap1+/+)	Qvalue (Keap1β（Keap1△1-31） / Keap1+/+)
100131244	'ANKRD63'	mRNA	-3.24145	0.0160411	Group M(710)				1646	'AKR1C2'	mRNA	10.3791	1.00632e-86	-2.51428	0.00210328	Group N（177）			1000	'CDH2'	mRNA	-3.71315	1.46342e-56	Group O(215)
100131390	'SP9'	mRNA	4.7475	0.0145356					1645	'AKR1C1'	mRNA	7.30991	0	-3.42231	2.90856e-11				100008586	'GAGE12F'	mRNA	6.93046	1.39484e-06
100132399	'GAGE12D'	mRNA	-8.33244	2.96922e-10					8942	'KYNU'	mRNA	6.63585	1.83681e-226	-5.77435	7.9304e-05				100885850	'PTGES3L-AARSD1'	mRNA	-1.67424	0.0104765
100293534	'C4B_2'	mRNA	5.16181	0.00470329					79582	'SPAG16'	mRNA	4.62743	1.05092e-24	-4.73433	0.0152668				101059915	'LOC101059915'	mRNA	2.21356	0.0111858
100505385	'IQCJ-SCHIP1'	mRNA	-1.20098	3.42679e-08					817	'CAMK2D'	mRNA	4.30045	7.57073e-21	-3.86794	0.0467785				101059953	'NPIPA8'	mRNA	-1.85977	0.000308483
100507003	'GFY'	mRNA	3.2498	0.0031662					29948	'OSGIN1'	mRNA	4.1413	1.61446e-75	-1.35672	0.000788955				10157	'AASS'	mRNA	-2.4938	0.000512078
100507421	'TMEM178B'	mRNA	1.45944	2.0158e-12					8644	'AKR1C3'	mRNA	3.75939	0	-1.99051	9.0168e-123				1016	'CDH18'	mRNA	3.22608	7.3343e-11
100526694	'MSANTD3-TMEFF1'	mRNA	1.01346	0.000756698					23657	'SLC7A11'	mRNA	3.41385	2.41036e-80	-1.22517	3.11272e-10				10178	'TENM1'	mRNA	1.20677	1.9986e-06
100526842	'RPL17-C18orf32'	mRNA	1.2411	0.0042871					219699	'UNC5B'	mRNA	3.27065	1.37219e-09	-1.0387	0.0111909				101928841	'LOC101928841'	mRNA	1.16393	0.00672951
100653049	'LOC100653049'	mRNA	5.65061	0.00059454					9518	'GDF15'	mRNA	2.60703	1.42912e-13	-1.325	7.53017e-29				10253	'SPRY2'	mRNA	-1.21281	1.16464e-21
10085	'EDIL3'	mRNA	1.13105	0.00221736					79092	'CARD14'	mRNA	2.42788	3.18671e-38	-1.00304	0.00459149				10257	'ABCC4'	mRNA	1.41987	1.30919e-69
100996758	'NPY4R2'	mRNA	1.48911	6.86979e-24					147166	'TRIM16L'	mRNA	2.42651	1.31494e-247	-1.87513	2.5315e-121				1028	'CDKN1C'	mRNA	1.6676	4.78046e-47
101059938	'NPIPA7'	mRNA	1.31624	9.77571e-12					1728	'NQO1'	mRNA	2.33912	2.94697e-287	-1.04554	5.26241e-94				10404	'CPQ'	mRNA	1.50194	2.41596e-07
101060351	'TBC1D3K'	mRNA	5.42201	0.00377208					10626	'TRIM16'	mRNA	2.28387	1.87107e-200	-1.20918	2.11043e-45				10411	'RAPGEF3'	mRNA	-1.53872	2.36867e-09
10123	'ARL4C'	mRNA	4.80729	4.06585e-06					55313	'CPPED1'	mRNA	2.24299	1.96278e-24	-4.66102	9.04673e-09				10420	'TESK2'	mRNA	1.5686	0.000184025
10129	'FRY'	mRNA	1.55391	1.1919e-08					5097	'PCDH1'	mRNA	2.20913	7.56053e-24	-1.91781	4.62869e-09				1050	'CEBPA'	mRNA	2.15819	6.13544e-68
10133	'OPTN'	mRNA	1.33236	7.18321e-19					55356	'SLC22A15'	mRNA	2.14689	1.40858e-26	-1.17171	9.61226e-05				105373314	'LOC105373314'	mRNA	-3.08718	0.0257852
10149	'ADGRG2'	mRNA	2.55992	1.48677e-08					5101	'PCDH9'	mRNA	1.92703	8.35033e-07	-3.14233	0.000937419				10628	'TXNIP'	mRNA	-1.11374	3.87665e-141
10220	'GDF11'	mRNA	-1.14065	1.31922e-10					8712	'PAGE1'	mRNA	1.86338	2.74547e-80	-2.43628	2.79049e-67				10650	'PRELID3A'	mRNA	-1.44542	1.19447e-05
10221	'TRIB1'	mRNA	-1.09539	6.63145e-17					8714	'ABCC3'	mRNA	1.82797	1.32434e-36	-1.46069	8.16447e-54				10687	'PNMA2'	mRNA	-1.38514	0.00288172
10241	'CALCOCO2'	mRNA	1.02041	1.50966e-28					53353	'LRP1B'	mRNA	1.82269	4.19632e-05	-3.29243	0.0035527				10723	'SLC12A7'	mRNA	1.80019	0.0114239
102724473	'GAGE10'	mRNA	-3.07149	0.0328503					79689	'STEAP4'	mRNA	1.78745	1.09338e-18	-1.83739	1.62938e-06				10794	'ZNF460'	mRNA	-1.25541	0.0152519
102724770	'LOC102724770'	mRNA	1.04458	5.29025e-06					83729	'INHBE'	mRNA	1.75567	3.78739e-18	-1.08732	2.25847e-12				107985728	'LOC107985728'	mRNA	1.17714	0.0146662
102724788	'LOC102724788'	mRNA	2.9202	0.00218432					874	'CBR3'	mRNA	1.5503	8.55263e-09	-1.13465	0.0082802				10924	'SMPDL3A'	mRNA	1.21894	1.1687e-24
10365	'KLF2'	mRNA	1.31106	0.00306627					5154	'PDGFA'	mRNA	1.43393	8.93074e-07	-1.31485	0.000981577				10991	'SLC38A3'	mRNA	2.96166	1.78683e-05
10379	'IRF9'	mRNA	1.75415	2.88859e-05					84803	'GPAT3'	mRNA	1.29549	0.000252763	-1.0956	0.0399013				11067	'DEPP1'	mRNA	4.24569	0.0193992
10384	'BTN3A3'	mRNA	2.56808	0.00969431					158584	'FAAH2'	mRNA	1.2769	0.000477216	-3.31148	6.1398e-05				112609	'MRAP2'	mRNA	1.39351	0.00538919
1040	'CDS1'	mRNA	2.53416	6.68888e-05					57761	'TRIB3'	mRNA	1.20265	7.80053e-67	-1.07026	5.60879e-62				114804	'RNF157'	mRNA	1.36488	1.3738e-10
10446	'LRRN2'	mRNA	1.68044	1.48492e-21					9076	'CLDN1'	mRNA	1.05854	4.18624e-26	-1.46307	8.89367e-83				114880	'OSBPL6'	mRNA	-1.64367	1.4682e-16
10457	'GPNMB'	mRNA	2.35806	2.49106e-19					79924	'ADM2'	mRNA	1.049	2.09558e-15	-1.26595	9.94831e-15				115560	'ZNF501'	mRNA	-4.45108	0.0107578
1047	'CLGN'	mRNA	2.61977	4.46801e-18					8829	'NRP1'	mRNA	1.02207	6.49982e-08	-2.76817	6.97758e-16				116969	'ART5'	mRNA	4.17175	0.023491
10517	'FBXW10'	mRNA	4.96653	0.0017199					5212	'VIT'	mRNA	-1.17491	8.27415e-07	1.45697	6.19731e-26				1188	'CLCNKB'	mRNA	1.25837	0.031302
10529	'NEBL'	mRNA	1.92716	7.79033e-06					84808	'PERM1'	mRNA	-1.40683	0.00144786	1.18519	5.2957e-05				119391	'GSTO2'	mRNA	1.69792	5.04771e-20
105374811	'LOC105374811'	mRNA	1.76147	0.026741					286133	'SCARA5'	mRNA	-1.43602	1.86524e-08	1.97756	6.91791e-54				123283	'TARS3'	mRNA	1.1853	2.73053e-09
1054	'CEBPG'	mRNA	1.00303	1.56272e-31					27129	'HSPB7'	mRNA	-1.47534	7.11553e-23	1.55968	1.45911e-93				1258	'CNGB1'	mRNA	1.06961	0.00730755
10544	'PROCR'	mRNA	-1.87519	2.05697e-22					2138	'EYA1'	mRNA	-2.18678	0.0247567	3.87084	2.22104e-34				126969	'SLC44A3'	mRNA	1.84551	0.00172609
10561	'IFI44'	mRNA	5.91518	2.65149e-12					342897	'NCCRP1'	mRNA	-2.28533	0.000685959	1.99854	1.25028e-12				1281	'COL3A1'	mRNA	-1.00147	1.44776e-05
10570	'DPYSL4'	mRNA	3.60803	0.00306429					1586	'CYP17A1'	mRNA	-2.50384	0.0376853	1.77728	0.00117738				1284	'COL4A2'	mRNA	1.35132	1.36933e-69
10579	'TACC2'	mRNA	-1.21905	4.33547e-22					27254	'CSDC2'	mRNA	-2.85717	1.95757e-05	1.04655	0.0036881				1289	'COL5A1'	mRNA	1.14151	2.96106e-71
10581	'IFITM2'	mRNA	1.19111	6.95329e-43					221687	'RNF182'	mRNA	-2.87469	6.25955e-32	1.56605	1.36501e-41				1308	'COL17A1'	mRNA	2.20071	0.0282274
1066	'CES1'	mRNA	8.73103	1.98016e-11					729447	'GAGE2A'	mRNA	-3.38343	2.66524e-144	1.85475	3.0561e-214				131544	'CRYBG3'	mRNA	1.06756	0.00126431
106707243	'PRH1-TAS2R14'	mRNA	1.3241	0.0316895					54937	'SOHLH2'	mRNA	-3.94715	7.81972e-19	3.64377	2.0287e-215				133688	'UGT3A1'	mRNA	2.00247	0.0168419
106821730	'BUB1B-PAK6'	mRNA	-2.72384	0.000390248					645073	'GAGE12G'	mRNA	-5.80965	0.0376021	1.14602	4.1748e-41				1365	'CLDN3'	mRNA	-1.1024	0.00855773
10763	'NES'	mRNA	1.95166	1.68975e-05					255231	'MCOLN2'	mRNA	-6.23095	1.75981e-05	1.72923	1.806e-06				137970	'UNC5D'	mRNA	5.58813	0.000765258
107984203	'LOC107984203'	mRNA	1.61617	0.0119276					729396	'GAGE12J'	mRNA	-7.21883	3.08467e-25	3.51253	0				140738	'TMEM37'	mRNA	-1.22084	4.29524e-10
107984862	'LOC107984862'	mRNA	5.16657	0.00466621					102723631	'CT45A10'	mRNA	7.29781	8.15726e-21	7.31238	4.41352e-21	Same expression trend(132)			1436	'CSF1R'	mRNA	2.00314	0.000235168
107985115	'LOC107985115'	mRNA	2.13901	0.0155527					3488	'IGFBP5'	mRNA	7.08181	7.45182e-15	3.73064	0.00223559				144193	'AMDHD1'	mRNA	-1.32188	0.00122952
107986113	'LOC107986113'	mRNA	1.90482	0.00310343					63901	'FAM111A'	mRNA	6.70398	5.5513e-09	4.6743	0.000561834				148103	'ZNF599'	mRNA	4.34575	0.0475457
107986163	'LOC107986163'	lncRNA	2.54062	0.00154764					22982	'DIP2C'	mRNA	6.12825	8.42719e-05	5.2802	0.00257244				148398	'SAMD11'	mRNA	1.2322	2.41366e-33
107987423	'LOC107987423'	mRNA	4.23262	1.38007e-10					4023	'LPL'	mRNA	5.84018	1.18096e-06	6.12683	2.35165e-07				150368	'PHETA2'	mRNA	1.9779	0.0104171
10874	'NMU'	mRNA	2.69453	0.000706811					55511	'SAGE1'	mRNA	5.37597	3.08095e-17	5.89843	5.17429e-22				1519	'CTSO'	mRNA	-3.67345	0.021388
10940	'POP1'	mRNA	-1.08811	1.59309e-19					102723680	'CT45A9'	mRNA	5.23629	0.000637186	5.80686	7.67958e-05				152	'ADRA2C'	mRNA	3.4549	0.0020728
10964	'IFI44L'	mRNA	5.65133	0.00105831					1286	'COL4A4'	mRNA	5.19703	5.40732e-68	1.09537	0.0415485				152485	'ZNF827'	mRNA	-2.27461	0.000442619
11000	'SLC27A3'	mRNA	-1.47548	0.028846					80852	'GRIP2'	mRNA	5.11321	6.08451e-05	3.67297	0.0187193				158809	'MAGEB6'	mRNA	3.03005	0.00676921
110384692	'LOC110384692'	mRNA	6.05178	9.46694e-05					10202	'DHRS2'	mRNA	4.9189	3.57637e-13	1.67408	1.74903e-06				161176	'SYNE3'	mRNA	-1.69423	2.26514e-07
11045	'UPK1A'	mRNA	1.14738	0.00992058					1809	'DPYSL3'	mRNA	4.51183	2.13967e-47	1.73352	0.000363291				162993	'ZNF846'	mRNA	-1.13199	0.0103807
11182	'SLC2A6'	mRNA	-1.89491	2.99843e-12					56667	'MUC13'	mRNA	4.33469	0.0186666	4.62412	0.00656106				165186	'TOGARAM2'	mRNA	1.47129	1.01781e-05
11211	'FZD10'	mRNA	-5.39696	0.00154714					6751	'SSTR1'	mRNA	3.8291	8.62098e-09	2.2609	0.00821469				168455	'CCDC71L'	mRNA	-1.23828	3.80809e-08
1122	'CHML'	mRNA	1.18669	1.26773e-05					3371	'TNC'	mRNA	3.78603	6.72582e-14	1.91259	0.00761616				169611	'OLFML2A'	mRNA	1.33984	3.59313e-45
112268384	'LOC112268384'	mRNA	2.36478	0.00737069					23037	'PDZD2'	mRNA	3.58929	1.91463e-05	2.39849	0.032778				1902	'LPAR1'	mRNA	2.22206	0.0344077
11260	'XPOT'	mRNA	1.01024	8.77709e-40					2069	'EREG'	mRNA	3.41846	8.16903e-26	1.84701	4.20555e-05				1906	'EDN1'	mRNA	-1.08809	6.32242e-09
1128	'CHRM1'	mRNA	2.57094	0.048281					6578	'SLCO2A1'	mRNA	3.33903	4.44168e-09	2.03052	0.0088488				1910	'EDNRB'	mRNA	-5.86629	5.18019e-05
11320	'MGAT4A'	mRNA	2.95679	1.79244e-08					2825	'GPR1'	mRNA	3.23684	2.70274e-09	1.96574	0.00408312				1917	'EEF1A2'	mRNA	1.46821	6.75187e-11
11343	'MGLL'	mRNA	1.10396	1.02165e-10					9235	'IL32'	mRNA	3.16818	1.1783e-31	1.66567	2.14709e-06				1958	'EGR1'	mRNA	-1.6361	5.35922e-11
113452	'TMEM54'	mRNA	1.14243	2.96794e-09					10580	'SORBS1'	mRNA	2.96895	3.89608e-07	2.36716	0.00185769				195814	'SDR16C5'	mRNA	-1.02023	4.23512e-06
113675	'SDSL'	mRNA	1.21555	0.0258999					4628	'MYH10'	mRNA	2.8514	1.46673e-79	4.11657	4.64402e-223				2053	'EPHX2'	mRNA	4.21495	9.35292e-07
113730	'KLHDC7B'	mRNA	6.83699	2.1516e-11					25927	'CNRIP1'	mRNA	2.82171	6.99529e-06	2.28979	0.00116514				220965	'FAM13C'	mRNA	6.17417	1.55606e-05
114824	'PNMA5'	mRNA	5.41466	5.22311e-17					92270	'ATP6AP1L'	mRNA	2.6829	0.000551723	1.67906	0.0454638				222584	'FAM83B'	mRNA	1.13563	0.0312283
114897	'C1QTNF1'	mRNA	1.10812	1.96533e-09					120224	'TMEM45B'	mRNA	2.56811	1.36465e-06	1.42888	0.0307248				2242	'FES'	mRNA	1.69072	0.00012123
114898	'C1QTNF2'	mRNA	1.52642	0.0142817					652	'BMP4'	mRNA	2.53404	8.3713e-05	1.807	0.0274596				2256	'FGF11'	mRNA	-1.18059	0.045734
1154	'CISH'	mRNA	-1.17476	0.0298641					8091	'HMGA2'	mRNA	2.41943	3.25444e-05	2.87261	1.18816e-07				22822	'PHLDA1'	mRNA	-1.8416	1.20003e-62
115811	'IQCD'	mRNA	-1.01672	0.025676					247	'ALOX15B'	mRNA	2.39792	7.4255e-13	1.2028	0.0115858				22917	'ZP1'	mRNA	2.63843	0.00208433
116211	'TM4SF19'	mRNA	1.82471	2.36784e-06					5243	'ABCB1'	mRNA	2.36121	1.314e-06	2.15352	2.88759e-05				23263	'MCF2L'	mRNA	1.58609	0.0400643
116461	'TSEN15'	mRNA	1.08487	8.73305e-32					83439	'TCF7L1'	mRNA	2.34606	2.8331e-05	1.61464	0.0200457				23507	'LRRC8B'	mRNA	-1.0379	0.000122738
116496	'NIBAN1'	mRNA	2.81847	1.54426e-12					58528	'RRAGD'	mRNA	2.29642	7.44772e-17	1.75102	3.55207e-10				23566	'LPAR3'	mRNA	1.51009	2.93583e-16
117583	'PARD3B'	mRNA	2.40313	5.74112e-20					54967	'CT55'	mRNA	2.2385	0.0110803	2.14356	0.0219541				23630	'KCNE5'	mRNA	-1.52904	0.0436461
1183	'CLCN4'	mRNA	1.18774	4.31316e-06					84951	'TNS4'	mRNA	2.22623	2.10654e-21	1.97599	1.19341e-25				249	'ALPL'	mRNA	4.12288	2.2359e-15
1191	'CLU'	mRNA	1.25479	1.20185e-64					5016	'OVGP1'	mRNA	2.22176	1.18133e-06	1.29198	0.0238011				256714	'MAP7D2'	mRNA	2.17556	0.0410008
1193	'CLIC2'	mRNA	1.59509	0.0453566					3872	'KRT17'	mRNA	2.20036	3.18667e-126	1.43717	7.90287e-68				25791	'NGEF'	mRNA	1.13756	8.07923e-09
119395	'CALHM3'	mRNA	-1.67093	0.016349					5176	'SERPINF1'	mRNA	2.19779	0.00569831	2.72013	0.000149259				26153	'KIF26A'	mRNA	1.19088	4.47825e-50
121355	'GTSF1'	mRNA	-2.35163	3.90446e-94					117156	'SCGB3A2'	mRNA	2.19534	2.13002e-06	1.53227	0.00662392				26268	'FBXO9'	mRNA	1.04717	1.1633e-32
121643	'FOXN4'	mRNA	4.92431	0.0145199					7056	'THBD'	mRNA	2.19124	1.80808e-11	1.8134	2.64755e-07				26270	'FBXO6'	mRNA	2.28261	0.001807
124930	'ANKRD13B'	mRNA	-1.32181	2.08805e-16					643988	'FNDC10'	mRNA	2.18044	1.29031e-08	2.17204	2.97942e-08				26468	'LHX6'	mRNA	1.83712	0.0116794
124935	'SLC43A2'	mRNA	-1.46307	4.76745e-32					2009	'EML1'	mRNA	2.1661	5.49203e-08	1.98467	1.3127e-06				266722	'HS6ST3'	mRNA	4.23294	2.16446e-09
126374	'WTIP'	mRNA	1.49456	4.75061e-07					220108	'FAM124A'	mRNA	2.14031	4.25405e-28	1.57293	2.23808e-14				2669	'GEM'	mRNA	1.38462	0.00393494
126731	'CCSAP'	mRNA	1.03831	7.33657e-19					80303	'EFHD1'	mRNA	2.13365	2.32049e-07	1.04591	0.0492763				27074	'LAMP3'	mRNA	-1.17528	2.2418e-20
1285	'COL4A3'	mRNA	4.85845	1.03652e-24					10083	'USH1C'	mRNA	2.12565	1.44376e-06	3.41413	4.86296e-26				27076	'LYPD3'	mRNA	1.22555	6.82309e-14
128611	'ZNF831'	mRNA	-1.23172	2.94211e-36					57333	'RCN3'	mRNA	2.11958	2.423e-11	1.36874	2.84818e-05				272	'AMPD3'	mRNA	1.29142	0.000156061
1288	'COL4A6'	mRNA	-1.69766	1.44131e-11					783	'CACNB2'	mRNA	2.01517	7.01467e-05	2.09405	3.15299e-06				282890	'ZNF311'	mRNA	-1.20956	0.00312769
1299	'COL9A3'	mRNA	-1.2812	4.90178e-05					8365	'H4C8'	mRNA	1.97034	4.10409e-26	2.18772	2.42206e-34				283870	'BRICD5'	mRNA	-1.01582	0.0208996
130271	'PLEKHH2'	mRNA	1.85007	0.0158142					1893	'ECM1'	mRNA	1.93745	3.1218e-15	1.03444	0.000373149				284086	'NEK8'	mRNA	-1.04536	3.02802e-08
1306	'COL15A1'	mRNA	1.33777	0.0120833					127018	'LYPLAL1'	mRNA	1.91373	2.91049e-08	1.384	0.000472586				284656	'EPHA10'	mRNA	-4.32444	0.0148778
1307	'COL16A1'	mRNA	1.64629	0.000412341					7037	'TFRC'	mRNA	1.90922	1.23614e-99	1.29026	5.59132e-113				287	'ANK2'	mRNA	-2.41613	0.00821189
131583	'FAM43A'	mRNA	1.66881	4.42348e-12					58480	'RHOU'	mRNA	1.90007	7.86285e-27	1.22243	1.3319e-09				29964	'PRICKLE4'	mRNA	-1.02268	0.00272869
1317	'SLC31A1'	mRNA	1.03752	3.08184e-33					92737	'DNER'	mRNA	1.89247	9.96432e-06	1.24366	0.0229178				301	'ANXA1'	mRNA	-1.10075	1.40922e-52
132299	'OCIAD2'	mRNA	1.11428	9.42447e-07					85358	'SHANK3'	mRNA	1.83425	0.00275581	1.6945	0.00683555				3084	'NRG1'	mRNA	-1.16092	0.000275955
134	'ADORA1'	mRNA	-4.96541	4.52663e-31					2348	'FOLR1'	mRNA	1.72806	0.000393563	1.84178	8.94669e-05				3098	'HK1'	mRNA	1.58189	5.82714e-109
138162	'C9orf116'	mRNA	-1.00019	0.0136141					147700	'KLC3'	mRNA	1.71429	0.000483655	1.47684	0.00504948				3200	'HOXA3'	mRNA	1.37548	0.012156
1382	'CRABP2'	mRNA	1.86424	1.15292e-20					6653	'SORL1'	mRNA	1.70922	2.97347e-15	1.43821	7.08145e-18				3236	'HOXD10'	mRNA	1.36321	2.35197e-10
138429	'PIP5KL1'	mRNA	1.19298	0.00067832					10505	'SEMA4F'	mRNA	1.70321	0.000840835	2.1202	5.89321e-06				3303	'HSPA1A'	mRNA	1.38715	7.54695e-90
138715	'ARID3C'	mRNA	-1.39502	0.00332032					445347	'TARP'	mRNA	1.68711	3.98958e-05	1.33175	0.000219672				3304	'HSPA1B'	mRNA	1.30695	2.86036e-76
140576	'S100A16'	mRNA	-1.23403	4.1416e-24					64789	'EXO5'	mRNA	1.66029	0.000258844	1.40637	0.00530996				3312	'HSPA8'	mRNA	1.20274	2.56072e-186
140730	'RIMS4'	mRNA	2.09093	5.73366e-19					4330	'MN1'	mRNA	1.65456	2.83959e-15	1.81799	4.13176e-21				3320	'HSP90AA1'	mRNA	1.27548	3.00785e-12
140809	'SRXN1'	mRNA	2.09075	6.02746e-172					4883	'NPR3'	mRNA	1.61784	0.000710358	1.30506	0.0128933				3383	'ICAM1'	mRNA	1.30852	0.0110873
143282	'FGFBP3'	mRNA	-1.41029	1.0021e-05					5798	'PTPRN'	mRNA	1.60327	2.72501e-05	1.32995	0.00177038				340990	'OTOG'	mRNA	2.61554	0.0477143
1438	'CSF2RA'	mRNA	1.80105	4.18762e-53					116844	'LRG1'	mRNA	1.54975	0.0134027	1.5561	0.0121682				344558	'SH3RF3'	mRNA	-1.07445	2.51175e-14
143872	'ARHGAP42'	mRNA	2.05222	3.51531e-08					3868	'KRT16'	mRNA	1.54861	0.0336995	1.43571	0.034584				3600	'IL15'	mRNA	-1.31885	0.000160974
144165	'PRICKLE1'	mRNA	5.46396	0.000250193					658	'BMPR1B'	mRNA	1.54861	0.000168381	1.12683	0.0177435				3601	'IL15RA'	mRNA	-1.52882	4.07056e-07
144715	'RAD9B'	mRNA	1.10641	0.0422381					6781	'STC1'	mRNA	1.54175	5.92453e-08	1.24797	3.18839e-05				3641	'INSL4'	mRNA	1.97872	1.3093e-27
145741	'C2CD4A'	mRNA	-4.31495	1.50595e-08					57221	'ARFGEF3'	mRNA	1.51833	5.60736e-10	1.39053	1.76336e-09				3667	'IRS1'	mRNA	-1.98125	8.55604e-20
146206	'CARMIL2'	mRNA	-1.30267	0.0028655					8912	'CACNA1H'	mRNA	1.50596	0.000207665	1.04257	0.0241581				3691	'ITGB4'	mRNA	-1.02071	2.07799e-13
1464	'CSPG4'	mRNA	1.18089	6.04703e-13					55964	'SEPTIN3'	mRNA	1.48869	1.16566e-06	1.17041	0.000211455				375061	'FAM89A'	mRNA	2.44165	0.0303596
146556	'C16orf89'	mRNA	1.95765	0.000121999					145957	'NRG4'	mRNA	1.48453	9.96694e-52	1.07319	8.59167e-31				3759	'KCNJ2'	mRNA	-1.72643	0.000154534
146754	'DNAH2'	mRNA	-2.45923	2.3603e-07					27445	'PCLO'	mRNA	1.47946	3.32437e-05	2.09282	3.14624e-10				379	'ARL4D'	mRNA	-1.32979	2.08095e-33
1475	'CSTA'	mRNA	2.89134	0.023107					3707	'ITPKB'	mRNA	1.45153	2.60603e-12	1.40974	8.54464e-12				389289	'ANXA2R'	mRNA	-1.30678	1.41927e-09
147920	'IGFL2'	mRNA	1.39011	7.18321e-19					1102	'RCBTB2'	mRNA	1.41983	1.86862e-05	1.09343	0.00339354				389432	'SAMD5'	mRNA	3.4225	0.00193412
1485	'CTAG1B'	mRNA	-1.19972	0.0280738					10076	'PTPRU'	mRNA	1.41276	1.74323e-07	2.43536	9.42956e-30				390980	'ZNF805'	mRNA	-1.37874	6.49586e-13
148979	'GLIS1'	mRNA	-2.44757	2.80678e-13					51196	'PLCE1'	mRNA	1.41009	0.000136543	1.80414	1.08151e-07				4004	'LMO1'	mRNA	1.69461	0.000132944
149428	'BNIPL'	mRNA	-3.47917	0.0361401					4240	'MFGE8'	mRNA	1.38555	1.08168e-06	1.15812	0.000100991				4052	'LTBP1'	mRNA	2.57401	0.0158735
150372	'NFAM1'	mRNA	2.73437	0.0386511					1282	'COL4A1'	mRNA	1.38229	3.23415e-09	2.14295	1.75758e-47				4093	'SMAD9'	mRNA	1.1078	1.0567e-13
151126	'ZNF385B'	mRNA	2.73234	0.0474241					26032	'SUSD5'	mRNA	1.35836	3.15962e-09	1.54578	6.42691e-14				417	'ART1'	mRNA	5.13555	0.00434668
151176	'ERFE'	mRNA	1.5674	4.08728e-10					2058	'EPRS1'	mRNA	1.31928	1.03737e-18	1.10346	3.09424e-10				4326	'MMP17'	mRNA	1.69713	0.0199253
151636	'DTX3L'	mRNA	1.54881	2.59255e-11					2170	'FABP3'	mRNA	1.31735	1.95335e-08	1.4842	2.78315e-11				441519	'CT45A3'	mRNA	7.01662	7.02036e-07
151887	'CCDC80'	mRNA	2.373	4.67584e-28					5228	'PGF'	mRNA	1.3051	0.0386582	2.16175	2.58951e-05				467	'ATF3'	mRNA	-1.39758	1.91207e-42
152189	'CMTM8'	mRNA	3.98738	0.00944293					3964	'LGALS8'	mRNA	1.29804	8.1724e-16	1.35254	1.59591e-17				489	'ATP2A3'	mRNA	1.35319	0.0488281
153020	'RASGEF1B'	mRNA	1.6171	0.00285383					248	'ALPI'	mRNA	1.26586	1.57537e-50	1.48701	0				50506	'DUOX2'	mRNA	1.52881	0.00263762
154064	'RAET1L'	mRNA	5.84006	0.000245058					57685	'CACHD1'	mRNA	1.24806	0.000211867	1.0202	0.00533006				5105	'PCK1'	mRNA	1.6617	0.00383943
1543	'CYP1A1'	mRNA	1.60886	9.77571e-12					22808	'MRAS'	mRNA	1.17203	1.10364e-05	1.39961	9.38878e-14				5157	'PDGFRL'	mRNA	-1.04979	0.00801169
1545	'CYP1B1'	mRNA	1.34506	0.000104598					1012	'CDH13'	mRNA	1.1412	2.99275e-14	1.74869	1.27925e-41				5334	'PLCL1'	mRNA	1.67373	0.0289424
157638	'LRATD2'	mRNA	-1.04909	4.78338e-17					3298	'HSF2'	mRNA	1.12843	3.54941e-13	1.1612	1.58622e-17				53637	'S1PR5'	mRNA	-1.24182	4.14018e-05
158038	'LINGO2'	mRNA	-1.90051	0.0222465					1081	'CGA'	mRNA	1.0859	0.00590453	3.15951	6.54858e-37				5366	'PMAIP1'	mRNA	-1.1088	4.17409e-22
158219	'TTC39B'	mRNA	1.79119	0.0113605					9817	'KEAP1'	mRNA	1.06465	5.20638e-14	3.65309	0				54101	'RIPK4'	mRNA	1.49128	0.00251039
158248	'TTC16'	mRNA	-1.47996	0.0302355					2567	'GABRG3'	mRNA	1.0493	0.000121814	1.4599	9.34884e-10				54102	'CLIC6'	mRNA	2.75168	0.0188502
160428	'ALDH1L2'	mRNA	1.70992	0.0446792					1755	'DMBT1'	mRNA	1.02739	0.0219889	1.92817	1.70223e-11				541466	'CT45A1'	mRNA	6.5598	7.75138e-06
1608	'DGKG'	mRNA	5.98812	2.92994e-05					1130	'LYST'	mRNA	1.01756	0.0135819	1.3965	4.79298e-05				54221	'SNTG2'	mRNA	4.38589	0.0136227
162394	'SLFN5'	mRNA	2.07417	2.72575e-77					168667	'BMPER'	mRNA	-1.03077	0.00113115	1.25652	1.02989e-09				54360	'CYTL1'	mRNA	5.20862	0.0033197
163059	'ZNF433'	mRNA	-5.46169	0.00133281					653149	'NBPF6'	mRNA	-1.07373	3.15027e-06	-1.16841	4.64012e-08				55117	'SLC6A15'	mRNA	-1.69357	5.74533e-25
163227	'ZNF100'	mRNA	-1.23829	0.0446944					63827	'BCAN'	mRNA	-1.10172	0.0105615	-1.00698	0.024243				55534	'MAML3'	mRNA	-5.1959	1.12239e-11
163486	'DENND1B'	mRNA	1.10951	0.00032718					26287	'ANKRD2'	mRNA	-1.15773	2.38751e-06	-1.06689	1.19066e-05				55553	'SOX6'	mRNA	-2.57451	0.000250043
168400	'DDX53'	mRNA	-3.94168	8.35289e-06					114881	'OSBPL7'	mRNA	-1.25106	2.57529e-05	-1.06859	0.000223091				55652	'SLC48A1'	mRNA	-1.07494	3.46154e-28
1735	'DIO3'	mRNA	1.71974	0.0262155					53833	'IL20RB'	mRNA	-1.28158	2.48906e-37	-3.81522	0				55876	'GSDMB'	mRNA	-1.50386	0.0429154
1741	'DLG3'	mRNA	-1.88096	5.03871e-11					3162	'HMOX1'	mRNA	-1.30572	6.95964e-67	-1.74358	1.11526e-117				56241	'SUSD2'	mRNA	-1.70387	2.24767e-65
1742	'DLG4'	mRNA	-2.21453	4.07836e-20					130888	'FBXO36'	mRNA	-1.30888	0.000127468	-1.48124	3.85729e-05				5652	'PRSS8'	mRNA	1.69845	3.24711e-12
1746	'DLX2'	mRNA	-1.45637	1.38814e-09					2262	'GPC5'	mRNA	-1.52216	0.00159669	-1.81839	0.000401204				56548	'CHST7'	mRNA	-1.74315	0.00270177
1820	'ARID3A'	mRNA	1.30778	6.44763e-08					389903	'CSAG3'	mRNA	-1.73787	3.68476e-13	-1.61263	1.14953e-12				57007	'ACKR3'	mRNA	1.0011	7.25154e-25
1837	'DTNA'	mRNA	-1.20712	4.71296e-11					266740	'MAGEA2B'	mRNA	-1.98912	7.33381e-31	-1.46997	8.34293e-22				5742	'PTGS1'	mRNA	1.02652	3.76172e-45
1842	'ECM2'	mRNA	2.08333	7.0666e-05					4101	'MAGEA2'	mRNA	-2.04621	1.00615e-35	-1.52737	4.01907e-25				5743	'PTGS2'	mRNA	-1.45124	1.38535e-07
1844	'DUSP2'	mRNA	-1.40173	5.56771e-27					2686	'GGT7'	mRNA	-2.05505	0.00106317	-1.7211	0.00584295				57480	'PLEKHG1'	mRNA	1.90546	0.000491252
1847	'DUSP5'	mRNA	1.55362	1.71042e-17					345557	'PLCXD3'	mRNA	-2.27866	0.000290004	-1.00975	0.0462974				5764	'PTN'	mRNA	2.09903	0.000445362
1950	'EGF'	mRNA	3.30633	0.0130016					5099	'PCDH7'	mRNA	-2.29274	3.97937e-59	-2.65282	8.72998e-86				59344	'ALOXE3'	mRNA	1.17496	0.0421021
1955	'MEGF9'	mRNA	1.98804	1.45381e-94					105378220	'MARCOL'	mRNA	-2.53037	0.00863718	-2.70733	0.00730952				595	'CCND1'	mRNA	1.01231	2.84942e-40
196385	'DNAH10'	mRNA	6.44963	5.03271e-06					4046	'LSP1'	mRNA	-3.0106	2.66567e-36	-1.93788	7.54869e-23				6004	'RGS16'	mRNA	-2.3025	1.75856e-06
1978	'EIF4EBP1'	mRNA	1.01671	4.1535e-26					6759	'SSX4'	mRNA	-3.06601	8.44571e-14	-4.15647	4.82081e-17				6335	'SCN9A'	mRNA	-2.2334	0.00889405
199731	'CADM4'	mRNA	1.13705	0.00106892					160335	'TMTC2'	mRNA	-3.13615	1.06317e-17	-2.32812	2.55593e-13				6383	'SDC2'	mRNA	1.07989	1.17173e-56
199800	'ADM5'	mRNA	-1.59561	3.94798e-06					377677	'CA13'	mRNA	-3.29362	1.11796e-06	-2.11126	0.000157436				6414	'SELENOP'	mRNA	-1.16124	0.000343567
2	'A2M'	mRNA	2.11523	0.00372959					56062	'KLHL4'	mRNA	-3.6027	1.71841e-12	-7.62227	7.55695e-09				645864	'MAGEB17'	mRNA	1.41844	0.00561649
200558	'APLF'	mRNA	3.5275	0.00497049					2687	'GGT5'	mRNA	-3.70973	2.90979e-15	-3.02834	1.53809e-12				646643	'SBK2'	mRNA	1.67032	0.00541585
201229	'LYRM9'	mRNA	1.43875	0.00011818					114798	'SLITRK1'	mRNA	-3.82043	0.0496714	-4.73512	0.0152414				6480	'ST6GAL1'	mRNA	1.03811	0.00450748
201255	'LRRC45'	mRNA	-1.02745	2.52625e-08					284021	'MILR1'	mRNA	-3.84367	1.66904e-05	-1.47592	0.0206326				64866	'CDCP1'	mRNA	-1.92104	0.000195358
202151	'RANBP3L'	mRNA	-1.40712	0.0173874					5587	'PRKD1'	mRNA	-3.95335	2.6851e-10	-4.05958	3.44952e-10				653082	'ZDHHC11B'	mRNA	2.27293	0.000682442
2036	'EPB41L1'	mRNA	1.06921	4.47818e-10					9034	'CCRL2'	mRNA	-4.09576	4.25762e-33	-2.00278	1.37938e-18				654364	'NME1-NME2'	mRNA	1.19787	2.65912e-07
2052	'EPHX1'	mRNA	1.38303	9.23943e-85					286499	'FAM133A'	mRNA	-4.33651	9.07896e-05	-6.73526	2.89269e-06				6695	'SPOCK1'	mRNA	1.00694	1.29051e-26
205860	'TRIML2'	mRNA	1.4187	0.00170493					353088	'ZNF429'	mRNA	-4.33909	0.0017085	-4.29216	0.00237581				6756	'SSX1'	mRNA	-3.55625	0.00446799
2066	'ERBB4'	mRNA	5.59414	0.000812621					341	'APOC1'	mRNA	-4.65091	2.02003e-10	-4.01943	2.64591e-10				6768	'ST14'	mRNA	1.4514	3.90165e-15
214	'ALCAM'	mRNA	1.50256	5.36691e-18					2543	'GAGE1'	mRNA	-4.83584	5.95878e-15	-1.52372	5.3639e-06				6769	'STAC'	mRNA	-1.31713	0.000278948
2150	'F2RL1'	mRNA	-2.05402	0.00106922					199777	'ZNF626'	mRNA	-4.96068	0.00777659	-4.91615	0.0088488				6927	'HNF1A'	mRNA	-1.13781	0.0431557
2151	'F2RL2'	mRNA	5.7473	0.000394991					200316	'APOBEC3F'	mRNA	-4.96609	0.0100734	-3.95484	0.0420476				7031	'TFF1'	mRNA	3.49191	0.0359319
217	'ALDH2'	mRNA	2.79183	1.50595e-08					339479	'BRINP3'	mRNA	-5.0446	0.00586705	-4.99738	0.00673947				7035	'TFPI'	mRNA	-1.14974	3.77645e-23
218	'ALDH3A1'	mRNA	5.64178	5.57885e-105					65251	'ZNF649'	mRNA	-5.19867	0.00347262	-5.15181	0.00398401				7103	'TSPAN8'	mRNA	-1.16511	4.38133e-16
219285	'SAMD9L'	mRNA	6.2005	5.0099e-05					203859	'ANO5'	mRNA	-5.26304	0.00318889	-5.22017	0.00339477				7107	'GPR137B'	mRNA	2.53188	0.00259874
2194	'FASN'	mRNA	-1.27856	2.09624e-05					460	'ASTN1'	mRNA	-5.75762	2.02799e-06	-1.71218	0.000898238				727897	'MUC5B'	mRNA	2.03147	0.029428
2201	'FBN2'	mRNA	1.42726	2.75915e-08					548313	'SSX4B'	mRNA	-7.85984	1.03148e-08	-7.81693	1.04585e-08				727936	'GXYLT2'	mRNA	1.91094	2.15672e-14
2235	'FECH'	mRNA	1.01685	1.8651e-31					729422	'GAGE12C'	mRNA	-10.054	5.73353e-31	-5.28858	5.84899e-19				728	'C5AR1'	mRNA	-1.01213	0.0143566
224	'ALDH3A2'	mRNA	1.33361	3.7712e-84					729431	'GAGE12E'	mRNA	-10.054	5.73353e-31	-5.28858	5.84899e-19				7280	'TUBB2A'	mRNA	1.40993	1.26964e-20
2257	'FGF12'	mRNA	1.26271	0.00156965					168002	'DACT2'	mRNA	-10.2599	3.12844e-16	1.67583	3.61662e-52				7291	'TWIST1'	mRNA	-1.00126	5.5687e-07
2258	'FGF13'	mRNA	-2.39463	0.0440846					653067	'XAGE1B'	mRNA	-10.883	2.56369e-18	-9.87512	3.66638e-15				7424	'VEGFC'	mRNA	-1.09713	0.000125719
2260	'FGFR1'	mRNA	1.44708	0.0298961					653220	'XAGE1A'	mRNA	-10.883	2.56369e-18	-9.87512	3.66638e-15				7461	'CLIP2'	mRNA	-1.12389	2.16583e-22
2263	'FGFR2'	mRNA	1.65584	0.00290092															771	'CA12'	mRNA	2.50539	2.84348e-05
2275	'FHL3'	mRNA	-1.02662	2.63984e-17															780776	'TVP23A'	mRNA	1.82472	3.28618e-08
22859	'ADGRL1'	mRNA	-1.55064	2.11329e-23															79094	'CHAC1'	mRNA	-1.57675	3.70693e-64
22861	'NLRP1'	mRNA	-4.32098	4.34787e-06															79152	'FA2H'	mRNA	1.11305	3.92188e-12
22882	'ZHX2'	mRNA	2.36709	5.86752e-07															79369	'B3GNT4'	mRNA	1.47578	0.000397375
22885	'ABLIM3'	mRNA	1.21583	0.0215273															79603	'CERS4'	mRNA	-1.07638	0.0422129
22979	'EFR3B'	mRNA	-1.02893	3.14409e-14															79642	'ARSJ'	mRNA	-1.20702	0.000218555
22999	'RIMS1'	mRNA	2.64554	0.00882664															79679	'VTCN1'	mRNA	2.96457	0.0471574
2300	'FOXL1'	mRNA	-1.29044	4.64847e-05															79789	'CLMN'	mRNA	2.56664	0.0359775
2303	'FOXC2'	mRNA	-1.13588	1.08556e-06															79844	'ZDHHC11'	mRNA	1.14401	8.97315e-05
23043	'TNIK'	mRNA	2.78328	3.76251e-19															80781	'COL18A1'	mRNA	1.87585	1.3337e-06
23046	'KIF21B'	mRNA	2.6667	6.03888e-75															81327	'OR4A16'	mRNA	-4.62089	0.0058715
23057	'NMNAT2'	mRNA	-4.28992	0.000100905															81848	'SPRY4'	mRNA	-1.55776	4.5688e-28
231	'AKR1B1'	mRNA	1.04314	7.19977e-25															8214	'DGCR6'	mRNA	-2.08207	0.00560983
23127	'COLGALT2'	mRNA	2.98123	0.00222534															83667	'SESN2'	mRNA	-1.46245	3.94075e-80
23148	'NACAD'	mRNA	-1.97695	0.0372138															83699	'SH3BGRL2'	mRNA	-1.80081	0.00756343
23149	'FCHO1'	mRNA	-1.21673	4.80169e-08															83716	'CRISPLD2'	mRNA	1.51219	2.19525e-06
23231	'SEL1L3'	mRNA	2.12418	8.75239e-61															83982	'IFI27L2'	mRNA	1.01448	0.00498009
23255	'MTCL1'	mRNA	-1.95451	1.84089e-52															83983	'TSSK6'	mRNA	-1.79087	0.000297202
23281	'MTUS2'	mRNA	-1.98244	2.34885e-25															84440	'RAB11FIP4'	mRNA	1.31917	0.0138118
23302	'WSCD1'	mRNA	-1.64817	5.5089e-14															84528	'RHOXF2'	mRNA	3.23276	0.00235159
23345	'SYNE1'	mRNA	1.718	1.84638e-12															84898	'PLXDC2'	mRNA	-2.86	0.0093445
2335	'FN1'	mRNA	-1.70502	6.55644e-16															84969	'TOX2'	mRNA	-1.49029	7.77689e-09
23467	'NPTXR'	mRNA	1.3402	0.000104175															8647	'ABCB11'	mRNA	4.31912	0.0162677
2353	'FOS'	mRNA	-1.01242	1.51021e-12															8676	'STX11'	mRNA	1.26567	0.000756799
23555	'TSPAN15'	mRNA	-1.33037	1.1994e-09															8835	'SOCS2'	mRNA	-1.09666	0.0075164
23581	'CASP14'	mRNA	-1.56381	9.69403e-16															8908	'GYG2'	mRNA	3.17687	0.000157768
23586	'DDX58'	mRNA	3.13245	5.62079e-12															89780	'WNT3A'	mRNA	3.78508	0.0142225
23596	'OPN3'	mRNA	1.21137	2.3018e-37															9020	'MAP3K14'	mRNA	-1.17963	2.49385e-23
23645	'PPP1R15A'	mRNA	1.04579	4.72819e-21															90625	'ERVH48-1'	mRNA	2.95588	0.00548665
23677	'SH3BP4'	mRNA	1.63788	1.18092e-60															9122	'SLC16A4'	mRNA	2.48963	0.02779
23769	'FLRT1'	mRNA	2.79279	6.25909e-08															91624	'NEXN'	mRNA	1.10718	0.00109612
24	'ABCA4'	mRNA	3.74686	3.40504e-11															9248	'GPR50'	mRNA	2.72012	0.000151866
246100	'CTAG1A'	mRNA	-1.19972	0.0280738															9289	'ADGRG1'	mRNA	1.03887	2.2242e-12
2495	'FTH1'	mRNA	1.05379	8.76454e-18															94122	'SYTL5'	mRNA	2.04857	2.89975e-06
251	'ALPG'	mRNA	1.51477	1.37364e-05															9509	'ADAMTS2'	mRNA	1.68088	0.00268129
2512	'FTL'	mRNA	1.70741	2.5494e-107															9899	'SV2B'	mRNA	2.31553	0.015428
2523	'FUT1'	mRNA	2.52849	6.37081e-16															9955	'HS3ST3A1'	mRNA	4.12768	7.18397e-10
253152	'EPHX4'	mRNA	-2.55778	2.66808e-08
2537	'IFI6'	mRNA	4.21888	3.97089e-18
254439	'C11orf86'	mRNA	-1.749	1.65842e-62
2550	'GABBR1'	mRNA	2.74635	0.000902623
255324	'EPGN'	mRNA	2.5158	1.69757e-05
255631	'COL24A1'	mRNA	5.30529	0.000505962
255809	'C19orf38'	mRNA	1.45504	0.0313647
256126	'SYCE2'	mRNA	1.30965	1.09507e-05
2562	'GABRB3'	mRNA	-7.60216	1.81883e-08
256281	'NUDT14'	mRNA	1.63082	1.49237e-17
256764	'WDR72'	mRNA	2.75346	3.15027e-06
257019	'FRMD3'	mRNA	-1.16051	6.83673e-20
257194	'NEGR1'	mRNA	-1.11277	0.0195023
257407	'C2orf72'	mRNA	2.19947	3.48088e-09
25801	'GCA'	mRNA	1.78895	0.0421138
25805	'BAMBI'	mRNA	2.30535	4.14729e-70
2583	'B4GALNT1'	mRNA	4.41724	2.98493e-25
25891	'PAMR1'	mRNA	4.40558	0.0123529
259	'AMBP'	mRNA	2.98382	0.0110047
259173	'ALS2CL'	mRNA	1.18589	1.01075e-06
259217	'HSPA12A'	mRNA	1.93378	1.09721e-22
25981	'DNAH1'	mRNA	1.47428	0.0103736
26011	'TENM4'	mRNA	-3.01309	0.035307
26034	'IPCEF1'	mRNA	2.89284	0.020062
26084	'ARHGEF26'	mRNA	-1.81235	7.07169e-05
26086	'GPSM1'	mRNA	1.37297	1.17872e-08
2617	'GARS1'	mRNA	1.06453	2.1222e-53
26207	'PITPNC1'	mRNA	-1.56076	2.10195e-26
26227	'PHGDH'	mRNA	1.08636	8.22961e-12
26257	'NKX2-8'	mRNA	-1.18238	0.0180946
26291	'FGF21'	mRNA	3.52118	3.11541e-30
2634	'GBP2'	mRNA	-1.56912	3.31103e-10
26577	'PCOLCE2'	mRNA	-1.47362	3.16532e-30
2673	'GFPT1'	mRNA	1.2523	3.78883e-44
26751	'SH3YL1'	mRNA	1.78116	2.74817e-05
27124	'INPP5J'	mRNA	-1.1978	8.76067e-12
27286	'SRPX2'	mRNA	2.39755	0.00603962
2729	'GCLC'	mRNA	1.23853	7.18268e-32
27293	'SMPDL3B'	mRNA	-1.25126	1.46246e-06
2730	'GCLM'	mRNA	1.84581	3.04824e-84
27303	'RBMS3'	mRNA	2.62643	0.00203183
27345	'KCNMB4'	mRNA	-1.26287	0.000184262
27350	'APOBEC3C'	mRNA	-1.06225	3.15961e-31
2736	'GLI2'	mRNA	5.90996	1.06564e-15
2781	'GNAZ'	mRNA	1.71729	0.000230903
2786	'GNG4'	mRNA	-1.00585	0.0169766
2817	'GPC1'	mRNA	1.16608	1.52618e-41
282973	'JAKMIP3'	mRNA	6.28605	7.66769e-08
283229	'CRACR2B'	mRNA	1.02263	0.00984685
283298	'OLFML1'	mRNA	-1.13891	7.20812e-10
283927	'NUDT7'	mRNA	-1.04774	4.59694e-06
284069	'FAM171A2'	mRNA	-1.03994	4.75061e-07
284370	'ZNF615'	mRNA	-3.57119	0.000941368
284611	'FAM102B'	mRNA	-1.64739	8.95446e-41
284716	'RIMKLA'	mRNA	7.44046	5.06766e-08
285141	'ERICH2'	mRNA	1.92296	0.00141955
285440	'CYP4V2'	mRNA	2.41291	0.0147554
285971	'ZNF775'	mRNA	-1.34108	0.000164731
286151	'FBXO43'	mRNA	-6.12314	1.5601e-05
2887	'GRB10'	mRNA	1.44537	3.21357e-51
2888	'GRB14'	mRNA	-1.02733	0.0460094
2894	'GRID1'	mRNA	3.83316	1.37489e-18
2898	'GRIK2'	mRNA	2.77219	4.53352e-05
2920	'CXCL2'	mRNA	1.45704	0.0129801
29785	'CYP2S1'	mRNA	1.64245	2.27766e-28
29903	'CCDC106'	mRNA	-1.05922	3.12565e-13
29968	'PSAT1'	mRNA	1.40665	1.31581e-60
3006	'H1-2'	mRNA	1.4636	4.54359e-66
3017	'H2BC5'	mRNA	1.01404	3.392e-19
3039	'HBA1'	mRNA	1.51535	0.0127692
306	'ANXA3'	mRNA	1.03135	2.39546e-18
30848	'CTAG2'	mRNA	-1.41302	3.3218e-37
3105	'HLA-A'	mRNA	1.34641	7.37272e-24
3106	'HLA-B'	mRNA	3.31721	5.38265e-44
3107	'HLA-C'	mRNA	1.90791	1.29997e-35
3176	'HNMT'	mRNA	8.86151	4.40242e-12
317649	'EIF4E3'	mRNA	1.5236	1.54877e-14
3219	'HOXB9'	mRNA	1.02325	5.99573e-13
3242	'HPD'	mRNA	-4.30394	1.51764e-204
333	'APLP1'	mRNA	1.04226	0.000191802
3358	'HTR2C'	mRNA	-4.45714	0.0341863
3376	'IARS1'	mRNA	1.08716	1.75897e-26
338442	'HCAR2'	mRNA	4.64859	0.0191043
338667	'VSIG10L2'	mRNA	1.24447	0.0115375
338707	'B4GALNT4'	mRNA	-1.07181	0.00138037
3397	'ID1'	mRNA	-1.24758	5.00082e-56
3399	'ID3'	mRNA	-1.38393	2.60936e-53
340348	'TSPAN33'	mRNA	1.25922	0.0443674
340719	'NANOS1'	mRNA	1.91883	1.95102e-12
3425	'IDUA'	mRNA	1.15968	7.25541e-05
3428	'IFI16'	mRNA	2.72813	6.3008e-16
3429	'IFI27'	mRNA	5.82269	9.5707e-14
3433	'IFIT2'	mRNA	2.12325	3.95883e-33
3434	'IFIT1'	mRNA	3.17246	1.25645e-47
3437	'IFIT3'	mRNA	4.32214	2.63878e-65
345275	'HSD17B13'	mRNA	4.39328	6.30998e-10
348013	'TMEM255B'	mRNA	3.27669	4.30834e-06
3552	'IL1A'	mRNA	6.27072	8.14414e-06
3553	'IL1B'	mRNA	5.59272	0.000958144
3554	'IL1R1'	mRNA	3.42469	1.31192e-05
3561	'IL2RG'	mRNA	2.53757	2.11329e-23
3569	'IL6'	mRNA	2.40627	0.00223915
357	'SHROOM2'	mRNA	5.16724	0.00509527
3572	'IL6ST'	mRNA	1.21329	1.86252e-12
3604	'TNFRSF9'	mRNA	4.89112	6.56794e-06
3665	'IRF7'	mRNA	2.02291	0.000709736
3669	'ISG20'	mRNA	1.43513	1.03415e-14
3672	'ITGA1'	mRNA	1.03527	1.28205e-08
3714	'JAG2'	mRNA	1.8091	1.1333e-14
3725	'JUN'	mRNA	1.20747	2.61658e-12
374286	'CDRT1'	mRNA	2.42373	0.0124651
3750	'KCND1'	mRNA	-1.50772	3.74911e-14
375287	'RBM43'	mRNA	3.11187	0.00740118
3797	'KIF3C'	mRNA	-1.39301	7.80643e-09
384	'ARG2'	mRNA	1.15028	1.48776e-11
3851	'KRT4'	mRNA	4.17769	2.41888e-16
3856	'KRT8'	mRNA	-1.37253	6.12563e-06
387758	'FIBIN'	mRNA	5.7473	0.000699194
388341	'LRRC75A'	mRNA	1.35769	0.00043213
388403	'YPEL2'	mRNA	-1.15659	0.00727472
388536	'ZNF790'	mRNA	-4.43435	0.0116586
388662	'SLC6A17'	mRNA	1.13411	1.52304e-06
3887	'KRT81'	mRNA	1.16058	0.0142446
388753	'COA6'	mRNA	1.16008	3.78654e-19
3889	'KRT83'	mRNA	2.11223	0.0329464
3892	'KRT86'	mRNA	1.35174	2.50148e-06
389856	'USP27X'	mRNA	5.01122	0.0064866
3914	'LAMB3'	mRNA	1.64413	3.53234e-51
3934	'LCN2'	mRNA	5.22403	4.06604e-08
3959	'LGALS3BP'	mRNA	2.03416	1.14104e-26
3995	'FADS3'	mRNA	1.03153	1.33454e-12
400629	'TEX19'	mRNA	-2.65645	6.72125e-28
401145	'CCSER1'	mRNA	-1.88487	0.000409645
4013	'VWA5A'	mRNA	3.18356	6.03888e-75
401546	'C9orf152'	mRNA	4.00541	4.33566e-05
402778	'IFITM10'	mRNA	1.09175	0.00292789
404217	'CTXN1'	mRNA	-1.0355	1.68981e-08
4051	'CYP4F3'	mRNA	7.33838	2.93091e-08
4054	'LTBP3'	mRNA	-1.41985	1.81595e-15
4097	'MAFG'	mRNA	1.3143	2.61166e-51
4112	'MAGEB1'	mRNA	-11.6088	8.11308e-21
4121	'MAN1A1'	mRNA	1.11033	6.06043e-17
4128	'MAOA'	mRNA	2.38066	0.0199163
4133	'MAP2'	mRNA	4.34221	3.95883e-33
414	'ARSD'	mRNA	9.14123	1.52183e-12
414149	'ACBD7'	mRNA	5.79289	0.000337501
414328	'IDNK'	mRNA	1.43244	3.10187e-07
4199	'ME1'	mRNA	1.106	8.44695e-36
4237	'MFAP2'	mRNA	-4.77903	0.0147005
4253	'MIA2'	mRNA	1.23978	7.99368e-40
4311	'MME'	mRNA	-3.82572	0.000191842
4359	'MPZ'	mRNA	4.06343	0.0124729
440	'ASNS'	mRNA	2.02032	1.88797e-77
440295	'GOLGA6L9'	mRNA	1.24339	0.00153956
440435	'GPR179'	mRNA	4.19907	0.0234532
440519	'ZNF724'	mRNA	-2.52877	0.0014606
440686	'H3-2'	mRNA	1.9536	0.01623
4487	'MSX1'	mRNA	1.18068	7.10582e-08
4493	'MT1E'	mRNA	-4.50368	7.20766e-28
4582	'MUC1'	mRNA	1.72634	1.44151e-12
4599	'MX1'	mRNA	1.50492	1.94573e-06
4600	'MX2'	mRNA	1.998	0.00162718
4602	'MYB'	mRNA	-1.44906	7.07573e-10
4638	'MYLK'	mRNA	1.04866	0.000229098
4645	'MYO5B'	mRNA	1.51649	2.0212e-39
4688	'NCF2'	mRNA	1.48741	1.11317e-05
478	'ATP1A3'	mRNA	2.56733	0.025984
4815	'NINJ2'	mRNA	5.28765	2.4192e-05
4824	'NKX3-1'	mRNA	2.76549	0.000825923
4843	'NOS2'	mRNA	4.30244	0.0495614
4861	'NPAS1'	mRNA	1.17739	0.00384256
4897	'NRCAM'	mRNA	1.29257	0.00888675
4921	'DDR2'	mRNA	4.61546	1.14212e-20
492307	'PPDPFL'	mRNA	-1.50171	3.83521e-11
4935	'GPR143'	mRNA	4.54008	0.0269205
493861	'EID3'	mRNA	4.38325	3.01268e-26
4939	'OAS2'	mRNA	8.31922	4.77641e-10
494470	'RNF165'	mRNA	1.18669	1.03424e-09
4973	'OLR1'	mRNA	1.01262	5.42351e-05
5031	'P2RY6'	mRNA	2.57041	0.0365446
50487	'PLA2G3'	mRNA	-2.67146	4.62e-07
50515	'CHST11'	mRNA	-1.10069	4.85149e-09
5054	'SERPINE1'	mRNA	1.73837	1.82199e-17
50617	'ATP6V0A4'	mRNA	1.01397	0.0106817
5106	'PCK2'	mRNA	1.29477	3.32572e-33
51085	'MLXIPL'	mRNA	1.52596	0.000455771
51162	'EGFL7'	mRNA	1.16643	7.37899e-09
5118	'PCOLCE'	mRNA	-1.32707	1.32515e-05
51191	'HERC5'	mRNA	1.45066	1.47883e-27
51200	'CPA4'	mRNA	2.2859	3.80496e-121
51296	'SLC15A3'	mRNA	6.16624	3.13503e-05
51309	'ARMCX1'	mRNA	2.93671	5.15572e-06
51337	'THEM6'	mRNA	-1.02251	1.55989e-36
5141	'PDE4A'	mRNA	-1.72033	0.000464838
51438	'MAGEC2'	mRNA	-4.78461	0.0145627
51450	'PRRX2'	mRNA	-1.70435	8.16209e-12
51477	'ISYNA1'	mRNA	-1.28044	0.000120994
51481	'VCX3A'	mRNA	3.97162	0.0444904
5166	'PDK4'	mRNA	-1.57002	2.67986e-44
51703	'ACSL5'	mRNA	1.25765	4.58078e-08
51752	'ERAP1'	mRNA	1.31063	6.72448e-07
5264	'PHYH'	mRNA	1.11601	2.93056e-17
5266	'PI3'	mRNA	1.22627	2.34223e-32
5268	'SERPINB5'	mRNA	1.90984	9.96206e-114
5293	'PIK3CD'	mRNA	-1.53432	1.68541e-09
5327	'PLAT'	mRNA	-1.35323	1.81017e-08
5332	'PLCB4'	mRNA	1.21805	2.62924e-05
5336	'PLCG2'	mRNA	2.63338	1.2175e-12
5362	'PLXNA2'	mRNA	1.09869	8.27159e-08
53947	'A4GALT'	mRNA	1.25351	2.14957e-05
54	'ACP5'	mRNA	4.15437	0.00409448
54436	'SH3TC1'	mRNA	1.92293	3.4053e-33
54463	'RETREG1'	mRNA	1.87172	2.47867e-14
54550	'NECAB2'	mRNA	6.97114	1.65831e-06
54577	'UGT1A7'	mRNA	6.20112	5.50193e-05
54625	'PARP14'	mRNA	2.35973	0.000196564
54676	'GTPBP2'	mRNA	1.3711	1.59944e-15
54677	'CROT'	mRNA	1.02142	5.93604e-06
54739	'XAF1'	mRNA	5.01081	0.00199175
54809	'SAMD9'	mRNA	4.46523	0.00926887
54845	'ESRP1'	mRNA	5.16368	0.0036817
54894	'RNF43'	mRNA	-1.42702	2.15718e-21
54899	'PXK'	mRNA	1.00547	6.44949e-10
54933	'RHBDL2'	mRNA	-4.78461	0.0145627
54935	'DUSP23'	mRNA	1.14633	0.00019392
54972	'TMEM132A'	mRNA	-1.00681	1.90415e-14
54979	'PLAAT2'	mRNA	2.10785	8.95801e-10
55008	'HERC6'	mRNA	2.6822	3.2036e-15
55022	'PID1'	mRNA	1.49897	0.00300826
55034	'MOCOS'	mRNA	1.29054	1.67496e-20
55063	'ZCWPW1'	mRNA	1.00689	0.00357767
55084	'SOBP'	mRNA	-1.79381	0.000441924
5522	'PPP2R2C'	mRNA	3.0994	0.000820735
55222	'LRRC20'	mRNA	-1.12543	1.96337e-05
55223	'TRIM62'	mRNA	-1.84157	7.81008e-22
5523	'PPP2R3A'	mRNA	1.61128	1.00268e-06
55240	'STEAP3'	mRNA	-1.21566	2.06417e-21
55281	'TMEM140'	mRNA	7.24972	1.66403e-07
55296	'TBC1D19'	mRNA	1.21094	1.85008e-11
55304	'SPTLC3'	mRNA	3.05433	0.00322799
55323	'LARP6'	mRNA	1.20688	9.98519e-08
55337	'SHFL'	mRNA	1.38107	5.83909e-06
5540	'NPY4R'	mRNA	1.34689	2.01554e-28
554251	'FBXO48'	mRNA	1.50567	0.0144442
55450	'CAMK2N1'	mRNA	1.6755	1.8972e-13
55561	'CDC42BPG'	mRNA	1.36795	0.0389146
55601	'DDX60'	mRNA	4.43498	4.63875e-10
5569	'PKIA'	mRNA	-1.33257	7.5064e-06
55691	'FRMD4A'	mRNA	1.93339	0.00926887
5570	'PKIB'	mRNA	1.44112	1.08556e-06
5577	'PRKAR2B'	mRNA	4.64476	1.06486e-14
55800	'SCN3B'	mRNA	2.30648	0.000879232
55808	'ST6GALNAC1'	mRNA	3.968	0.0348835
55809	'TRERF1'	mRNA	-1.62775	3.0353e-15
5624	'PROC'	mRNA	1.55028	0.0138094
56242	'ZNF253'	mRNA	-3.71556	0.021022
5627	'PROS1'	mRNA	-1.19976	3.22198e-26
56475	'RPRM'	mRNA	-1.21476	3.65969e-05
5648	'MASP1'	mRNA	3.71264	7.34403e-10
56603	'CYP26B1'	mRNA	1.02208	1.56235e-09
56648	'EIF5A2'	mRNA	1.0373	2.82527e-05
56666	'PANX2'	mRNA	3.5808	1.02129e-16
5672	'PSG4'	mRNA	2.26669	0.0178738
56924	'PAK6'	mRNA	-1.55701	0.0408646
56947	'MFF'	mRNA	1.32107	5.51354e-53
56971	'CEACAM19'	mRNA	3.50689	0.0354954
57016	'AKR1B10'	mRNA	5.53741	1.25532e-10
57088	'PLSCR4'	mRNA	1.02498	6.88431e-09
57101	'ANO2'	mRNA	1.12934	0.00012411
57121	'LPAR5'	mRNA	-1.60166	0.000790072
57126	'CD177'	mRNA	2.57194	0.00247538
57161	'PELI2'	mRNA	5.5899	1.24984e-08
57162	'PELI1'	mRNA	-1.08052	9.07025e-08
57167	'SALL4'	mRNA	-1.05711	0.00344852
57198	'ATP8B2'	mRNA	3.33849	6.61974e-13
5737	'PTGFR'	mRNA	2.49729	0.0114259
57447	'NDRG2'	mRNA	-1.093	2.35769e-06
57449	'PLEKHG5'	mRNA	-1.85881	0.000243816
57452	'GALNT16'	mRNA	1.56592	0.00258869
57491	'AHRR'	mRNA	1.88136	2.68905e-97
57530	'CGN'	mRNA	-1.28599	0.0133004
57537	'SORCS2'	mRNA	5.07433	7.91325e-33
57595	'PDZD4'	mRNA	3.8904	0.00110081
57669	'EPB41L5'	mRNA	1.4582	6.90265e-13
57834	'CYP4F11'	mRNA	8.95674	6.7038e-24
5793	'PTPRG'	mRNA	4.65218	0.0228808
58191	'CXCL16'	mRNA	1.37832	3.01595e-13
5909	'RAP1GAP'	mRNA	1.2502	1.44154e-25
5920	'PLAAT4'	mRNA	5.80243	2.89475e-18
5971	'RELB'	mRNA	1.90484	3.71837e-19
60598	'KCNK15'	mRNA	6.19949	4.18715e-05
6095	'RORA'	mRNA	1.4422	0.0163
624	'BDKRB2'	mRNA	-1.16054	2.56708e-05
6256	'RXRA'	mRNA	1.05598	2.93317e-09
6288	'SAA1'	mRNA	1.69844	0.0168276
629	'CFB'	mRNA	1.66557	0.0106427
6301	'SARS1'	mRNA	1.07519	4.34884e-17
6303	'SAT1'	mRNA	2.23983	2.99951e-44
6324	'SCN1B'	mRNA	-2.01645	0.0476366
6329	'SCN4A'	mRNA	3.95557	1.21189e-10
6334	'SCN8A'	mRNA	1.06582	4.02489e-11
6337	'SCNN1A'	mRNA	-1.44011	6.24669e-09
634	'CEACAM1'	mRNA	1.7796	0.00781402
6347	'CCL2'	mRNA	-1.15402	9.0202e-05
6352	'CCL5'	mRNA	6.08711	7.36088e-56
638	'BIK'	mRNA	1.17929	0.0441318
6398	'SECTM1'	mRNA	1.61969	1.21764e-11
64081	'PBLD'	mRNA	1.34838	2.80163e-07
64109	'CRLF2'	mRNA	1.60244	0.0490044
64131	'XYLT1'	mRNA	-1.7048	0.0150927
64135	'IFIH1'	mRNA	4.58629	1.55952e-24
642273	'FAM110C'	mRNA	1.37276	3.04838e-17
64321	'SOX17'	mRNA	1.69783	0.0102448
643641	'ZNF862'	mRNA	1.06189	3.56069e-06
645	'BLVRB'	mRNA	1.21044	4.69212e-25
645027	'EVPLL'	mRNA	2.67798	6.27547e-05
645051	'GAGE13'	mRNA	-2.01826	0.0276657
647024	'C6orf132'	mRNA	5.36432	0.0016397
64761	'PARP12'	mRNA	1.19151	1.48013e-07
650	'BMP2'	mRNA	1.43642	1.41987e-41
65078	'RTN4R'	mRNA	1.04292	1.45642e-08
6509	'SLC1A4'	mRNA	1.24933	5.9604e-56
651746	'ANKRD33B'	mRNA	1.10355	0.00170937
6536	'SLC6A9'	mRNA	1.20426	1.2672e-63
66002	'CYP4F12'	mRNA	2.76582	3.41773e-06
6604	'SMARCD3'	mRNA	2.39152	0.00044381
6616	'SNAP25'	mRNA	-1.54813	5.72772e-18
6649	'SOD3'	mRNA	2.74891	4.79416e-08
6690	'SPINK1'	mRNA	2.12176	0.00355495
6799	'SULT1A2'	mRNA	1.54191	3.54823e-06
6890	'TAP1'	mRNA	1.40673	1.48505e-16
6909	'TBX2'	mRNA	-1.2679	2.33792e-06
6948	'TCN2'	mRNA	4.05239	0.0437975
70	'ACTC1'	mRNA	-2.11146	6.70164e-07
7015	'TERT'	mRNA	-1.24885	0.033176
7040	'TGFB1'	mRNA	-1.41714	1.54897e-29
7045	'TGFBI'	mRNA	1.45677	2.32669e-15
7051	'TGM1'	mRNA	1.41883	1.43101e-06
7079	'TIMP4'	mRNA	1.77884	7.6336e-08
7134	'TNNC1'	mRNA	2.00652	6.99211e-24
7138	'TNNT1'	mRNA	1.71675	1.63286e-05
7145	'TNS1'	mRNA	-1.61389	3.94976e-27
715	'C1R'	mRNA	2.38295	2.22598e-22
716	'C1S'	mRNA	3.79904	3.24168e-51
718	'C3'	mRNA	1.76947	1.54954e-38
7185	'TRAF1'	mRNA	1.51768	0.0395161
721	'C4B'	mRNA	3.19238	0.022084
723790	'H2AC19'	mRNA	1.06489	3.49449e-06
727910	'TLCD2'	mRNA	1.16193	0.00148062
728215	'FAM155A'	mRNA	-1.3635	0.00936911
729428	'GAGE12B'	mRNA	-6.20666	4.31316e-06
729442	'GAGE12H'	mRNA	1.41853	1.08833e-10
7295	'TXN'	mRNA	1.09674	7.98251e-59
7296	'TXNRD1'	mRNA	1.63328	2.37532e-162
7318	'UBA7'	mRNA	2.75196	0.0186666
7358	'UGDH'	mRNA	1.16033	1.4601e-30
7368	'UGT8'	mRNA	-1.01389	8.63332e-05
7432	'VIP'	mRNA	3.97112	0.0460094
7439	'BEST1'	mRNA	4.87688	7.81328e-06
7448	'VTN'	mRNA	1.96329	7.81085e-36
745	'MYRF'	mRNA	1.26161	0.0249319
7453	'WARS1'	mRNA	1.05571	3.35029e-12
7483	'WNT9A'	mRNA	2.89628	6.01628e-21
7634	'ZNF80'	mRNA	3.06806	0.00140799
7732	'RNF112'	mRNA	1.13694	0.0411777
776	'CACNA1D'	mRNA	5.88851	0.000982799
7851	'MALL'	mRNA	-1.81558	8.56228e-10
78997	'GDAP1L1'	mRNA	4.3368	0.0167614
79007	'DBNDD1'	mRNA	-1.2227	6.33544e-08
79132	'DHX58'	mRNA	6.27356	9.30421e-06
79366	'HMGN5'	mRNA	-1.64987	1.37489e-18
794	'CALB2'	mRNA	1.98252	0.00246618
79570	'NKAIN1'	mRNA	2.73215	1.66704e-05
79674	'VEPH1'	mRNA	1.84578	4.8941e-14
79695	'GALNT12'	mRNA	1.2484	0.000983767
79745	'CLIP4'	mRNA	4.4907	6.82233e-11
79812	'MMRN2'	mRNA	1.48199	0.0211389
79864	'JHY'	mRNA	6.74959	2.83613e-06
79912	'PYROXD1'	mRNA	1.11249	3.34863e-07
79955	'PDZD7'	mRNA	-1.2395	0.00539126
79961	'DENND2D'	mRNA	-1.82632	0.0134323
79974	'CPED1'	mRNA	-1.65467	2.08467e-08
80024	'SLC8B1'	mRNA	1.10411	8.25986e-34
80176	'SPSB1'	mRNA	1.35403	1.00371e-27
80201	'HKDC1'	mRNA	2.98241	2.95903e-09
80328	'ULBP2'	mRNA	1.68658	1.81013e-07
80329	'ULBP1'	mRNA	1.5779	3.6027e-22
80336	'PABPC1L'	mRNA	1.10239	0.00504181
80339	'PNPLA3'	mRNA	-1.05244	2.88831e-08
8076	'MFAP5'	mRNA	-1.41666	3.16357e-54
80763	'SPX'	mRNA	2.7917	0.00239437
80830	'APOL6'	mRNA	4.76161	1.1685e-15
80833	'APOL3'	mRNA	5.42587	0.00147555
80853	'KDM7A'	mRNA	1.01947	0.000433703
81029	'WNT5B'	mRNA	4.05171	0.0362049
81704	'DOCK8'	mRNA	6.23613	8.63264e-06
8193	'DPF1'	mRNA	-1.40193	0.000310059
8313	'AXIN2'	mRNA	-2.86118	1.72601e-13
8322	'FZD4'	mRNA	1.50545	6.35763e-38
8324	'FZD7'	mRNA	1.18213	6.94811e-14
8334	'H2AC6'	mRNA	1.02281	2.43101e-11
8337	'H2AC18'	mRNA	1.06489	3.49449e-06
834	'CASP1'	mRNA	3.19877	0.000149101
83478	'ARHGAP24'	mRNA	-1.27992	0.0347315
83604	'TMEM47'	mRNA	-3.20707	4.50515e-47
83666	'PARP9'	mRNA	1.69401	3.51645e-09
837	'CASP4'	mRNA	1.33838	6.82362e-26
83875	'BCO2'	mRNA	1.96417	0.0116647
83943	'IMMP2L'	mRNA	-1.37535	3.16286e-08
83959	'SLC4A11'	mRNA	1.09701	3.56074e-06
83988	'NCALD'	mRNA	3.30549	0.0105808
8404	'SPARCL1'	mRNA	3.37023	0.0460555
84080	'ENKD1'	mRNA	2.56839	3.68813e-08
84230	'LRRC8C'	mRNA	3.93821	0.00735021
8437	'RASAL1'	mRNA	5.23351	0.00269374
84448	'ABLIM2'	mRNA	1.54716	0.0200448
8459	'TPST2'	mRNA	-1.17243	3.16871e-09
84667	'HES7'	mRNA	-1.70543	0.00225519
84779	'NAA11'	mRNA	5.30653	2.01845e-05
84824	'FCRLA'	mRNA	4.64809	0.0285993
84875	'PARP10'	mRNA	2.91421	7.92909e-07
8490	'RGS5'	mRNA	1.40394	0.00123025
85004	'RERG'	mRNA	-1.15182	2.11183e-18
8501	'SLC43A1'	mRNA	1.23092	9.59232e-31
85012	'TCEAL3'	mRNA	-10.2235	4.32767e-16
8507	'ENC1'	mRNA	1.17112	0.00011636
8519	'IFITM1'	mRNA	5.05237	5.80936e-16
85236	'H2BC12'	mRNA	1.01032	4.27962e-15
8542	'APOL1'	mRNA	5.80885	7.26158e-09
8544	'PIR'	mRNA	1.36157	2.55296e-45
85441	'HELZ2'	mRNA	1.37385	1.01745e-07
85442	'KNDC1'	mRNA	4.53529	0.00137609
8614	'STC2'	mRNA	1.19464	8.86537e-37
8626	'TP63'	mRNA	2.61575	1.19821e-08
8638	'OASL'	mRNA	6.59813	7.88641e-40
8654	'PDE5A'	mRNA	1.33592	0.000818779
8739	'HRK'	mRNA	2.68198	1.33544e-08
8745	'ADAM23'	mRNA	2.68375	0.00909514
8764	'TNFRSF14'	mRNA	1.30518	0.0163186
8804	'CREG1'	mRNA	1.44359	4.42345e-74
8839	'CCN5'	mRNA	1.04783	4.78138e-30
8840	'CCN4'	mRNA	-2.50862	0.0101701
8843	'HCAR3'	mRNA	4.42453	0.0363048
8864	'PER2'	mRNA	1.21747	5.80305e-07
8869	'ST3GAL5'	mRNA	-1.0109	0.000183092
8878	'SQSTM1'	mRNA	1.90002	1.69301e-153
8941	'CDK5R2'	mRNA	2.10999	0.011143
89777	'SERPINB12'	mRNA	4.42795	0.039738
89853	'MVB12B'	mRNA	6.02873	9.3822e-10
8987	'STBD1'	mRNA	1.25276	3.20192e-14
89886	'SLAMF9'	mRNA	4.54239	0.0259423
89894	'TMEM116'	mRNA	1.75139	5.56355e-26
9001	'HAP1'	mRNA	2.33104	0.00289741
9050	'PSTPIP2'	mRNA	1.47848	1.52134e-12
9111	'NMI'	mRNA	2.54946	4.45279e-08
91156	'IGFN1'	mRNA	-2.96279	0.000778639
9120	'SLC16A6'	mRNA	1.12573	1.05186e-40
9127	'P2RX6'	mRNA	1.49304	0.000400301
9132	'KCNQ4'	mRNA	-1.14764	6.71395e-05
91351	'DDX60L'	mRNA	1.41898	0.00391842
9145	'SYNGR1'	mRNA	-1.90813	4.17062e-34
91543	'RSAD2'	mRNA	6.64689	6.12563e-06
9156	'EXO1'	mRNA	1.03869	1.35269e-09
91653	'BOC'	mRNA	2.39529	0.000509063
91807	'MYLK3'	mRNA	-1.02946	8.44571e-14
9182	'RASSF9'	mRNA	-1.33835	8.03531e-08
9194	'SLC16A7'	mRNA	-1.85822	3.78471e-10
9214	'FCMR'	mRNA	1.45104	0.0456553
9236	'CCPG1'	mRNA	1.28578	5.25556e-27
92558	'BICDL1'	mRNA	2.50118	3.1128e-08
92745	'SLC38A5'	mRNA	-3.04212	4.32947e-87
9284	'NPIPA1'	mRNA	1.22152	1.66321e-05
9317	'PTER'	mRNA	1.28868	2.37559e-26
9351	'SLC9A3R2'	mRNA	-1.29693	9.83515e-70
9353	'SLIT2'	mRNA	2.25479	1.88978e-11
9397	'NMT2'	mRNA	2.52569	3.35745e-29
94031	'HTRA3'	mRNA	3.46788	0.000346344
94121	'SYTL4'	mRNA	-1.0654	1.00833e-26
9413	'FAM189A2'	mRNA	3.7345	0.0167614
9507	'ADAMTS4'	mRNA	-1.65964	0.0354144
9537	'TP53I11'	mRNA	5.30728	0.000525504
9545	'RAB3D'	mRNA	-1.30573	4.2752e-08
9586	'CREB5'	mRNA	6.51462	9.10967e-06
9625	'AATK'	mRNA	2.96141	2.29283e-12
9636	'ISG15'	mRNA	4.43889	2.08089e-17
9751	'SNPH'	mRNA	3.69583	3.35046e-07
9839	'ZEB2'	mRNA	1.0459	5.06363e-07
9848	'MFAP3L'	mRNA	1.79485	2.41538e-15
9856	'KIAA0319'	mRNA	3.56644	2.06162e-52
9863	'MAGI2'	mRNA	1.50621	0.00173859
9881	'TRANK1'	mRNA	3.1668	3.60883e-12
9901	'SRGAP3'	mRNA	1.0864	0.00124306
9911	'TMCC2'	mRNA	-1.11847	0.000288137
9935	'MAFB'	mRNA	1.06869	0.000196919
9982	'FGFBP1'	mRNA	-1.81612	0.00303485

## Sheet: Group P-R
Gene ID	Gene Symbol	Type	log2 (Keap1α-Restored / Keap1+/+)	Qvalue (Keap1α-Restored / Keap1+/+)	Group				Gene ID	Gene Symbol	Type	log2 (Keap1α-Restored / Keap1+/+)	Qvalue (Keap1α-Restored / Keap1+/+)	log2 (Keap1β（Keap1△1-31） / Keap1+/+)	Qvalue (Keap1β（Keap1△1-31） / Keap1+/+)				Gene ID	Gene Symbol	Type	log2 （Keap1△1-31） / Keap1+/+)	Qvalue （Keap1△1-31） / Keap1+/+)	Group
100132074	'FOXO6'	mRNA	-1.28826	0.0462044	Group P(560)				1646	'AKR1C2'	mRNA	9.4296	3.65891e-96	-2.51428	0.00210328	Group Q(163)			1000	'CDH2'	mRNA	-3.71315	1.46342e-56	Group R(229)
100132399	'GAGE12D'	mRNA	-3.337	4.47884e-09					8942	'KYNU'	mRNA	6.50568	2.08163e-215	-5.77435	7.9304e-05				100008586	'GAGE12F'	mRNA	6.93046	1.39484e-06
1003	'CDH5'	mRNA	2.63022	0.0298116					1645	'AKR1C1'	mRNA	6.22036	0	-3.42231	2.90856e-11				10076	'PTPRU'	mRNA	2.43536	9.42956e-30
100505385	'IQCJ-SCHIP1'	mRNA	-1.03155	1.8658e-06					79582	'SPAG16'	mRNA	4.31329	3.33907e-19	-4.73433	0.0152668				100885850	'PTGES3L-AARSD1'	mRNA	-1.67424	0.0104765
100507421	'TMEM178B'	mRNA	1.74473	2.36947e-18					817	'CAMK2D'	mRNA	3.52453	8.00738e-12	-3.86794	0.0467785				101059915	'LOC101059915'	mRNA	2.21356	0.0111858
100526842	'RPL17-C18orf32'	mRNA	1.518	3.26273e-05					29948	'OSGIN1'	mRNA	3.26053	1.54176e-75	-1.35672	0.000788955				10157	'AASS'	mRNA	-2.4938	0.000512078
100529261	'CHURC1-FNTB'	mRNA	-1.70049	3.01264e-05					23657	'SLC7A11'	mRNA	3.24744	2.95093e-49	-1.22517	3.11272e-10				1016	'CDH18'	mRNA	3.22608	7.3343e-11
100533467	'BIVM-ERCC5'	mRNA	1.05828	5.34501e-06					8644	'AKR1C3'	mRNA	2.83545	0	-1.99051	9.0168e-123				10178	'TENM1'	mRNA	1.20677	1.9986e-06
10111	'RAD50'	mRNA	1.05598	9.87692e-08					79092	'CARD14'	mRNA	2.78108	2.64522e-52	-1.00304	0.00459149				101928841	'LOC101928841'	mRNA	1.16393	0.00672951
10123	'ARL4C'	mRNA	3.64883	0.00377864					55313	'CPPED1'	mRNA	2.22659	5.46818e-22	-4.66102	9.04673e-09				10253	'SPRY2'	mRNA	-1.21281	1.16464e-21
10149	'ADGRG2'	mRNA	3.09994	3.74943e-13					8712	'PAGE1'	mRNA	1.93513	3.39884e-101	-2.43628	2.79049e-67				10257	'ABCC4'	mRNA	1.41987	1.30919e-69
10156	'RASA4'	mRNA	-1.40596	5.83636e-05					5101	'PCDH9'	mRNA	1.87051	4.1324e-06	-3.14233	0.000937419				10404	'CPQ'	mRNA	1.50194	2.41596e-07
10205	'MPZL2'	mRNA	1.24391	2.31778e-14					1728	'NQO1'	mRNA	1.76619	9.12093e-265	-1.04554	5.26241e-94				10411	'RAPGEF3'	mRNA	-1.53872	2.36867e-09
10231	'RCAN2'	mRNA	-1.14263	2.80528e-05					147166	'TRIM16L'	mRNA	1.64333	4.98886e-141	-1.87513	2.5315e-121				10420	'TESK2'	mRNA	1.5686	0.000184025
102724488	'LOC102724488'	mRNA	-1.56724	8.52854e-09					219699	'UNC5B'	mRNA	1.6082	4.42646e-07	-1.0387	0.0111909				1050	'CEBPA'	mRNA	2.15819	6.13544e-68
102724788	'LOC102724788'	mRNA	2.49072	0.0223806					10626	'TRIM16'	mRNA	1.60493	2.52252e-124	-1.20918	2.11043e-45				105373314	'LOC105373314'	mRNA	-3.08718	0.0257852
10397	'NDRG1'	mRNA	-1.54963	8.38605e-231					5743	'PTGS2'	mRNA	1.45519	3.62316e-16	-1.45124	1.38535e-07				10628	'TXNIP'	mRNA	-1.11374	3.87665e-141
10446	'LRRN2'	mRNA	1.17978	1.49709e-08					53353	'LRP1B'	mRNA	1.32565	0.0123794	-3.29243	0.0035527				10650	'PRELID3A'	mRNA	-1.44542	1.19447e-05
10457	'GPNMB'	mRNA	1.55565	1.71949e-07					55356	'SLC22A15'	mRNA	1.31477	4.98465e-10	-1.17171	9.61226e-05				10723	'SLC12A7'	mRNA	1.80019	0.0114239
1047	'CLGN'	mRNA	1.97599	6.71528e-10					79689	'STEAP4'	mRNA	1.30396	1.65234e-08	-1.83739	1.62938e-06				10794	'ZNF460'	mRNA	-1.25541	0.0152519
10517	'FBXW10'	mRNA	4.23571	0.0193188					6004	'RGS16'	mRNA	1.24341	7.00792e-06	-2.3025	1.75856e-06				107985728	'LOC107985728'	mRNA	1.17714	0.0146662
10529	'NEBL'	mRNA	1.17069	0.034567					8714	'ABCC3'	mRNA	1.16841	4.93325e-58	-1.46069	8.16447e-54				10924	'SMPDL3A'	mRNA	1.21894	1.1687e-24
10544	'PROCR'	mRNA	-1.51695	3.56163e-20					1958	'EGR1'	mRNA	1.10362	2.23927e-11	-1.6361	5.35922e-11				10991	'SLC38A3'	mRNA	2.96166	1.78683e-05
10561	'IFI44'	mRNA	4.64636	8.49138e-07					55553	'SOX6'	mRNA	1.05323	0.00865878	-2.57451	0.000250043				11067	'DEPP1'	mRNA	4.24569	0.0193992
10570	'DPYSL4'	mRNA	2.94643	0.0422046					9518	'GDF15'	mRNA	1.01578	6.12346e-18	-1.325	7.53017e-29				112609	'MRAP2'	mRNA	1.39351	0.00538919
10581	'IFITM2'	mRNA	1.05924	5.46091e-49					169611	'OLFML2A'	mRNA	-1.09077	8.65954e-14	1.33984	3.59313e-45				114798	'SLITRK1'	mRNA	-4.73512	0.0152414
1062	'CENPE'	mRNA	1.41719	0.000501012					168667	'BMPER'	mRNA	-1.3671	7.87255e-05	1.25652	1.02989e-09				114804	'RNF157'	mRNA	1.36488	1.3738e-10
1063	'CENPF'	mRNA	1.17208	0.000181411					1028	'CDKN1C'	mRNA	-1.56682	3.04639e-14	1.6676	4.78046e-47				114880	'OSBPL6'	mRNA	-1.64367	1.4682e-16
10653	'SPINT2'	mRNA	-1.03609	0.00492863					342897	'NCCRP1'	mRNA	-1.65284	0.0103738	1.99854	1.25028e-12				115560	'ZNF501'	mRNA	-4.45108	0.0107578
1066	'CES1'	mRNA	7.73744	1.05039e-08					9289	'ADGRG1'	mRNA	-1.75826	2.12808e-13	1.03887	2.2242e-12				116844	'LRG1'	mRNA	1.5561	0.0121682
10715	'CERS1'	mRNA	-1.30735	5.80768e-05					2669	'GEM'	mRNA	-1.89427	0.0304589	1.38462	0.00393494				116969	'ART5'	mRNA	4.17175	0.023491
10763	'NES'	mRNA	1.75443	0.000376638					5798	'PTPRN'	mRNA	-1.90068	0.0240762	1.32995	0.00177038				1188	'CLCNKB'	mRNA	1.25837	0.031302
107984203	'LOC107984203'	mRNA	1.81114	0.00135391					4004	'LMO1'	mRNA	-1.95004	0.0305417	1.69461	0.000132944				119391	'GSTO2'	mRNA	1.69792	5.04771e-20
107984862	'LOC107984862'	mRNA	4.61761	0.0306159					27129	'HSPB7'	mRNA	-2.03813	7.6966e-55	1.55968	1.45911e-93				120224	'TMEM45B'	mRNA	1.42888	0.0307248
107986035	'LOC107986035'	mRNA	-1.17882	0.0411084					84808	'PERM1'	mRNA	-2.23263	3.02173e-05	1.18519	5.2957e-05				123283	'TARS3'	mRNA	1.1853	2.73053e-09
107986113	'LOC107986113'	mRNA	2.14044	0.000967524					5212	'VIT'	mRNA	-2.28017	3.65283e-16	1.45697	6.19731e-26				1258	'CNGB1'	mRNA	1.06961	0.00730755
107987423	'LOC107987423'	mRNA	3.92601	7.56229e-08					221687	'RNF182'	mRNA	-2.36856	3.384e-24	1.56605	1.36501e-41				126969	'SLC44A3'	mRNA	1.84551	0.00172609
10874	'NMU'	mRNA	2.33312	0.0111198					286133	'SCARA5'	mRNA	-2.43791	2.58042e-17	1.97756	6.91791e-54				1281	'COL3A1'	mRNA	-1.00147	1.44776e-05
10882	'C1QL1'	mRNA	-1.35302	5.04835e-28					729447	'GAGE2A'	mRNA	-2.98102	8.5157e-139	1.85475	3.0561e-214				1284	'COL4A2'	mRNA	1.35132	1.36933e-69
110384692	'LOC110384692'	mRNA	4.70918	0.0212111					27254	'CSDC2'	mRNA	-3.47897	1.06405e-05	1.04655	0.0036881				1289	'COL5A1'	mRNA	1.14151	2.96106e-71
11142	'PKIG'	mRNA	-1.21532	5.58825e-13					729396	'GAGE12J'	mRNA	-4.57576	5.37719e-47	3.51253	0				1308	'COL17A1'	mRNA	2.20071	0.0282274
11182	'SLC2A6'	mRNA	-1.11458	2.91426e-11					645073	'GAGE12G'	mRNA	-5.34572	9.44021e-33	1.14602	4.1748e-41				133688	'UGT3A1'	mRNA	2.00247	0.0168419
11211	'FZD10'	mRNA	-4.47057	0.0106781					54937	'SOHLH2'	mRNA	-5.64681	2.32346e-16	3.64377	2.0287e-215				1365	'CLDN3'	mRNA	-1.1024	0.00855773
1122	'CHML'	mRNA	1.50911	1.3997e-13					255231	'MCOLN2'	mRNA	-7.23233	4.17303e-07	1.72923	1.806e-06				137970	'UNC5D'	mRNA	5.58813	0.000765258
112268238	'LOC112268238'	mRNA	1.10152	6.58561e-24					168002	'DACT2'	mRNA	-10.2954	2.28882e-16	1.67583	3.61662e-52				140738	'TMEM37'	mRNA	-1.22084	4.29524e-10
112399	'EGLN3'	mRNA	-1.26356	8.89916e-74					102723631	'CT45A10'	mRNA	7.11305	1.20536e-19	7.31238	4.41352e-21	Same expression trend(118)			1436	'CSF1R'	mRNA	2.00314	0.000235168
11320	'MGAT4A'	mRNA	3.16606	2.74395e-10					63901	'FAM111A'	mRNA	6.63358	8.4969e-09	4.6743	0.000561834				144193	'AMDHD1'	mRNA	-1.32188	0.00122952
11343	'MGLL'	mRNA	1.29862	2.719e-18					22982	'DIP2C'	mRNA	6.23248	4.46368e-05	5.2802	0.00257244				147700	'KLC3'	mRNA	1.47684	0.00504948
113452	'TMEM54'	mRNA	1.08951	6.04349e-08					56667	'MUC13'	mRNA	5.39887	0.000379725	4.62412	0.00656106				148103	'ZNF599'	mRNA	4.34575	0.0475457
114822	'RHPN1'	mRNA	-1.00955	0.00940597					102723680	'CT45A9'	mRNA	5.36634	0.000433335	5.80686	7.67958e-05				148398	'SAMD11'	mRNA	1.2322	2.41366e-33
114824	'PNMA5'	mRNA	5.08804	9.45072e-15					55511	'SAGE1'	mRNA	5.35548	9.36124e-17	5.89843	5.17429e-22				150368	'PHETA2'	mRNA	1.9779	0.0104171
114898	'C1QTNF2'	mRNA	1.5512	0.0215831					4023	'LPL'	mRNA	5.19485	4.57073e-05	6.12683	2.35165e-07				1519	'CTSO'	mRNA	-3.67345	0.021388
115106	'HAUS1'	mRNA	1.14702	8.23877e-21					3488	'IGFBP5'	mRNA	5.15667	4.46956e-07	3.73064	0.00223559				152	'ADRA2C'	mRNA	3.4549	0.0020728
1154	'CISH'	mRNA	-1.10175	0.0485715					1286	'COL4A4'	mRNA	4.42081	5.53742e-54	1.09537	0.0415485				152485	'ZNF827'	mRNA	-2.27461	0.000442619
115677	'NOSTRIN'	mRNA	1.62092	0.0262437					1809	'DPYSL3'	mRNA	4.2342	4.66841e-42	1.73352	0.000363291				158584	'FAAH2'	mRNA	-3.31148	6.1398e-05
116211	'TM4SF19'	mRNA	1.33972	0.00370753					2069	'EREG'	mRNA	3.92408	4.97949e-36	1.84701	4.20555e-05				1586	'CYP17A1'	mRNA	1.77728	0.00117738
116447	'TOP1MT'	mRNA	-1.028	8.11156e-21					80852	'GRIP2'	mRNA	3.70011	0.0188386	3.67297	0.0187193				158809	'MAGEB6'	mRNA	3.03005	0.00676921
116496	'NIBAN1'	mRNA	1.2997	4.99137e-34					6751	'SSTR1'	mRNA	3.63652	2.46667e-08	2.2609	0.00821469				161176	'SYNE3'	mRNA	-1.69423	2.26514e-07
117166	'WFIKKN1'	mRNA	-1.87382	2.672e-07					389432	'SAMD5'	mRNA	3.43984	0.00188672	3.4225	0.00193412				162993	'ZNF846'	mRNA	-1.13199	0.0103807
117581	'TWIST2'	mRNA	-1.22851	1.39554e-16					3371	'TNC'	mRNA	3.3225	7.01583e-10	1.91259	0.00761616				165186	'TOGARAM2'	mRNA	1.47129	1.01781e-05
117583	'PARD3B'	mRNA	2.02581	7.09546e-15					23037	'PDZD2'	mRNA	3.31699	0.00024624	2.39849	0.032778				168455	'CCDC71L'	mRNA	-1.23828	3.80809e-08
1183	'CLCN4'	mRNA	1.04552	7.55482e-05					5243	'ABCB1'	mRNA	2.93982	9.20008e-10	2.15352	2.88759e-05				1755	'DMBT1'	mRNA	1.92817	1.70223e-11
119395	'CALHM3'	mRNA	-2.6382	0.000509427					10202	'DHRS2'	mRNA	2.85755	2.60758e-19	1.67408	1.74903e-06				1902	'LPAR1'	mRNA	2.22206	0.0344077
121355	'GTSF1'	mRNA	-2.80149	3.47727e-211					25927	'CNRIP1'	mRNA	2.79991	1.32953e-05	2.28979	0.00116514				1906	'EDN1'	mRNA	-1.08809	6.32242e-09
121512	'FGD4'	mRNA	1.15858	0.00140926					4628	'MYH10'	mRNA	2.78437	6.33586e-60	4.11657	4.64402e-223				1910	'EDNRB'	mRNA	-5.86629	5.18019e-05
121643	'FOXN4'	mRNA	5.44455	0.00228525					5176	'SERPINF1'	mRNA	2.73653	0.000229183	2.72013	0.000149259				1917	'EEF1A2'	mRNA	1.46821	6.75187e-11
123036	'TC2N'	mRNA	1.23774	6.73418e-07					10580	'SORBS1'	mRNA	2.71265	1.35536e-05	2.36716	0.00185769				195814	'SDR16C5'	mRNA	-1.02023	4.23512e-06
124093	'CCDC78'	mRNA	-1.13322	0.0228109					7056	'THBD'	mRNA	2.59444	3.56296e-17	1.8134	2.64755e-07				2053	'EPHX2'	mRNA	4.21495	9.35292e-07
124930	'ANKRD13B'	mRNA	-1.66052	1.94887e-31					9235	'IL32'	mRNA	2.58389	4.80994e-18	1.66567	2.14709e-06				2138	'EYA1'	mRNA	3.87084	2.22104e-34
126917	'IFFO2'	mRNA	-1.15285	1.14909e-06					783	'CACNB2'	mRNA	2.53945	3.28149e-09	2.09405	3.15299e-06				220965	'FAM13C'	mRNA	6.17417	1.55606e-05
127343	'DMBX1'	mRNA	2.70285	0.0468294					10083	'USH1C'	mRNA	2.50583	4.18255e-10	3.41413	4.86296e-26				222584	'FAM83B'	mRNA	1.13563	0.0312283
1285	'COL4A3'	mRNA	4.15652	1.20765e-15					92737	'DNER'	mRNA	2.3716	2.1544e-09	1.24366	0.0229178				2242	'FES'	mRNA	1.69072	0.00012123
1299	'COL9A3'	mRNA	-1.60232	1.88519e-06					643988	'FNDC10'	mRNA	2.28434	8.83294e-09	2.17204	2.97942e-08				2256	'FGF11'	mRNA	-1.18059	0.045734
130271	'PLEKHH2'	mRNA	2.36973	0.00070238					445347	'TARP'	mRNA	2.16	1.65463e-12	1.33175	0.000219672				22808	'MRAS'	mRNA	1.39961	9.38878e-14
134	'ADORA1'	mRNA	-3.87187	5.19793e-31					2009	'EML1'	mRNA	2.15955	1.8268e-07	1.98467	1.3127e-06				22822	'PHLDA1'	mRNA	-1.8416	1.20003e-62
135112	'NCOA7'	mRNA	1.00334	3.09085e-35					127018	'LYPLAL1'	mRNA	2.11109	5.47766e-10	1.384	0.000472586				22917	'ZP1'	mRNA	2.63843	0.00208433
138715	'ARID3C'	mRNA	-1.02525	0.0389869					57333	'RCN3'	mRNA	2.10336	3.08333e-13	1.36874	2.84818e-05				23263	'MCF2L'	mRNA	1.58609	0.0400643
1397	'CRIP2'	mRNA	-1.28851	5.53265e-07					2348	'FOLR1'	mRNA	2.07713	6.72227e-06	1.84178	8.94669e-05				23507	'LRRC8B'	mRNA	-1.0379	0.000122738
140576	'S100A16'	mRNA	-1.11761	1.45248e-48					9817	'KEAP1'	mRNA	2.02004	4.77766e-224	3.65309	0				23630	'KCNE5'	mRNA	-1.52904	0.0436461
140730	'RIMS4'	mRNA	1.41857	1.68383e-06					6578	'SLCO2A1'	mRNA	2.00308	0.0122159	2.03052	0.0088488				247	'ALOX15B'	mRNA	1.2028	0.0115858
140809	'SRXN1'	mRNA	1.31223	2.06532e-86					5016	'OVGP1'	mRNA	1.99915	4.22585e-05	1.29198	0.0238011				249	'ALPL'	mRNA	4.12288	2.2359e-15
1438	'CSF2RA'	mRNA	1.23652	7.98523e-29					27445	'PCLO'	mRNA	1.9793	2.1771e-09	2.09282	3.14624e-10				256714	'MAP7D2'	mRNA	2.17556	0.0410008
143872	'ARHGAP42'	mRNA	2.30109	2.21181e-10					83439	'TCF7L1'	mRNA	1.94732	0.00356004	1.61464	0.0200457				25791	'NGEF'	mRNA	1.13756	8.07923e-09
144165	'PRICKLE1'	mRNA	5.13032	0.0011015					92270	'ATP6AP1L'	mRNA	1.92595	0.015274	1.67906	0.0454638				26153	'KIF26A'	mRNA	1.19088	4.47825e-50
144811	'LACC1'	mRNA	1.12351	0.0342959					1081	'CGA'	mRNA	1.9118	1.38075e-08	3.15951	6.54858e-37				26268	'FBXO9'	mRNA	1.04717	1.1633e-32
145741	'C2CD4A'	mRNA	-4.12788	3.01416e-08					84951	'TNS4'	mRNA	1.87709	2.35856e-20	1.97599	1.19341e-25				26270	'FBXO6'	mRNA	2.28261	0.001807
146206	'CARMIL2'	mRNA	-1.81083	4.90413e-05					220108	'FAM124A'	mRNA	1.83064	1.09963e-18	1.57293	2.23808e-14				26287	'ANKRD2'	mRNA	-1.06689	1.19066e-05
146754	'DNAH2'	mRNA	-3.30025	1.08321e-09					1893	'ECM1'	mRNA	1.81865	2.1442e-13	1.03444	0.000373149				266722	'HS6ST3'	mRNA	4.23294	2.16446e-09
1485	'CTAG1B'	mRNA	-1.53894	0.00906679					64789	'EXO5'	mRNA	1.80517	7.79738e-05	1.40637	0.00530996				27074	'LAMP3'	mRNA	-1.17528	2.2418e-20
148979	'GLIS1'	mRNA	-1.82851	5.96147e-11					1130	'LYST'	mRNA	1.80181	6.41918e-08	1.3965	4.79298e-05				27076	'LYPD3'	mRNA	1.22555	6.82309e-14
150468	'CKAP2L'	mRNA	1.1844	4.06069e-13					117156	'SCGB3A2'	mRNA	1.79494	0.000817055	1.53227	0.00662392				272	'AMPD3'	mRNA	1.29142	0.000156061
150483	'TEKT4'	mRNA	-1.03722	0.0462772					10505	'SEMA4F'	mRNA	1.79016	0.000942311	2.1202	5.89321e-06				2825	'GPR1'	mRNA	1.96574	0.00408312
150726	'FBXO41'	mRNA	-1.02511	8.10492e-15					652	'BMP4'	mRNA	1.78486	0.0317219	1.807	0.0274596				282890	'ZNF311'	mRNA	-1.20956	0.00312769
1508	'CTSB'	mRNA	-1.27112	1.92159e-99					26468	'LHX6'	mRNA	1.73101	0.0249724	1.83712	0.0116794				283870	'BRICD5'	mRNA	-1.01582	0.0208996
151126	'ZNF385B'	mRNA	3.1552	0.00814918					7037	'TFRC'	mRNA	1.72655	1.86741e-103	1.29026	5.59132e-113				284086	'NEK8'	mRNA	-1.04536	3.02802e-08
151887	'CCDC80'	mRNA	1.87939	2.09211e-13					57685	'CACHD1'	mRNA	1.69463	1.45552e-07	1.0202	0.00533006				284656	'EPHA10'	mRNA	-4.32444	0.0148778
152007	'GLIPR2'	mRNA	-1.35631	7.92035e-06					58480	'RHOU'	mRNA	1.58416	6.65348e-15	1.22243	1.3319e-09				287	'ANK2'	mRNA	-2.41613	0.00821189
152189	'CMTM8'	mRNA	3.85291	0.0111782					3707	'ITPKB'	mRNA	1.5504	3.58179e-13	1.40974	8.54464e-12				29964	'PRICKLE4'	mRNA	-1.02268	0.00272869
153020	'RASGEF1B'	mRNA	1.66006	0.00305091					658	'BMPR1B'	mRNA	1.543	0.000646865	1.12683	0.0177435				301	'ANXA1'	mRNA	-1.10075	1.40922e-52
153768	'PRELID2'	mRNA	-1.76293	1.57984e-21					80303	'EFHD1'	mRNA	1.53379	0.00106066	1.04591	0.0492763				3084	'NRG1'	mRNA	-1.16092	0.000275955
154064	'RAET1L'	mRNA	4.71466	0.0193968					58528	'RRAGD'	mRNA	1.49696	2.78188e-06	1.75102	3.55207e-10				3098	'HK1'	mRNA	1.58189	5.82714e-109
1545	'CYP1B1'	mRNA	1.32844	0.000216951					1282	'COL4A1'	mRNA	1.46482	1.16706e-15	2.14295	1.75758e-47				3200	'HOXA3'	mRNA	1.37548	0.012156
158248	'TTC16'	mRNA	-2.4606	0.000848279					51196	'PLCE1'	mRNA	1.46308	0.000143645	1.80414	1.08151e-07				3236	'HOXD10'	mRNA	1.36321	2.35197e-10
158747	'MOSPD2'	mRNA	1.01543	9.16837e-07					4883	'NPR3'	mRNA	1.44019	0.00584287	1.30506	0.0128933				3303	'HSPA1A'	mRNA	1.38715	7.54695e-90
160418	'TMTC3'	mRNA	1.0975	2.21857e-07					4330	'MN1'	mRNA	1.39662	1.10705e-09	1.81799	4.13176e-21				3304	'HSPA1B'	mRNA	1.30695	2.86036e-76
1608	'DGKG'	mRNA	5.62513	0.000146095					1102	'RCBTB2'	mRNA	1.3912	8.74079e-05	1.09343	0.00339354				3312	'HSPA8'	mRNA	1.20274	2.56072e-186
162394	'SLFN5'	mRNA	1.70107	8.55579e-34					2058	'EPRS1'	mRNA	1.38968	8.4969e-09	1.10346	3.09424e-10				3383	'ICAM1'	mRNA	1.30852	0.0110873
162966	'ZNF600'	mRNA	4.30416	0.0160691					2567	'GABRG3'	mRNA	1.35128	1.28614e-07	1.4599	9.34884e-10				339479	'BRINP3'	mRNA	-4.99738	0.00673947
163059	'ZNF433'	mRNA	-5.4951	0.00147412					3872	'KRT17'	mRNA	1.31507	2.02958e-40	1.43717	7.90287e-68				340990	'OTOG'	mRNA	2.61554	0.0477143
163259	'DENND2C'	mRNA	1.12865	0.0161052					23566	'LPAR3'	mRNA	1.313	5.27743e-11	1.51009	2.93583e-16				344558	'SH3RF3'	mRNA	-1.07445	2.51175e-14
163486	'DENND1B'	mRNA	1.62034	6.40575e-11					3298	'HSF2'	mRNA	1.3025	2.59643e-20	1.1612	1.58622e-17				3600	'IL15'	mRNA	-1.31885	0.000160974
168400	'DDX53'	mRNA	-3.12883	6.02402e-05					1012	'CDH13'	mRNA	1.29909	4.38394e-18	1.74869	1.27925e-41				3601	'IL15RA'	mRNA	-1.52882	4.07056e-07
171484	'FAM9C'	mRNA	4.80961	0.0168622					248	'ALPI'	mRNA	1.29794	6.03481e-152	1.48701	0				3641	'INSL4'	mRNA	1.97872	1.3093e-27
1734	'DIO2'	mRNA	1.86887	0.00236184					26032	'SUSD5'	mRNA	1.27655	7.04953e-08	1.54578	6.42691e-14				3667	'IRS1'	mRNA	-1.98125	8.55604e-20
1741	'DLG3'	mRNA	-1.51344	1.67472e-06					3964	'LGALS8'	mRNA	1.23029	1.0987e-11	1.35254	1.59591e-17				3691	'ITGB4'	mRNA	-1.02071	2.07799e-13
1742	'DLG4'	mRNA	-2.70005	3.83206e-27					8365	'H4C8'	mRNA	1.22186	3.84557e-08	2.18772	2.42206e-34				375061	'FAM89A'	mRNA	2.44165	0.0303596
1829	'DSG2'	mRNA	1.11181	1.14226e-34					6653	'SORL1'	mRNA	1.21676	1.30069e-11	1.43821	7.08145e-18				3759	'KCNJ2'	mRNA	-1.72643	0.000154534
1837	'DTNA'	mRNA	-1.02924	8.14315e-09					55964	'SEPTIN3'	mRNA	1.10005	0.00187961	1.17041	0.000211455				379	'ARL4D'	mRNA	-1.32979	2.08095e-33
1842	'ECM2'	mRNA	1.67888	0.00487511					145957	'NRG4'	mRNA	1.0928	3.79675e-27	1.07319	8.59167e-31				3868	'KRT16'	mRNA	1.43571	0.034584
189	'AGXT'	mRNA	-2.82772	0.00469263					131544	'CRYBG3'	mRNA	1.09019	0.000179063	1.06756	0.00126431				389289	'ANXA2R'	mRNA	-1.30678	1.41927e-09
1907	'EDN2'	mRNA	-1.26555	2.04264e-07					3320	'HSP90AA1'	mRNA	1.08575	0.000202263	1.27548	3.00785e-12				390980	'ZNF805'	mRNA	-1.37874	6.49586e-13
1955	'MEGF9'	mRNA	1.18395	1.21195e-25					2170	'FABP3'	mRNA	1.07214	8.93463e-05	1.4842	2.78315e-11				4052	'LTBP1'	mRNA	2.57401	0.0158735
1962	'EHHADH'	mRNA	1.14732	2.46705e-05					4240	'MFGE8'	mRNA	1.06456	0.000905974	1.15812	0.000100991				4093	'SMAD9'	mRNA	1.1078	1.0567e-13
196385	'DNAH10'	mRNA	4.48547	0.0105385					79603	'CERS4'	mRNA	-1.06784	0.0459768	-1.07638	0.0422129				417	'ART1'	mRNA	5.13555	0.00434668
196513	'DCP1B'	mRNA	-1.2129	0.00372621					114881	'OSBPL7'	mRNA	-1.35451	9.67267e-06	-1.06859	0.000223091				4326	'MMP17'	mRNA	1.69713	0.0199253
199800	'ADM5'	mRNA	-1.03771	0.00293119					130888	'FBXO36'	mRNA	-1.3813	0.000146578	-1.48124	3.85729e-05				441519	'CT45A3'	mRNA	7.01662	7.02036e-07
2	'A2M'	mRNA	1.97446	0.0145545					63827	'BCAN'	mRNA	-1.47162	0.00195459	-1.00698	0.024243				467	'ATF3'	mRNA	-1.39758	1.91207e-42
200558	'APLF'	mRNA	3.16605	0.0239857					53833	'IL20RB'	mRNA	-1.50907	1.64785e-64	-3.81522	0				489	'ATP2A3'	mRNA	1.35319	0.0488281
201229	'LYRM9'	mRNA	1.08181	0.0135624					10687	'PNMA2'	mRNA	-1.60227	0.000882165	-1.38514	0.00288172				50506	'DUOX2'	mRNA	1.52881	0.00263762
202151	'RANBP3L'	mRNA	-2.06658	0.000412985					345557	'PLCXD3'	mRNA	-1.6113	0.00225353	-1.00975	0.0462974				5097	'PCDH1'	mRNA	-1.91781	4.62869e-09
2026	'ENO2'	mRNA	-1.22098	8.52955e-47					3162	'HMOX1'	mRNA	-1.63151	1.13186e-79	-1.74358	1.11526e-117				5105	'PCK1'	mRNA	1.6617	0.00383943
2066	'ERBB4'	mRNA	5.05661	0.00867963					2686	'GGT7'	mRNA	-1.67477	0.013624	-1.7211	0.00584295				5154	'PDGFA'	mRNA	-1.31485	0.000981577
214	'ALCAM'	mRNA	1.73741	9.06173e-23					266740	'MAGEA2B'	mRNA	-2.02983	9.11696e-33	-1.46997	8.34293e-22				5157	'PDGFRL'	mRNA	-1.04979	0.00801169
2150	'F2RL1'	mRNA	-1.47629	0.0209452					4101	'MAGEA2'	mRNA	-2.03347	3.27101e-35	-1.52737	4.01907e-25				5228	'PGF'	mRNA	2.16175	2.58951e-05
2151	'F2RL2'	mRNA	5.19973	0.00423704					84898	'PLXDC2'	mRNA	-2.09371	0.0343966	-2.86	0.0093445				5334	'PLCL1'	mRNA	1.67373	0.0289424
218	'ALDH3A1'	mRNA	4.68497	4.49178e-106					389903	'CSAG3'	mRNA	-2.15715	1.12966e-14	-1.61263	1.14953e-12				53637	'S1PR5'	mRNA	-1.24182	4.14018e-05
219285	'SAMD9L'	mRNA	4.7129	0.0188429					101059953	'NPIPA8'	mRNA	-2.27878	0.000100577	-1.85977	0.000308483				5366	'PMAIP1'	mRNA	-1.1088	4.17409e-22
2201	'FBN2'	mRNA	1.57771	7.80126e-10					5099	'PCDH7'	mRNA	-2.39581	4.29131e-59	-2.65282	8.72998e-86				54101	'RIPK4'	mRNA	1.49128	0.00251039
221416	'C6orf223'	lncRNA	-1.15872	1.26474e-56					4046	'LSP1'	mRNA	-2.43773	8.73485e-28	-1.93788	7.54869e-23				54102	'CLIC6'	mRNA	2.75168	0.0188502
222487	'ADGRG3'	mRNA	-3.46426	0.0105071					284021	'MILR1'	mRNA	-2.50249	0.000421256	-1.47592	0.0206326				541466	'CT45A1'	mRNA	6.5598	7.75138e-06
222962	'SLC29A4'	mRNA	-1.30009	4.74756e-05					160335	'TMTC2'	mRNA	-2.60279	1.98849e-13	-2.32812	2.55593e-13				54221	'SNTG2'	mRNA	4.38589	0.0136227
2257	'FGF12'	mRNA	1.24556	0.00338177					2262	'GPC5'	mRNA	-2.63635	7.10525e-06	-1.81839	0.000401204				54360	'CYTL1'	mRNA	5.20862	0.0033197
2258	'FGF13'	mRNA	-2.75511	0.039547					377677	'CA13'	mRNA	-2.74243	4.91407e-05	-2.11126	0.000157436				54967	'CT55'	mRNA	2.14356	0.0219541
2260	'FGFR1'	mRNA	1.81318	0.00251355					2543	'GAGE1'	mRNA	-2.78495	4.57029e-12	-1.52372	5.3639e-06				55117	'SLC6A15'	mRNA	-1.69357	5.74533e-25
2263	'FGFR2'	mRNA	1.45978	0.0193184					105378220	'MARCOL'	mRNA	-3.05245	0.00509732	-2.70733	0.00730952				55534	'MAML3'	mRNA	-5.1959	1.12239e-11
2273	'FHL1'	mRNA	-1.17768	2.02488e-48					56062	'KLHL4'	mRNA	-3.10658	5.53104e-12	-7.62227	7.55695e-09				55652	'SLC48A1'	mRNA	-1.07494	3.46154e-28
22859	'ADGRL1'	mRNA	-1.61586	1.25951e-31					6759	'SSX4'	mRNA	-3.28629	8.03602e-15	-4.15647	4.82081e-17				55876	'GSDMB'	mRNA	-1.50386	0.0429154
22861	'NLRP1'	mRNA	-4.77113	8.48962e-06					9034	'CCRL2'	mRNA	-3.71726	3.25195e-31	-2.00278	1.37938e-18				56241	'SUSD2'	mRNA	-1.70387	2.24767e-65
22882	'ZHX2'	mRNA	2.45956	4.7404e-07					353088	'ZNF429'	mRNA	-3.78786	0.00218894	-4.29216	0.00237581				5652	'PRSS8'	mRNA	1.69845	3.24711e-12
22981	'NINL'	mRNA	-1.02809	3.03852e-05					2687	'GGT5'	mRNA	-4.21632	2.43287e-15	-3.02834	1.53809e-12				56548	'CHST7'	mRNA	-1.74315	0.00270177
22983	'MAST1'	mRNA	-1.06337	2.0845e-05					286499	'FAM133A'	mRNA	-4.37391	0.000130486	-6.73526	2.89269e-06				57007	'ACKR3'	mRNA	1.0011	7.25154e-25
22999	'RIMS1'	mRNA	2.44652	0.0288498					341	'APOC1'	mRNA	-4.94878	6.01676e-10	-4.01943	2.64591e-10				57221	'ARFGEF3'	mRNA	1.39053	1.76336e-09
2300	'FOXL1'	mRNA	-1.23305	0.000260224					200316	'APOBEC3F'	mRNA	-4.99785	0.010113	-3.95484	0.0420476				5742	'PTGS1'	mRNA	1.02652	3.76172e-45
23043	'TNIK'	mRNA	2.82472	9.81597e-19					199777	'ZNF626'	mRNA	-4.99806	0.00865247	-4.91615	0.0088488				57480	'PLEKHG1'	mRNA	1.90546	0.000491252
23046	'KIF21B'	mRNA	2.6194	5.93842e-49					65251	'ZNF649'	mRNA	-5.2335	0.0038995	-5.15181	0.00398401				5764	'PTN'	mRNA	2.09903	0.000445362
23057	'NMNAT2'	mRNA	-4.91077	0.00018116					203859	'ANO5'	mRNA	-5.30224	0.00333246	-5.22017	0.00339477				57761	'TRIB3'	mRNA	-1.07026	5.60879e-62
23086	'EXPH5'	mRNA	1.25438	0.00332277					5587	'PRKD1'	mRNA	-5.72545	7.27735e-09	-4.05958	3.44952e-10				59344	'ALOXE3'	mRNA	1.17496	0.0421021
23148	'NACAD'	mRNA	-2.37473	0.0240181					460	'ASTN1'	mRNA	-5.79466	1.83324e-06	-1.71218	0.000898238				595	'CCND1'	mRNA	1.01231	2.84942e-40
23149	'FCHO1'	mRNA	-1.16049	2.35489e-07					653067	'XAGE1B'	mRNA	-7.73896	1.669e-29	-9.87512	3.66638e-15				6335	'SCN9A'	mRNA	-2.2334	0.00889405
23150	'FRMD4B'	mRNA	1.34685	0.00138218					653220	'XAGE1A'	mRNA	-7.73896	1.669e-29	-9.87512	3.66638e-15				6383	'SDC2'	mRNA	1.07989	1.17173e-56
2323	'FLT3LG'	mRNA	-2.1763	0.00313635					548313	'SSX4B'	mRNA	-7.89904	7.23017e-09	-7.81693	1.04585e-08				6414	'SELENOP'	mRNA	-1.16124	0.000343567
23231	'SEL1L3'	mRNA	1.31181	1.11572e-73					729422	'GAGE12C'	mRNA	-9.67449	3.68425e-38	-5.28858	5.84899e-19				645864	'MAGEB17'	mRNA	1.41844	0.00561649
23255	'MTCL1'	mRNA	-2.05681	1.5626e-60					729431	'GAGE12E'	mRNA	-9.67449	3.68425e-38	-5.28858	5.84899e-19				646643	'SBK2'	mRNA	1.67032	0.00541585
23271	'CAMSAP2'	mRNA	1.06412	1.357e-19															6480	'ST6GAL1'	mRNA	1.03811	0.00450748
23302	'WSCD1'	mRNA	-1.62331	3.1859e-12															64866	'CDCP1'	mRNA	-1.92104	0.000195358
2335	'FN1'	mRNA	-2.5051	4.31547e-25															653082	'ZDHHC11B'	mRNA	2.27293	0.000682442
23467	'NPTXR'	mRNA	1.1657	0.00130727															653149	'NBPF6'	mRNA	-1.16841	4.64012e-08
23527	'ACAP2'	mRNA	1.07759	1.6603e-15															654364	'NME1-NME2'	mRNA	1.19787	2.65912e-07
23581	'CASP14'	mRNA	-3.65904	1.22356e-85															6695	'SPOCK1'	mRNA	1.00694	1.29051e-26
23586	'DDX58'	mRNA	2.38882	6.91109e-06															6756	'SSX1'	mRNA	-3.55625	0.00446799
23677	'SH3BP4'	mRNA	1.24199	9.93474e-47															6768	'ST14'	mRNA	1.4514	3.90165e-15
24	'ABCA4'	mRNA	3.13183	1.39455e-06															6769	'STAC'	mRNA	-1.31713	0.000278948
241	'ALOX5AP'	mRNA	-5.36885	0.00235097															6781	'STC1'	mRNA	1.24797	3.18839e-05
246100	'CTAG1A'	mRNA	-1.53894	0.00906679															6927	'HNF1A'	mRNA	-1.13781	0.0431557
2512	'FTL'	mRNA	1.20488	3.362e-137															7031	'TFF1'	mRNA	3.49191	0.0359319
2523	'FUT1'	mRNA	1.58905	5.82893e-05															7035	'TFPI'	mRNA	-1.14974	3.77645e-23
253152	'EPHX4'	mRNA	-1.84621	1.0485e-05															7103	'TSPAN8'	mRNA	-1.16511	4.38133e-16
2537	'IFI6'	mRNA	2.05373	3.81411e-19															7107	'GPR137B'	mRNA	2.53188	0.00259874
254439	'C11orf86'	mRNA	-1.86291	2.51854e-80															727897	'MUC5B'	mRNA	2.03147	0.029428
2550	'GABBR1'	mRNA	2.20635	0.0218493															727936	'GXYLT2'	mRNA	1.91094	2.15672e-14
255324	'EPGN'	mRNA	2.75382	1.17668e-06															728	'C5AR1'	mRNA	-1.01213	0.0143566
255488	'RNF144B'	mRNA	1.27484	8.34063e-28															7280	'TUBB2A'	mRNA	1.40993	1.26964e-20
255631	'COL24A1'	mRNA	4.79674	0.00362429															7291	'TWIST1'	mRNA	-1.00126	5.5687e-07
2562	'GABRB3'	mRNA	-7.63764	1.91932e-08															7424	'VEGFC'	mRNA	-1.09713	0.000125719
256764	'WDR72'	mRNA	2.71683	1.39718e-05															7461	'CLIP2'	mRNA	-1.12389	2.16583e-22
257194	'NEGR1'	mRNA	-1.06477	0.0327732															771	'CA12'	mRNA	2.50539	2.84348e-05
25805	'BAMBI'	mRNA	1.39467	1.56785e-21															780776	'TVP23A'	mRNA	1.82472	3.28618e-08
2583	'B4GALNT1'	mRNA	4.24631	2.78875e-23															79094	'CHAC1'	mRNA	-1.57675	3.70693e-64
25837	'RAB26'	mRNA	-1.09463	1.23783e-17															79152	'FA2H'	mRNA	1.11305	3.92188e-12
25907	'TMEM158'	mRNA	-1.91013	1.8877e-11															79369	'B3GNT4'	mRNA	1.47578	0.000397375
25909	'AHCTF1'	mRNA	1.05586	0.000263753															79642	'ARSJ'	mRNA	-1.20702	0.000218555
259217	'HSPA12A'	mRNA	1.62189	3.62393e-14															79679	'VTCN1'	mRNA	2.96457	0.0471574
259266	'ASPM'	mRNA	1.30737	8.969e-07															79789	'CLMN'	mRNA	2.56664	0.0359775
25946	'ZNF385A'	mRNA	-1.21058	1.01808e-12															79844	'ZDHHC11'	mRNA	1.14401	8.97315e-05
26084	'ARHGEF26'	mRNA	-1.80971	0.000211934															79924	'ADM2'	mRNA	-1.26595	9.94831e-15
26207	'PITPNC1'	mRNA	-1.31538	5.45563e-37															80781	'COL18A1'	mRNA	1.87585	1.3337e-06
26291	'FGF21'	mRNA	2.16025	1.74994e-11															8091	'HMGA2'	mRNA	2.87261	1.18816e-07
26298	'EHF'	mRNA	1.19808	0.0248781															81327	'OR4A16'	mRNA	-4.62089	0.0058715
2634	'GBP2'	mRNA	-1.8376	4.06045e-12															81848	'SPRY4'	mRNA	-1.55776	4.5688e-28
2657	'GDF1'	mRNA	-1.97655	0.00989226															8214	'DGCR6'	mRNA	-2.08207	0.00560983
26577	'PCOLCE2'	mRNA	-1.29838	1.90237e-32															83667	'SESN2'	mRNA	-1.46245	3.94075e-80
26751	'SH3YL1'	mRNA	1.14174	0.0304317															83699	'SH3BGRL2'	mRNA	-1.80081	0.00756343
27124	'INPP5J'	mRNA	-1.0414	2.47805e-08															83716	'CRISPLD2'	mRNA	1.51219	2.19525e-06
27152	'INTU'	mRNA	1.02877	0.0204265															83729	'INHBE'	mRNA	-1.08732	2.25847e-12
27293	'SMPDL3B'	mRNA	-1.98296	4.80583e-13															83982	'IFI27L2'	mRNA	1.01448	0.00498009
2730	'GCLM'	mRNA	1.31724	8.06795e-57															83983	'TSSK6'	mRNA	-1.79087	0.000297202
27340	'UTP20'	mRNA	1.00054	1.52505e-12															84440	'RAB11FIP4'	mRNA	1.31917	0.0138118
27345	'KCNMB4'	mRNA	-1.40658	0.000106652															84528	'RHOXF2'	mRNA	3.23276	0.00235159
2736	'GLI2'	mRNA	5.12521	5.19187e-11															84803	'GPAT3'	mRNA	-1.0956	0.0399013
2786	'GNG4'	mRNA	-1.08329	0.0113145															84969	'TOX2'	mRNA	-1.49029	7.77689e-09
2804	'GOLGB1'	mRNA	1.04163	1.50878e-05															85358	'SHANK3'	mRNA	1.6945	0.00683555
282973	'JAKMIP3'	mRNA	5.37233	1.79572e-05															8647	'ABCB11'	mRNA	4.31912	0.0162677
283248	'RCOR2'	mRNA	-1.23731	1.18094e-06															8676	'STX11'	mRNA	1.26567	0.000756799
284069	'FAM171A2'	mRNA	-1.24965	2.81343e-10															874	'CBR3'	mRNA	-1.13465	0.0082802
284370	'ZNF615'	mRNA	-3.02367	0.00198261															8829	'NRP1'	mRNA	-2.76817	6.97758e-16
284611	'FAM102B'	mRNA	-1.23435	5.94202e-32															8835	'SOCS2'	mRNA	-1.09666	0.0075164
284716	'RIMKLA'	mRNA	6.89179	1.49758e-06															8908	'GYG2'	mRNA	3.17687	0.000157768
285971	'ZNF775'	mRNA	-1.41866	0.000236777															8912	'CACNA1H'	mRNA	1.04257	0.0241581
286151	'FBXO43'	mRNA	-6.15765	1.51441e-05															89780	'WNT3A'	mRNA	3.78508	0.0142225
2894	'GRID1'	mRNA	3.11538	9.57733e-12															9020	'MAP3K14'	mRNA	-1.17963	2.49385e-23
2898	'GRIK2'	mRNA	2.51312	0.00097567															90625	'ERVH48-1'	mRNA	2.95588	0.00548665
29091	'STXBP6'	mRNA	1.08837	1.8334e-07															9076	'CLDN1'	mRNA	-1.46307	8.89367e-83
2920	'CXCL2'	mRNA	1.65367	0.00480374															9122	'SLC16A4'	mRNA	2.48963	0.02779
2941	'GSTA4'	mRNA	1.86541	0.0239923															91624	'NEXN'	mRNA	1.10718	0.00109612
29785	'CYP2S1'	mRNA	1.13322	3.11008e-11															9248	'GPR50'	mRNA	2.72012	0.000151866
29970	'SCHIP1'	mRNA	-1.40679	0.00136237															94122	'SYTL5'	mRNA	2.04857	2.89975e-06
29994	'BAZ2B'	mRNA	1.189	7.26305e-05															9509	'ADAMTS2'	mRNA	1.68088	0.00268129
3006	'H1-2'	mRNA	1.2112	1.25715e-97															9899	'SV2B'	mRNA	2.31553	0.015428
3013	'H2AC7'	mRNA	2.32678	0.00116416															9955	'HS3ST3A1'	mRNA	4.12768	7.18397e-10
30848	'CTAG2'	mRNA	-1.22915	5.42083e-48
3092	'HIP1'	mRNA	-1.04152	9.16807e-14
3106	'HLA-B'	mRNA	1.41238	3.10329e-09
3176	'HNMT'	mRNA	9.28476	1.94109e-13
317649	'EIF4E3'	mRNA	1.14688	2.60161e-07
3242	'HPD'	mRNA	-3.85061	0
3248	'HPGD'	mRNA	1.43238	4.5317e-07
330	'BIRC3'	mRNA	1.5607	5.40765e-19
3306	'HSPA2'	mRNA	-1.38665	1.17814e-05
338667	'VSIG10L2'	mRNA	1.43192	0.00282963
338707	'B4GALNT4'	mRNA	-1.43102	5.22369e-05
339500	'ZNF678'	mRNA	1.27234	0.00233503
339768	'ESPNL'	mRNA	-1.63781	0.0269868
340348	'TSPAN33'	mRNA	1.42759	0.0112957
341032	'C11orf53'	mRNA	-1.76859	0.00902777
3428	'IFI16'	mRNA	2.15557	6.88777e-08
3429	'IFI27'	mRNA	2.98174	0.00548462
3433	'IFIT2'	mRNA	1.51118	4.58365e-20
3434	'IFIT1'	mRNA	2.08084	6.63762e-26
3437	'IFIT3'	mRNA	3.48208	3.10604e-47
345275	'HSD17B13'	mRNA	3.71086	1.69052e-06
348487	'FAM131C'	mRNA	-1.51638	0.000445535
3486	'IGFBP3'	mRNA	-1.24411	1.77448e-81
348654	'GEN1'	mRNA	1.00554	5.24753e-06
3552	'IL1A'	mRNA	5.51742	0.000267973
3553	'IL1B'	mRNA	5.50724	0.00127076
3554	'IL1R1'	mRNA	3.4805	1.68408e-05
3569	'IL6'	mRNA	3.08855	1.10905e-05
3572	'IL6ST'	mRNA	1.28535	3.95925e-05
3575	'IL7R'	mRNA	3.92753	0.0448483
3589	'IL11'	mRNA	-1.24826	0.00152725
360023	'ZBTB41'	mRNA	1.04223	0.000684218
3623	'INHA'	mRNA	-1.46959	0.00888915
3672	'ITGA1'	mRNA	1.55009	3.86237e-18
3689	'ITGB2'	mRNA	-1.13971	0.00445374
3750	'KCND1'	mRNA	-1.33836	2.56516e-13
375287	'RBM43'	mRNA	3.72942	0.000366478
376497	'SLC27A1'	mRNA	-1.10518	1.1206e-05
3768	'KCNJ12'	mRNA	1.15932	1.14607e-07
3797	'KIF3C'	mRNA	-1.45991	2.03242e-08
3842	'TNPO1'	mRNA	1.04578	2.54095e-28
3851	'KRT4'	mRNA	2.97295	6.84252e-06
387509	'GPR153'	mRNA	-1.0321	1.04708e-09
388536	'ZNF790'	mRNA	-4.46911	0.0116346
388662	'SLC6A17'	mRNA	1.16184	1.3398e-06
388753	'COA6'	mRNA	1.04135	3.62495e-24
389856	'USP27X'	mRNA	5.45192	0.00162015
3914	'LAMB3'	mRNA	1.31155	1.79162e-47
3934	'LCN2'	mRNA	2.98973	0.0152476
400629	'TEX19'	mRNA	-2.10636	4.53363e-21
4013	'VWA5A'	mRNA	2.9026	1.01425e-98
401546	'C9orf152'	mRNA	4.57696	8.77311e-07
4016	'LOXL1'	mRNA	-4.90846	0.0114763
4017	'LOXL2'	mRNA	-1.01379	1.12546e-43
404217	'CTXN1'	mRNA	-1.34255	2.38638e-14
4051	'CYP4F3'	mRNA	6.21861	1.0463e-05
4054	'LTBP3'	mRNA	-1.94233	1.96017e-30
4070	'TACSTD2'	mRNA	-1.02344	9.25098e-11
4087	'SMAD2'	mRNA	1.26742	8.2446e-98
41	'ASIC1'	mRNA	-1.23068	6.69166e-20
4108	'MAGEA9'	mRNA	-1.11632	5.20449e-16
4112	'MAGEB1'	mRNA	-11.6441	5.22132e-21
4128	'MAOA'	mRNA	3.07924	0.000343111
4133	'MAP2'	mRNA	3.29174	3.43458e-15
414	'ARSD'	mRNA	8.57971	4.23573e-11
414149	'ACBD7'	mRNA	4.50567	0.0335477
4151	'MB'	mRNA	-1.24811	1.36349e-05
4237	'MFAP2'	mRNA	-4.81738	0.0157269
4306	'NR3C2'	mRNA	1.5153	0.0318582
4311	'MME'	mRNA	-4.27355	0.000185082
4359	'MPZ'	mRNA	3.64454	0.0231265
440519	'ZNF724'	mRNA	-2.07567	0.0165761
4493	'MT1E'	mRNA	-3.80253	6.13976e-28
4638	'MYLK'	mRNA	1.2471	2.14694e-06
4645	'MYO5B'	mRNA	1.45733	2.24333e-41
4648	'MYO7B'	mRNA	-2.20336	2.92256e-18
4688	'NCF2'	mRNA	1.1979	0.00209383
472	'ATM'	mRNA	1.06358	4.70283e-07
4734	'NEDD4'	mRNA	1.03257	4.52963e-05
4815	'NINJ2'	mRNA	4.50335	0.00111775
4824	'NKX3-1'	mRNA	2.07458	0.0494662
4897	'NRCAM'	mRNA	1.41291	0.0057245
4921	'DDR2'	mRNA	2.10315	0.000852318
492307	'PPDPFL'	mRNA	-2.14853	7.27103e-20
493861	'EID3'	mRNA	3.80991	9.2297e-17
4939	'OAS2'	mRNA	5.57214	0.000185229
5031	'P2RY6'	mRNA	2.78708	0.00879447
50515	'CHST11'	mRNA	-1.32709	1.53378e-15
5118	'PCOLCE'	mRNA	-1.55076	2.48865e-06
51191	'HERC5'	mRNA	1.01508	1.62596e-13
51200	'CPA4'	mRNA	2.36351	1.32959e-161
51308	'REEP2'	mRNA	-1.07431	0.0180558
51309	'ARMCX1'	mRNA	3.18275	6.78653e-07
51333	'ZNF771'	mRNA	-1.06661	0.00224854
5141	'PDE4A'	mRNA	-1.55599	0.000459414
5143	'PDE4C'	mRNA	-2.27779	1.81249e-05
51430	'SUCO'	mRNA	1.07552	1.16199e-09
51438	'MAGEC2'	mRNA	-4.81854	0.0156873
51450	'PRRX2'	mRNA	-1.32639	6.3339e-07
51477	'ISYNA1'	mRNA	-1.89234	3.79799e-07
51481	'VCX3A'	mRNA	4.7502	0.00409169
51545	'ZNF581'	mRNA	-1.07408	8.49059e-24
5155	'PDGFB'	mRNA	-1.53021	1.56541e-15
51575	'ESF1'	mRNA	1.02923	0.000102345
5166	'PDK4'	mRNA	-1.44658	1.18886e-34
51703	'ACSL5'	mRNA	1.19683	2.54176e-19
51760	'SYT17'	mRNA	-1.14177	3.0987e-15
5208	'PFKFB2'	mRNA	1.00299	1.02828e-17
5218	'CDK14'	mRNA	1.17968	2.12154e-17
5268	'SERPINB5'	mRNA	1.83508	1.50152e-113
5332	'PLCB4'	mRNA	1.43442	1.5818e-08
53358	'SHC3'	mRNA	1.2881	0.00679305
5336	'PLCG2'	mRNA	2.00827	9.20008e-10
5362	'PLXNA2'	mRNA	1.40796	4.22885e-13
54436	'SH3TC1'	mRNA	1.50934	1.97736e-14
54463	'RETREG1'	mRNA	1.97906	7.28825e-18
54550	'NECAB2'	mRNA	5.56269	0.00101743
54577	'UGT1A7'	mRNA	5.12772	0.00502284
54619	'CCNJ'	mRNA	1.14185	3.24044e-05
54625	'PARP14'	mRNA	1.49017	0.033986
54809	'SAMD9'	mRNA	4.59867	0.00695476
54843	'SYTL2'	mRNA	1.26998	0.0233629
54894	'RNF43'	mRNA	-1.02816	3.13337e-11
54933	'RHBDL2'	mRNA	-4.81854	0.0156873
54972	'TMEM132A'	mRNA	-1.18301	6.93413e-18
54979	'PLAAT2'	mRNA	1.68222	1.54526e-05
55008	'HERC6'	mRNA	1.51635	2.74641e-06
55022	'PID1'	mRNA	1.20106	0.0218096
55084	'SOBP'	mRNA	-1.78645	0.000480089
55183	'RIF1'	mRNA	1.04088	2.61863e-07
55222	'LRRC20'	mRNA	-1.18791	1.49479e-05
55223	'TRIM62'	mRNA	-1.57333	3.11924e-16
5523	'PPP2R3A'	mRNA	1.71354	1.14889e-07
55240	'STEAP3'	mRNA	-1.24215	1.66459e-38
554251	'FBXO48'	mRNA	1.64643	0.00980945
554313	'H4C15'	mRNA	1.00943	0.000125811
55601	'DDX60'	mRNA	3.28959	4.39382e-05
55605	'KIF21A'	mRNA	1.00871	1.3086e-08
5569	'PKIA'	mRNA	-1.04074	0.000961702
55704	'CCDC88A'	mRNA	1.01762	3.51078e-06
55728	'N4BP2'	mRNA	1.27615	0.000448458
5577	'PRKAR2B'	mRNA	3.72151	6.17847e-08
55809	'TRERF1'	mRNA	-1.41143	1.27763e-13
55814	'BDP1'	mRNA	1.09401	4.25391e-06
56133	'PCDHB2'	mRNA	1.85547	0.0348256
56242	'ZNF253'	mRNA	-3.1641	0.0278203
56243	'KIAA1217'	mRNA	1.27812	3.97017e-06
5627	'PROS1'	mRNA	-1.00962	2.56384e-17
5648	'MASP1'	mRNA	2.10497	0.0243192
56603	'CYP26B1'	mRNA	1.02928	1.93315e-08
56666	'PANX2'	mRNA	2.62129	7.98775e-07
5672	'PSG4'	mRNA	2.23053	0.0293401
56892	'TCIM'	mRNA	3.22152	0.0215359
56901	'NDUFA4L2'	mRNA	-1.61419	1.81535e-85
57016	'AKR1B10'	mRNA	4.68954	3.7053e-07
57082	'KNL1'	mRNA	1.00503	6.94024e-06
57101	'ANO2'	mRNA	1.0554	0.000882165
57161	'PELI2'	mRNA	4.49193	5.48328e-05
57167	'SALL4'	mRNA	-1.83959	3.08993e-06
57198	'ATP8B2'	mRNA	2.55599	3.38204e-06
57449	'PLEKHG5'	mRNA	-1.13748	0.0217161
57491	'AHRR'	mRNA	1.58608	4.32377e-114
57537	'SORCS2'	mRNA	4.00024	7.32189e-18
57669	'EPB41L5'	mRNA	1.26898	8.93484e-08
57724	'EPG5'	mRNA	1.08584	8.9419e-39
57834	'CYP4F11'	mRNA	8.20483	2.38094e-20
5794	'PTPRH'	mRNA	-1.32977	0.0248392
5920	'PLAAT4'	mRNA	4.69584	8.31635e-12
5971	'RELB'	mRNA	1.75806	4.7407e-14
5980	'REV3L'	mRNA	1.18441	5.60639e-07
5990	'RFX2'	mRNA	-1.00657	7.29592e-08
624	'BDKRB2'	mRNA	-1.17028	1.27317e-05
6303	'SAT1'	mRNA	1.17461	7.18486e-33
6324	'SCN1B'	mRNA	-2.90469	0.0144637
6329	'SCN4A'	mRNA	2.03836	0.0205421
6337	'SCNN1A'	mRNA	-1.05304	1.83235e-05
6352	'CCL5'	mRNA	4.68301	3.05835e-40
64131	'XYLT1'	mRNA	-2.10072	0.00620914
641339	'ZNF674'	mRNA	1.05644	0.00173525
64135	'IFIH1'	mRNA	3.42254	1.00423e-11
64321	'SOX17'	mRNA	1.72527	0.0133052
644634	'LOC644634'	lncRNA	-1.50188	0.0143562
645027	'EVPLL'	mRNA	2.1301	0.00726552
645051	'GAGE13'	mRNA	-1.66622	0.0308779
647024	'C6orf132'	mRNA	5.45101	0.00199352
648	'BMI1'	mRNA	1.10427	9.91671e-27
650	'BMP2'	mRNA	1.35003	8.672e-87
65268	'WNK2'	mRNA	1.19769	0.000564402
6535	'SLC6A8'	mRNA	-1.09412	9.97086e-67
66002	'CYP4F12'	mRNA	1.94963	0.0078652
6616	'SNAP25'	mRNA	-1.11306	2.18065e-14
6646	'SOAT1'	mRNA	1.23992	2.19061e-76
6649	'SOD3'	mRNA	2.40732	2.15029e-05
6676	'SPAG4'	mRNA	-2.13464	8.08798e-34
6799	'SULT1A2'	mRNA	1.08567	0.00281384
6890	'TAP1'	mRNA	1.12822	5.22078e-16
6909	'TBX2'	mRNA	-1.48137	9.1384e-07
70	'ACTC1'	mRNA	-1.01047	0.000729508
7015	'TERT'	mRNA	-1.67399	0.00695967
7040	'TGFB1'	mRNA	-1.55965	2.16544e-78
7134	'TNNC1'	mRNA	1.71543	1.58122e-21
715	'C1R'	mRNA	1.45604	1.64813e-07
716	'C1S'	mRNA	2.7763	8.61693e-20
7177	'TPSAB1'	mRNA	-3.44729	0.0458169
718	'C3'	mRNA	1.41517	6.89247e-68
723790	'H2AC19'	mRNA	1.22202	1.55079e-18
726	'CAPN5'	mRNA	-1.41614	0.0328598
7294	'TXK'	mRNA	1.43541	0.0300977
729428	'GAGE12B'	mRNA	-5.90264	8.20981e-11
729442	'GAGE12H'	mRNA	1.86002	5.63438e-19
7296	'TXNRD1'	mRNA	1.15885	1.73845e-100
7402	'UTRN'	mRNA	1.05826	1.93105e-11
7448	'VTN'	mRNA	1.79291	1.13445e-27
7483	'WNT9A'	mRNA	2.04036	1.55535e-07
7634	'ZNF80'	mRNA	2.85171	0.00504319
768	'CA9'	mRNA	-1.28939	8.32072e-68
770	'CA11'	mRNA	-1.63243	6.21536e-08
782	'CACNB1'	mRNA	-1.17474	2.76637e-06
7846	'TUBA1A'	mRNA	-1.32983	6.72319e-18
7851	'MALL'	mRNA	-1.92513	5.9171e-11
79132	'DHX58'	mRNA	4.42918	0.0119605
794	'CALB2'	mRNA	1.73205	0.019927
79465	'ULBP3'	mRNA	1.13399	0.000272673
79674	'VEPH1'	mRNA	1.91135	2.12352e-18
79695	'GALNT12'	mRNA	1.07606	0.0114465
79725	'THAP9'	mRNA	1.38848	0.0126699
79729	'SH3D21'	mRNA	-1.27209	4.04825e-06
79745	'CLIP4'	mRNA	3.66427	4.86257e-06
79812	'MMRN2'	mRNA	1.46785	0.0302232
79839	'CCDC102B'	mRNA	4.61379	0.0273556
79864	'JHY'	mRNA	7.05169	6.41389e-07
79912	'PYROXD1'	mRNA	1.18977	1.65699e-08
79955	'PDZD7'	mRNA	-1.62633	0.00105234
79974	'CPED1'	mRNA	-1.52189	5.65505e-07
80024	'SLC8B1'	mRNA	1.06887	6.88032e-34
80201	'HKDC1'	mRNA	1.86817	0.00733351
80323	'CCDC68'	mRNA	1.11723	0.000372189
80328	'ULBP2'	mRNA	1.29829	0.000369333
80727	'TTYH3'	mRNA	-1.72561	1.31514e-138
80830	'APOL6'	mRNA	3.06356	6.52034e-05
80896	'NPL'	mRNA	1.14924	9.50738e-05
8092	'ALX1'	mRNA	1.01196	0.000779893
814	'CAMK4'	mRNA	-3.44175	0.0429053
81543	'LRRC3'	mRNA	-1.05188	0.0017037
81704	'DOCK8'	mRNA	5.33623	0.000511221
8204	'NRIP1'	mRNA	1.19923	8.22071e-09
8313	'AXIN2'	mRNA	-2.94148	8.91131e-13
8322	'FZD4'	mRNA	1.88613	3.65703e-56
8325	'FZD8'	mRNA	-1.05605	2.62035e-13
8329	'H2AC13'	mRNA	1.47769	0.0155953
8334	'H2AC6'	mRNA	1.29672	4.2512e-40
8337	'H2AC18'	mRNA	1.22202	1.55079e-18
834	'CASP1'	mRNA	2.34982	0.0228722
8347	'H2BC4'	mRNA	1.20641	0.00968912
83478	'ARHGAP24'	mRNA	-1.5782	0.0184768
8349	'H2BC21'	mRNA	1.07965	6.35566e-21
8351	'H3C4'	mRNA	1.41419	3.47057e-08
83604	'TMEM47'	mRNA	-3.44669	4.17244e-49
837	'CASP4'	mRNA	1.00132	1.48502e-14
8370	'H4C14'	mRNA	1.00943	0.000125811
83943	'IMMP2L'	mRNA	-1.63714	1.04086e-09
84058	'WDR54'	mRNA	-1.06567	2.37101e-21
84080	'ENKD1'	mRNA	2.37215	5.37411e-06
84141	'EVA1A'	mRNA	-1.01494	0.000155401
84188	'FAR1'	mRNA	1.00802	3.37899e-13
84230	'LRRC8C'	mRNA	4.15759	0.00396078
8459	'TPST2'	mRNA	-1.19658	4.28088e-09
84667	'HES7'	mRNA	-2.32845	2.26427e-39
8476	'CDC42BPA'	mRNA	1.14126	1.21942e-18
84779	'NAA11'	mRNA	5.51691	8.89903e-06
8492	'PRSS12'	mRNA	1.01576	1.47291e-10
84929	'FIBCD1'	mRNA	-1.03272	4.90099e-11
85012	'TCEAL3'	mRNA	-10.2585	3.06018e-16
8507	'ENC1'	mRNA	1.62153	4.36033e-08
8519	'IFITM1'	mRNA	2.65641	1.93978e-08
85236	'H2BC12'	mRNA	1.16855	4.1734e-98
85417	'CCNB3'	mRNA	2.15897	0.0355111
8542	'APOL1'	mRNA	3.64488	0.00421557
85442	'KNDC1'	mRNA	3.47132	0.0349006
8548	'BLZF1'	mRNA	1.06044	1.88571e-09
8626	'TP63'	mRNA	1.81104	0.00192135
8638	'OASL'	mRNA	5.10706	5.37292e-108
864	'RUNX3'	mRNA	-1.03076	1.13311e-10
8739	'HRK'	mRNA	1.89782	0.000829836
8840	'CCN4'	mRNA	-4.54359	0.0010445
8878	'SQSTM1'	mRNA	1.27311	7.21621e-140
8970	'H2BC11'	mRNA	1.09828	0.000503453
89853	'MVB12B'	mRNA	5.83057	1.80672e-09
89894	'TMEM116'	mRNA	1.14774	9.51509e-10
90102	'PHLDB2'	mRNA	1.02377	2.65001e-21
9022	'CLIC3'	mRNA	-1.17289	0.00432006
9050	'PSTPIP2'	mRNA	2.13632	1.41368e-31
9066	'SYT7'	mRNA	-1.19514	2.04645e-05
90990	'KIFC2'	mRNA	-1.20036	3.49425e-08
9111	'NMI'	mRNA	2.18429	4.2079e-05
91156	'IGFN1'	mRNA	-2.8067	0.00128398
9120	'SLC16A6'	mRNA	1.16526	5.47864e-41
9132	'KCNQ4'	mRNA	-1.11457	0.000218436
91351	'DDX60L'	mRNA	1.26076	0.0246766
9145	'SYNGR1'	mRNA	-1.96156	7.67406e-37
91543	'RSAD2'	mRNA	4.6142	0.0249561
9156	'EXO1'	mRNA	1.17597	1.18132e-36
9194	'SLC16A7'	mRNA	-2.0268	9.236e-10
9236	'CCPG1'	mRNA	1.06088	6.18439e-16
9241	'NOG'	mRNA	-1.79476	1.81464e-25
92558	'BICDL1'	mRNA	2.00591	0.000235722
92745	'SLC38A5'	mRNA	-2.90043	6.29232e-93
93145	'OLFM2'	mRNA	-3.22277	0.00662044
9353	'SLIT2'	mRNA	2.32821	2.5784e-15
9397	'NMT2'	mRNA	1.90541	6.83793e-13
94121	'SYTL4'	mRNA	-1.16105	7.89915e-36
9413	'FAM189A2'	mRNA	4.53283	0.00097328
9514	'GAL3ST1'	mRNA	-1.98455	3.21245e-13
9537	'TP53I11'	mRNA	4.3011	0.0172311
954	'ENTPD2'	mRNA	-2.29648	0.0246946
9545	'RAB3D'	mRNA	-1.19335	9.83445e-07
9575	'CLOCK'	mRNA	1.02731	7.45433e-08
9585	'KIF20B'	mRNA	1.08881	4.61134e-05
9586	'CREB5'	mRNA	5.44952	0.00153569
9625	'AATK'	mRNA	3.40204	1.43594e-19
9636	'ISG15'	mRNA	2.61239	4.73194e-80
9751	'SNPH'	mRNA	3.61912	1.43163e-06
9839	'ZEB2'	mRNA	1.17162	1.73739e-07
9848	'MFAP3L'	mRNA	1.371	2.093e-06
9856	'KIAA0319'	mRNA	2.59029	3.76438e-21
9857	'CEP350'	mRNA	1.12175	1.0587e-07
9863	'MAGI2'	mRNA	1.2781	0.0164639
9881	'TRANK1'	mRNA	2.50915	3.24474e-07
9901	'SRGAP3'	mRNA	1.28244	0.000113246
9915	'ARNT2'	mRNA	-1.75052	1.16048e-08
9928	'KIF14'	mRNA	1.23319	3.47057e-08
